# Supplementary material for: Crystal structure and Hirshfeld surface analysis of catena-poly[4-amino-4H-1,2,4-triazol-1-ium [lead(II)-tri-μ-bromido]]
Source: Acta Crystallogr E Crystallogr Commun. 2025 Nov 6;81(Pt 12):1115–8. doi: 10.1107/S2056989025009557 (PMC12810312; doi:10.1107/S2056989025009557)
Supplement: Supplementary file 1 [file e-81-01115-sup1.cif]

##############################################################################
#                                                                            #
# This CIF contains the data in a paper accepted for publication in          #
# Acta Crystallographica Section E. It conforms to the requirements of       #
# Notes for Authors for Acta Crystallographica Section E, and has been       #
# peer reviewed under the auspices of the IUCr Commission on Journals.       #
#                                                                            #
# Full details of the Crystallographic Information File format               #
# are given in the paper "The Crystallographic Information File (CIF):       #
# a New Standard Archive File for Crystallography" by S. R. Hall, F. H.      #
# Allen and I. D. Brown [Acta Cryst. (1991), A47, 655-685].                  #
#                                                                            #
# The current version of the core CIF dictionary is obtainable from          #
# ftp://ftp.iucr.org/pub/cif_core.dic.                                       #
#                                                                            #
# Software is freely available for graphical display of the structure(s)     #
# in this CIF. For information consult the CIF software page                 #
# http://www.iucr.org/resources/cif/software.                                #
#                                                                            #
# This file may be used for bona fide research purposes within the           #
# scientific community so long as proper attribution is given to the journal # 
# article from which it was obtained.                                        #
#                                                                            #
##############################################################################
data_I
_audit_creation_method
;
Olex2 1.5
(compiled 2025.07.13 svn.rb7424aed for OlexSys, GUI svn.r7314)
;
_journal_date_recd_electronic     2025-10-02
_journal_date_accepted     2025-10-29
_journal_name_full     'Acta Crystallographica, Section E'
_journal_year     2025
_journal_volume     81
_journal_issue      1
_journal_page_first     0
_journal_page_last     0
_journal_paper_category     GM
_journal_paper_doi     10.1107/S2056989025009557
_journal_coeditor_code     TX2105
_publ_contact_author_name     'Olesia I. Kucheriv'
_publ_contact_author_address
;
Department of Chemistry
Taras Shevchenko National University of Kyiv
Volodymyrska St. 64
01601 Kyiv
Ukraine
;
_publ_contact_author_email     'olesia.kucheriv@univ.kiev.ua'
_publ_contact_author_fax     ?
_publ_contact_author_phone     ?
_publ_section_title
;
Crystal structure and Hirshfeld surface analysis of
<i>catena</i>-poly[4-amino-4<i>H</i>-1,2,4-triazol-1-ium
[lead(II)-tri-\m-bromido]]
;
loop_
    _publ_author_name
    _publ_author_footnote
    _publ_author_address
    'Kucheriv, Olesia I.' .
;
Department of Chemistry
Taras Shevchenko National University of Kyiv
Volodymyrska St. 64
01601 Kyiv
Ukraine
;
    'Malinkin, Sergii O.' .
;
Department of Chemistry
Taras Shevchenko National University of Kyiv
Volodymyrska St. 64
01601 Kyiv
Ukraine
;
    'Prysiazhna, Olena' .
;
Bakul Institute for Superhard Materials, National Academy of Sciences of
Ukraine,
Avtozavodskaya St. 2,
Kyiv 04074,
Ukraine
Department of Chemistry,
Kyiv National University of Construction and Architecture,
Povitroflotsky Ave. 31,
Kyiv 03680,
Ukraine
;
    'Stoica, Alexandru Constantin' .
;
"Petru Poni" Institute of Macromolecular Chemistry, Aleea Gr. Ghica Voda 41A,
700487 Iasi,
Romania
;
    'Golenya, Irina A.' .
;
Department of Chemistry
Taras Shevchenko National University of Kyiv
Volodymyrska St. 64
01601 Kyiv
Ukraine
;
_publ_section_synopsis
;
The hybrid organic--inorganic compound (4-amino-1,2,4-triazolium)PbBr~3~
crystallizes in a polar space group and features polymeric one-dimensional
inorganic chains formed by face-sharing distorted octahedra, which alternate
with organic cations.
;
_chemical_name_systematic
;
<i>catena</i>-Poly[4-amino-4<i>H</i>-1,2,4-triazol-1-ium
[lead(II)-tri-\m-bromido]]
;
_chemical_name_common     ?
_chemical_formula_moiety     'C2 H5 N4 +, Br3 Pb -'
_chemical_formula_sum     'C2 H5 Br3 N4 Pb'
_chemical_formula_iupac     '(C2 H5 N4) [Pb Br3]'
_chemical_formula_weight     532.02
_chemical_melting_point     ?
_chemical_absolute_configuration     ad
_space_group_crystal_system     orthorhombic
_space_group_name_H-M_alt     'P n a 21'
_space_group_name_Hall     'P 2c -2n'
loop_
    _space_group_symop_operation_xyz
    'x, y, z'
    '-x, -y, z+1/2'
    'x+1/2, -y+1/2, z'
    '-x+1/2, y+1/2, z+1/2'
_cell_length_a     14.4941(3)
_cell_length_b     7.9506(2)
_cell_length_c     8.0569(2)
_cell_angle_alpha     90
_cell_angle_beta     90
_cell_angle_gamma     90
_cell_volume     928.45(4)
_cell_formula_units_Z     4
_cell_measurement_reflns_used     7167
_cell_measurement_theta_min     2.7930
_cell_measurement_theta_max     29.5620
_cell_measurement_temperature     293(2)
_exptl_crystal_description     prism
_exptl_crystal_colour     'clear light colourless'
_exptl_crystal_size_max     0.26
_exptl_crystal_size_mid     0.13
_exptl_crystal_size_min     0.09
_exptl_crystal_density_diffrn     3.806
_exptl_crystal_density_meas     ?
_exptl_crystal_density_method     ?
_exptl_crystal_F_000     928
loop_
    _exptl_crystal_face_index_h
    _exptl_crystal_face_index_k
    _exptl_crystal_face_index_l
    _exptl_crystal_face_perp_dist
    -11 -1 10 0.0849
    -19 4 0 0.0705
    10 1 -10 0.0654
    19 -4 1 0.0680
    15 -1 -8 0.0614
    0 10 4 0.0559
    9 -8 -6 0.0520
    -3 -11 -3 0.0487
    -14 -8 1 0.0493
    -20 -3 -1 0.0593
    -20 -1 3 0.0647
    20 2 0 0.0574
    -5 10 3 0.0600
    -9 -10 2 0.0628
    -4 6 9 0.0843
    9 -5 -9 0.0546
    6 -11 0 0.0624
    13 -8 -3 0.0537
    -10 10 2 0.0672
    -15 -7 0 0.0439
    3 -9 -7 0.0486
    15 7 0 0.0439
    5 10 5 0.0527
    6 11 0 0.0393
_exptl_absorpt_coefficient_mu     31.021
_exptl_absorpt_correction_type     analytical
_exptl_absorpt_process_details
;
(CrysAlisPro; Rigaku OD, 2024)
;
_exptl_absorpt_correction_T_min     0.022
_exptl_absorpt_correction_T_max     0.149
_diffrn_ambient_temperature     293(2)
_diffrn_source     'micro-focus sealed X-ray tube'
_diffrn_radiation_type     'Mo K\a'
_diffrn_radiation_wavelength     0.71073
_diffrn_radiation_monochromator     mirror
_diffrn_measurement_device_type     'XtaLAB Synergy, Dualflex, HyPix'
_diffrn_measurement_device     'four-circle diffractometer'
_diffrn_measurement_method     '\w scans'
_diffrn_detector     'Hybrid Pixel Array Detector'
_diffrn_detector_area_resol_mean     10.0000
_diffrn_reflns_number     11100
_diffrn_reflns_av_R_equivalents     0.0425
_diffrn_reflns_av_unetI/netI     0.0300
_diffrn_reflns_theta_min     2.811
_diffrn_reflns_theta_max     30.251
_diffrn_reflns_theta_full     25.242
_diffrn_measured_fraction_theta_max     0.897
_diffrn_measured_fraction_theta_full     0.999
_diffrn_reflns_limit_h_min     -18
_diffrn_reflns_limit_h_max     20
_diffrn_reflns_limit_k_min     -9
_diffrn_reflns_limit_k_max     10
_diffrn_reflns_limit_l_min     -10
_diffrn_reflns_limit_l_max     10
_diffrn_radiation_probe     x-ray
_refine_special_details     ?
_reflns_number_total     2209
_reflns_number_gt     2054
_reflns_threshold_expression     'I > 2\s(I)'
_refine_ls_structure_factor_coef     Fsqd
_refine_ls_matrix_type     full
_refine_ls_R_factor_all     0.0250
_refine_ls_R_factor_gt     0.0218
_refine_ls_wR_factor_gt     0.0461
_refine_ls_wR_factor_ref     0.0467
_refine_ls_goodness_of_fit_ref     1.032
_refine_ls_restrained_S_all     1.031
_refine_ls_number_reflns     2209
_refine_ls_number_parameters     92
_refine_ls_number_restraints     1
_refine_ls_hydrogen_treatment     constr
_refine_ls_weighting_scheme     calc
_refine_ls_weighting_details
                      'w=1/[\s^2^(Fo^2^)+(0.0251P)^2^] where P=(Fo^2^+2Fc^2^)/3'
_atom_sites_solution_hydrogens     mixed
_atom_sites_solution_primary     dual
_atom_sites_solution_secondary     ?
_refine_ls_shift/su_max     0.001
_refine_ls_shift/su_mean     0.000
_refine_diff_density_max     1.084
_refine_diff_density_min     -1.002
_refine_ls_extinction_method
;
SHELXL-2019/2 (Sheldrick 2015b)
;
_refine_ls_extinction_coef     0.0094(3)
_refine_ls_extinction_expression
                                  'Fc^*^=kFc[1+0.001xFc^2^\l^3^/sin(2\q)]^-1/4^'
_refine_ls_abs_structure_details
;
Flack <i>x</i> determined using 769 quotients
[(<i>I</i>^+^)-(<i>I</i>^-^)]/[(<i>I</i>^+^)+(<i>I</i>^-^)]
(Parsons <i>et al.</i>,  2013)
;
_refine_ls_abs_structure_Flack     -0.025(7)
loop_
    _atom_type_symbol
    _atom_type_description
    _atom_type_scat_dispersion_real
    _atom_type_scat_dispersion_imag
    _atom_type_scat_source
    'C' 'C' 0.0033 0.0016
                         'International Tables Vol C Tables 4.2.6.8 and 6.1.1.4'
    'H' 'H' 0.0000 0.0000
                         'International Tables Vol C Tables 4.2.6.8 and 6.1.1.4'
    'N' 'N' 0.0061 0.0033
                         'International Tables Vol C Tables 4.2.6.8 and 6.1.1.4'
    'Br' 'Br' -0.2901 2.4595
                         'International Tables Vol C Tables 4.2.6.8 and 6.1.1.4'
    'Pb' 'Pb' -3.3944 10.1111
                         'International Tables Vol C Tables 4.2.6.8 and 6.1.1.4'
_computing_data_collection
                  'CrysAlisPro system (CCD 43.137a 64-bit (release 10-09-2024))'
_computing_cell_refinement
;
CrysAlisPro 1.171.43.119a (Rigaku OD, 2024)
;
_computing_data_reduction
;
CrysAlisPro 1.171.43.119a (Rigaku OD, 2024)
;
_computing_structure_solution
;
<i>SHELXT2018/2</i> (Sheldrick, 2015a)
;
_computing_structure_refinement
;
<i>SHELXL2019/3</i> (Sheldrick, 2015b)
;
_computing_molecular_graphics
;
Olex2 1.5 (Dolomanov <i>et al.</i>,  2009)
;
_computing_publication_material
;
Olex2 1.5 (Dolomanov <i>et al.</i>,  2009)
;
loop_
    _atom_site_type_symbol
    _atom_site_label
    _atom_site_fract_x
    _atom_site_fract_y
    _atom_site_fract_z
    _atom_site_U_iso_or_equiv
    _atom_site_adp_type
    _atom_site_calc_flag
    _atom_site_occupancy
    _atom_site_disorder_assembly
    _atom_site_disorder_group
    Pb Pb1 0.47953(2) 0.53836(3) 0.04097(4) 0.03289(11) Uani d 1 . .
    Br Br3 0.53855(5) 0.23101(10) 0.20857(10) 0.02956(17) Uani d 1 . .
    Br Br2 0.59827(5) 0.72427(10) 0.28638(10) 0.03375(18) Uani d 1 . .
    Br Br1 0.34324(5) 0.52673(11) 0.32075(11) 0.0375(2) Uani d 1 . .
    N N3 0.1648(4) 0.4808(8) 0.7102(8) 0.0249(12) Uani d 1 . .
    N N4 0.1308(4) 0.4089(9) 0.5628(9) 0.0344(14) Uani d 1 . .
    H H4A 0.125107 0.485825 0.481111 0.041 Uiso d 1 . .
    H H4B 0.167219 0.328072 0.517335 0.041 Uiso d 1 . .
    N N1 0.1775(5) 0.5361(9) 0.9650(9) 0.0386(16) Uani d 1 . .
    H H1 0.167398 0.537000 1.070146 0.046 Uiso calc 1 . .
    N N2 0.2468(4) 0.6217(10) 0.8918(8) 0.0408(17) Uani d 1 . .
    C C1 0.2371(5) 0.5858(11) 0.7359(10) 0.0375(18) Uani d 1 . .
    H H1A 0.275035 0.627032 0.652065 0.045 Uiso calc 1 . .
    C C2 0.1270(6) 0.4510(10) 0.8579(10) 0.0356(18) Uani d 1 . .
    H H2 0.075805 0.384404 0.880651 0.043 Uiso calc 1 . .
loop_
    _atom_site_aniso_label
    _atom_site_aniso_U_11
    _atom_site_aniso_U_22
    _atom_site_aniso_U_33
    _atom_site_aniso_U_12
    _atom_site_aniso_U_13
    _atom_site_aniso_U_23
    Pb1 0.04173(17) 0.03125(16) 0.02568(15) -0.00392(10) -0.00250(14)
                                                                     0.00146(16)
    Br3 0.0395(3) 0.0267(4) 0.0225(3) 0.0010(3) -0.0002(3) 0.0003(3)
    Br2 0.0404(4) 0.0298(4) 0.0311(4) -0.0070(3) 0.0042(3) -0.0012(3)
    Br1 0.0335(4) 0.0457(5) 0.0333(4) -0.0013(3) 0.0056(3) -0.0005(4)
    N3 0.028(3) 0.027(3) 0.020(3) 0.003(2) 0.001(2) 0.000(2)
    N4 0.044(3) 0.034(3) 0.026(4) -0.001(3) -0.005(3) -0.005(3)
    N1 0.057(4) 0.040(5) 0.019(3) -0.005(3) 0.008(3) -0.002(3)
    N2 0.051(4) 0.035(5) 0.037(4) -0.008(3) 0.001(3) -0.007(3)
    C1 0.033(4) 0.040(5) 0.039(5) -0.009(3) 0.004(3) -0.004(4)
    C2 0.041(4) 0.036(5) 0.030(4) -0.005(3) 0.006(3) -0.005(3)
_geom_special_details
;
 All esds (except the esd in the dihedral angle between two l.s. planes)
 are estimated using the full covariance matrix.  The cell esds are taken
 into account individually in the estimation of esds in distances, angles
 and torsion angles; correlations between esds in cell parameters are only
 used when they are defined by crystal symmetry.  An approximate (isotropic)
 treatment of cell esds is used for estimating esds involving l.s. planes.
;
loop_
    _geom_bond_atom_site_label_1
    _geom_bond_atom_site_label_2
    _geom_bond_site_symmetry_2
    _geom_bond_distance
    _geom_bond_publ_flag
    Pb1 Br3 . 2.9200(8) ?
    Pb1 Br2 . 3.0094(8) ?
    Pb1 Br2 2_664 3.1367(8) ?
    Pb1 Br1 2_664 3.1646(9) ?
    Pb1 Br1 . 2.9987(8) ?
    N3 N4 . 1.407(9) ?
    N3 C1 . 1.356(10) ?
    N3 C2 . 1.332(11) ?
    N4 H4A . 0.9022 ?
    N4 H4B . 0.9082 ?
    N1 H1 . 0.8600 ?
    N1 N2 . 1.348(10) ?
    N1 C2 . 1.319(11) ?
    N2 C1 . 1.296(10) ?
    C1 H1A . 0.9300 ?
    C2 H2 . 0.9300 ?
loop_
    _geom_angle_atom_site_label_1
    _geom_angle_atom_site_label_2
    _geom_angle_atom_site_label_3
    _geom_angle_site_symmetry_1
    _geom_angle_site_symmetry_3
    _geom_angle
    _geom_angle_publ_flag
    Br3 Pb1 Br2 . 2_664 81.41(2) ?
    Br3 Pb1 Br2 . . 86.54(2) ?
    Br3 Pb1 Br1 . 2_664 83.37(2) ?
    Br3 Pb1 Br1 . . 79.61(2) ?
    Br2 Pb1 Br2 . 2_664 164.197(10) ?
    Br2 Pb1 Br1 2_664 2_664 79.41(2) ?
    Br2 Pb1 Br1 . 2_664 89.11(2) ?
    Br1 Pb1 Br2 . 2_664 103.55(2) ?
    Br1 Pb1 Br2 . . 84.14(2) ?
    Br1 Pb1 Br1 . 2_664 162.02(2) ?
    Pb1 Br3 Pb1 . 2_665 83.426(19) ?
    Pb1 Br2 Pb1 . 2_665 84.095(18) ?
    Pb1 Br1 Pb1 . 2_665 83.786(18) ?
    C1 N3 N4 . . 130.5(6) ?
    C2 N3 N4 . . 122.5(6) ?
    C2 N3 C1 . . 106.9(7) ?
    N3 N4 H4A . . 111.8 ?
    N3 N4 H4B . . 115.1 ?
    H4A N4 H4B . . 103.8 ?
    N2 N1 H1 . . 123.6 ?
    C2 N1 H1 . . 123.6 ?
    C2 N1 N2 . . 112.7(7) ?
    C1 N2 N1 . . 103.5(6) ?
    N3 C1 H1A . . 124.2 ?
    N2 C1 N3 . . 111.5(7) ?
    N2 C1 H1A . . 124.2 ?
    N3 C2 H2 . . 127.3 ?
    N1 C2 N3 . . 105.4(7) ?
    N1 C2 H2 . . 127.3 ?
loop_
    _geom_torsion_atom_site_label_1
    _geom_torsion_atom_site_label_2
    _geom_torsion_atom_site_label_3
    _geom_torsion_atom_site_label_4
    _geom_torsion_site_symmetry_1
    _geom_torsion_site_symmetry_2
    _geom_torsion_site_symmetry_3
    _geom_torsion_site_symmetry_4
    _geom_torsion
    _geom_torsion_publ_flag
    N4 N3 C1 N2 . . . . -179.0(7) ?
    N4 N3 C2 N1 . . . . 179.0(7) ?
    N1 N2 C1 N3 . . . . -0.3(10) ?
    N2 N1 C2 N3 . . . . 0.5(9) ?
    C1 N3 C2 N1 . . . . -0.7(9) ?
    C2 N3 C1 N2 . . . . 0.6(10) ?
    C2 N1 N2 C1 . . . . -0.1(10) ?
loop_
    _geom_hbond_atom_site_label_D
    _geom_hbond_atom_site_label_H
    _geom_hbond_atom_site_label_A
    _geom_hbond_site_symmetry_A
    _geom_hbond_distance_DH
    _geom_hbond_distance_HA
    _geom_hbond_distance_DA
    _geom_hbond_angle_DHA
    _geom_hbond_publ_flag
    N4 H4A Br2 3_465 0.90 2.82 3.700(7) 167.0 yes
    N4 H4B Br1 . 0.91 3.39 3.763(6) 107.2 yes
    N4 H4B N2 4_544 0.91 2.30 3.203(9) 176.9 yes
    N1 H1 Br2 3_466 0.86 2.76 3.414(7) 133.5 yes
    C1 H1A Br3 2_665 0.93 2.96 3.569(7) 124.1 yes
    C1 H1A Br1 . 0.93 2.96 3.711(8) 139.3 yes
    C2 H2 Br3 3_456 0.93 2.85 3.424(8) 121.2 yes
    C2 H2 Br2 4_545 0.93 2.93 3.774(8) 152.2 yes
_shelx_space_group_comment
;
The symmetry employed for this shelxl refinement is uniquely defined
by the following loop, which should always be used as a source of
symmetry information in preference to the above space-group names.
They are only intended as comments.
;
_shelx_estimated_absorpt_T_min     0.046
_shelx_estimated_absorpt_T_max     0.167
_shelx_hkl_file
;
   0   0  -8 1906.75   77.71
   0   0  -7   -2.50   10.05
   0   0  -5    1.05    4.62
   0   0  -4 8812.77  307.26
   0   0  -3    5.86    2.41
   0   0   1    0.23    0.78
   0   0   1    0.90    0.76
   0   0   1    1.80    0.75
   0   0   2  578.39   22.15
   0   0   2  594.56   22.64
   0   0   2  580.86   22.03
   0   0   3    1.77    2.44
   0   0   3    3.09    2.73
   0   0   4 8059.66  285.52
   0   0   4 8198.15  285.95
   0   0   4 8366.47  287.27
   0   0   5   -0.49    4.45
   0   0   5    0.72    4.63
   0   0   5    1.02    3.97
   0   0   6 2876.77  106.49
   0   0   6 2972.19  109.03
   0   0   6 2910.52  105.97
   0   0   7    2.00    7.29
   0   0   7    3.71    8.15
   0   0   7    0.93    6.16
   0   0   8 2302.81   93.70
   0   0   8 2422.64   89.57
   0   0   9    3.08   12.38
   0   0   9   -3.67    9.11
   0   0  10  350.20   28.00
   0  -1  -8    8.61    8.15
   0  -1  -8    3.11    5.64
   0   1  -7 1035.98   42.51
   0  -1  -7 1075.95   43.86
   0  -1  -7 1023.48   39.89
   0  -1  -6   -2.67    6.63
   0  -1  -6   -1.26    3.82
   0  -1  -5 2190.19   84.08
   0  -1  -5 2254.18   80.61
   0   1  -5 2280.09   82.18
   0   1  -4    1.18    3.18
   0  -1  -4   -0.38    4.22
   0   1  -4   -1.77    3.39
   0  -1  -4    4.48    2.63
   0   1  -3 4163.31  140.82
   0  -1  -3 4010.99  142.21
   0  -1  -3 4056.99  140.40
   0   1  -3 4071.07  141.14
   0  -1  -3 3691.90  141.39
   0   1  -2    0.85    1.50
   0  -1  -2    2.85    1.82
   0  -1  -2    0.35    1.96
   0  -1  -2    1.17    1.40
   0  -1  -1  181.71    8.98
   0  -1   0    0.51    2.70
   0   1   0    5.51    1.56
   0  -1   0    3.88    1.86
   0  -1   1  159.59    7.48
   0  -1   1  162.48    7.30
   0  -1   2    1.17    1.47
   0  -1   2    0.98    1.73
   0   1   2    2.12    1.47
   0  -1   3 4027.68  139.89
   0  -1   3 3959.11  138.60
   0   1   3 3837.89  140.38
   0   1   4    4.93    4.35
   0  -1   4    4.24    3.87
   0  -1   4    2.80    3.06
   0   1   4    2.29    3.69
   0  -1   5 2469.44   90.81
   0   1   5 2487.54   92.60
   0   1   5 2508.79   94.15
   0  -1   5 2603.14   93.44
   0   1   6   -0.50    5.25
   0  -1   6    2.28    5.18
   0   1   6    3.54    6.64
   0   1   6    3.35    6.76
   0  -1   6   -3.62    6.66
   0  -1   7 1004.07   40.48
   0   1   7  955.53   41.64
   0   1   7  987.50   42.24
   0  -1   7  997.09   43.95
   0   1   7  992.26   44.96
   0   1   8    4.91    8.74
   0  -1   8    7.73    7.91
   0  -1   8    5.13   10.54
   0   1   8    5.52   11.49
   0   1   9  600.60   35.64
   0  -1   9  579.03   34.19
   0  -1   9  625.60   30.20
   0   1   9  639.48   30.93
   0  -1  10    1.13   14.65
   0   1  10   -9.80   16.37
   0  -2  -8  687.17   29.91
   0   2  -7   -0.95    6.57
   0  -2  -7    0.40    5.65
   0   2  -6 1827.26   72.30
   0  -2  -6 2004.47   71.41
   0   2  -6 1889.81   71.48
   0  -2  -5    6.92    5.54
   0  -2  -5    6.74    4.63
   0   2  -5   -3.13    5.32
   0  -2  -4 4403.35  167.95
   0   2  -4 4671.89  166.18
   0   2  -4 4817.74  165.58
   0  -2  -4 4782.79  167.09
   0   2  -3    0.99    3.03
   0  -2  -3    1.80    3.82
   0  -2  -3    2.72    4.61
   0  -2  -2 7734.85  293.03
   0   2  -2 8635.05  289.63
   0  -2  -2 8281.95  292.80
   0  -2  -1    0.90    3.65
   0  -2  -1   -0.65    4.02
   0  -2   0 3977.09  147.23
   0   2   0 3879.32  140.54
   0  -2   0 4028.94  143.18
   0  -2   1    1.06    2.16
   0   2   1   -0.58    4.74
   0  -2   1    5.91    2.52
   0  -2   2 7610.20  267.17
   0  -2   2 7669.08  266.65
   0   2   2 7681.29  271.05
   0  -2   3    5.05    3.10
   0   2   3    7.04    3.62
   0  -2   4 5327.69  182.69
   0   2   4 4982.86  184.77
   0  -2   4 5079.38  180.92
   0  -2   5    2.76    3.86
   0   2   5    7.44    6.43
   0   2   5   18.08    6.73
   0  -2   5    3.57    5.45
   0  -2   6 1676.98   65.56
   0   2   6 1659.31   66.02
   0  -2   6 1643.70   62.51
   0   2   6 1604.16   67.30
   0   2   7   -9.66    8.80
   0  -2   7    2.75    6.24
   0   2   7    3.59   10.01
   0  -2   7    8.81    8.31
   0  -2   8  747.17   37.62
   0   2   8  806.36   40.46
   0   2   8  722.01   36.12
   0  -2   8  769.64   33.63
   0   2   9   -0.78   10.17
   0   2   9   16.23   14.51
   0  -2   9   -5.83   11.80
   0   3  -7 2435.92   98.36
   0  -3  -7 2831.76   99.02
   0  -3  -6   -0.59    7.72
   0   3  -6    3.59    6.27
   0   3  -6   -1.07    6.65
   0  -3  -6    9.70    8.52
   0  -3  -5 2329.53   85.49
   0   3  -5 2259.60   84.15
   0   3  -5 2163.83   83.21
   0   3  -5 2252.95   82.32
   0  -3  -5 2106.34   86.32
   0  -3  -4   10.45    7.22
   0  -3  -4    6.96    6.11
   0  -3  -3 1247.00   53.62
   0  -3  -3 1280.50   52.74
   0   3  -3 1313.85   49.47
   0  -3  -2    6.57    6.25
   0  -3  -2   -2.94    4.62
   0   3  -1 4503.24  165.85
   0  -3  -1 4829.12  167.83
   0  -3  -1 4603.71  174.26
   0   3   0    4.73    4.44
   0  -3   0    1.00    5.08
   0  -3   0   -2.29    5.76
   0  -3   1 4662.46  166.86
   0  -3   1 4794.68  168.61
   0   3   1 4526.55  170.28
   0  -3   2   -0.87    3.97
   0   3   2    0.83    5.53
   0  -3   2   -1.88    3.56
   0  -3   3 1365.37   52.43
   0  -3   3 1415.35   53.55
   0   3   3 1329.03   56.59
   0  -3   4    5.42    4.73
   0   3   4    5.90    5.27
   0  -3   4    2.43    4.58
   0  -3   5 1832.55   70.34
   0   3   5 1950.67   71.20
   0   3   6    1.78    9.07
   0  -3   6   14.65    8.03
   0   3   7 2595.22  107.32
   0   3   7 2719.52  109.56
   0   3   8   -0.91   11.32
   0  -3   8    5.35   10.89
   0   3   8    9.18   12.60
   0   3   9   38.22   13.84
   0  -3   9   37.47   13.74
   0   3   9   34.45   16.03
   0   4  -9    7.01    9.40
   0   4  -8  462.46   26.47
   0   4  -7    0.68    9.01
   0  -4  -7   20.37   12.50
   0  -4  -7    8.00    8.95
   0  -4  -6  630.70   35.67
   0   4  -6  642.58   31.56
   0   4  -5    2.44    6.28
   0  -4  -5    9.66    9.32
   0  -4  -5    2.59    7.62
   0   4  -4 2773.83  101.51
   0  -4  -4 2529.20  107.18
   0   4  -4 2779.93  103.11
   0  -4  -4 2867.49  104.38
   0  -4  -3    5.28    8.56
   0  -4  -3    6.55    6.49
   0  -4  -2  462.61   24.47
   0  -4  -2  457.06   29.06
   0  -4  -1   -2.62    9.63
   0   4  -1    5.50    5.29
   0  -4   0 9012.67  315.94
   0   4   0 8537.33  309.58
   0   4   1    8.26    7.20
   0  -4   1   -1.99    5.29
   0  -4   1   -1.69    6.86
   0  -4   2  659.78   29.47
   0  -4   2  625.05   30.41
   0   4   2  654.65   33.25
   0   4   3   -2.68    7.28
   0  -4   3    5.01    5.38
   0  -4   3   -3.52    5.78
   0   4   4 2492.16   93.31
   0  -4   4 2481.76   90.31
   0  -4   4 2472.57   91.53
   0   4   5    4.30    6.13
   0  -4   5    5.49    6.73
   0  -4   5   -0.65    6.57
   0  -4   6  512.81   27.16
   0  -4   6  562.50   26.46
   0   4   7    1.17   12.16
   0  -4   7    2.05    8.57
   0  -4   7    5.78    9.18
   0  -4   8  679.49   32.84
   0   4   8  556.83   37.13
   0  -4   8  682.17   35.23
   0   4   8  594.15   36.60
   0  -4   9   12.37   11.59
   0   4   9    1.12   14.29
   0  -4   9   16.88   14.36
   0   4   9    1.41   16.39
   0  -4  10  100.58   17.12
   0   5  -9  581.47   31.42
   0   5  -8   12.01   10.99
   0   5  -8    6.61   11.84
   0  -5  -7 1068.58   56.28
   0   5  -7 1215.85   51.46
   0   5  -7 1184.31   51.27
   0  -5  -6    6.24   12.18
   0   5  -6   10.33    9.44
   0   5  -6   13.86    9.65
   0   5  -5 1095.30   47.81
   0  -5  -5 1065.11   53.27
   0   5  -4    7.23    7.68
   0   5  -4   -0.75    6.97
   0  -5  -4   -1.26   10.80
   0   5  -3 6561.62  227.95
   0  -5  -3 5868.35  234.52
   0   5  -2    6.01    8.33
   0  -5  -2    9.65    9.41
   0   5  -2   11.07    7.30
   0   5  -2    5.18    7.63
   0   5  -1 2181.45   85.97
   0  -5  -1 1920.85   91.39
   0  -5   0    7.06    8.43
   0   5   0    3.38    7.33
   0  -5   1 2463.32  102.65
   0   5   1 2625.90  100.99
   0   5   1 2393.29  100.04
   0   5   1 2696.35  101.81
   0  -5   1 2568.82   99.87
   0   5   2    0.93    7.51
   0   5   2   -3.05    9.66
   0  -5   2   -3.50    7.72
   0  -5   2   18.70    7.35
   0   5   2    1.97    9.15
   0  -5   3 5847.78  210.20
   0  -5   3 5755.29  208.22
   0   5   3 5619.42  211.46
   0   5   3 5912.48  212.13
   0   5   4    0.92    8.19
   0  -5   4    5.77    7.65
   0  -5   4    0.75    7.01
   0  -5   5 1389.13   57.89
   0  -5   5 1543.36   57.39
   0  -5   6    2.78    8.47
   0  -5   6   10.85   10.49
   0  -5   7 1125.05   46.72
   0  -5   7 1074.81   48.44
   0   5   8   -1.42   15.28
   0  -5   8    4.09   12.79
   0  -5   8   11.23   11.17
   0  -5   9  810.96   39.12
   0   5   9  690.00   42.74
   0   6  -9    6.49   12.59
   0   6  -9    1.95   13.13
   0  -6  -8    4.60   16.47
   0   6  -8   19.23   12.73
   0   6  -8   17.93   13.37
   0  -6  -7   14.88   16.67
   0   6  -7   13.64   11.26
   0   6  -7   10.94   12.77
   0   6  -6  103.44   14.57
   0  -6  -6  101.26   18.77
   0   6  -5    4.45   10.45
   0  -6  -5   17.88   14.67
   0  -6  -4  212.43   23.99
   0   6  -4  276.01   19.96
   0  -6  -3    9.06   12.92
   0  -6  -2  548.21   36.72
   0   6  -2  600.83   31.61
   0   6  -1    2.76    8.75
   0  -6  -1    7.86   10.91
   0  -6   0  158.70   18.56
   0   6   0  271.12   20.12
   0   6   1   -3.02    9.71
   0  -6   1   -2.46    9.95
   0  -6   1   -5.44   10.65
   0   6   2  587.41   31.03
   0  -6   2  534.12   30.45
   0   6   3   17.79    9.02
   0  -6   3    9.03    8.77
   0  -6   3    2.96   10.33
   0  -6   4  297.60   21.89
   0  -6   4  314.70   20.57
   0   6   4  281.72   20.95
   0  -6   5   10.22    9.78
   0   6   5    1.89   10.06
   0  -6   5   11.26   10.75
   0  -6   6   96.06   14.10
   0   6   6   65.93   12.29
   0  -6   6   90.99   14.29
   0  -6   7    5.10   13.26
   0  -6   7    9.37   11.65
   0   6   7  -14.92   16.63
   0   6   8    4.91   16.43
   0  -6   8   15.37   13.65
   0  -6   8    1.11   14.68
   0   6   9   30.29   18.61
   0   7  -8   16.75   14.15
   0   7  -8   11.85   14.52
   0  -7  -7  896.89   54.14
   0   7  -7  982.89   47.46
   0   7  -7  935.75   47.35
   0  -7  -6   -1.64   16.65
   0   7  -6    9.23   13.12
   0  -7  -5  871.03   51.91
   0   7  -5  931.76   45.40
   0  -7  -4    3.30   16.14
   0   7  -4    2.04   11.34
   0  -7  -3 1059.48   56.80
   0  -7  -2    4.34   12.47
   0   7  -2   -5.16    9.90
   0  -7  -1 1980.11   86.44
   0   7  -1 2017.45   83.46
   0  -7   0   12.24   11.81
   0   7   0   -5.51   12.12
   0   7   1 2191.46   89.40
   0  -7   1 2129.48   91.65
   0  -7   2   14.90   12.87
   0   7   2    0.98   10.55
   0  -7   2   -2.25   12.33
   0  -7   3  974.30   50.25
   0   7   3 1011.13   46.32
   0  -7   3 1001.07   48.26
   0  -7   3 1006.41   50.73
   0   7   4    0.85    9.49
   0  -7   4   -1.91   10.56
   0  -7   4  -11.35   12.76
   0  -7   5  756.23   40.11
   0  -7   5  797.25   38.42
   0   7   6    4.71   11.21
   0  -7   6    6.61   12.39
   0  -7   6   -3.40   12.58
   0  -7   7 1182.74   53.94
   0  -7   7 1285.66   52.29
   0  -7   8   -5.00   14.71
   0   7   8   -6.86   17.85
   0   8  -7    1.22   16.92
   0  -8  -6    3.53   19.32
   0   8  -6   25.61   14.77
   0  -8  -5   12.07   18.73
   0   8  -5   10.46   13.70
   0  -8  -4   86.82   20.88
   0   8  -4  169.09   19.87
   0  -8  -3    7.75   15.78
   0  -8  -2  480.39   33.72
   0   8  -2  510.06   32.25
   0   8  -1   -3.53   13.13
   0  -8  -1   15.44   13.39
   0   8   0    5.80   13.06
   0  -8   0   17.47   12.82
   0   8   1    2.21   11.92
   0  -8   1    1.31   13.44
   0   8   2  411.92   26.74
   0  -8   2  408.43   31.22
   0   8   3    2.66   10.08
   0  -8   3   -7.36   14.91
   0  -8   3  -13.30   14.43
   0  -8   4  189.95   22.37
   0  -8   4  173.29   20.31
   0   8   4  153.89   15.84
   0  -8   4  166.54   21.69
   0  -8   5   -4.44   13.66
   0  -8   5   -1.31   15.43
   0   8   5    6.60   10.48
   0  -8   6   15.34   14.42
   0  -8   6    8.99   15.39
   0   9  -4    8.81   15.52
   0  -9  -4   18.13   20.14
   0   9  -3  760.87   43.63
   0  -9  -3  788.26   46.30
   0   9  -2    1.26   14.56
   0  -9  -2   -2.67   14.44
   0   9  -1  358.72   27.71
   0  -9  -1  363.80   28.29
   0   9   0  -15.48   14.41
   0  -9   0    1.26   14.08
   0   9   1  392.64   27.14
   0  -9   1  312.17   27.24
   0   9   2   -5.89   11.90
   0  -9   2    1.42   14.39
   0   9   3  662.85   34.55
   0  -9   3  638.18   41.45
   0  -9   4   -2.63   16.69
   0   9   4    4.79   11.17
   0  -9   4    3.15   16.52
   0  -9   5  192.93   24.26
   0  10  -1   -3.76   16.00
   0  10   0  383.18   28.81
   0  10   1    5.36   13.51
   0  10   2  148.27   17.50
   0  10   3    7.76   11.92
   0  10   4  151.05   16.83
   1   0  -8    4.70    4.63
   1   0  -8    2.49   10.60
  -1   0  -8   -6.98   12.11
  -1   0  -7    0.52    6.95
   1   0  -7    0.82    9.78
  -1   0  -6    3.15    6.23
   1   0  -6    3.10    8.89
   1   0  -5    0.32    4.21
   1   0  -5    4.87    7.37
   1   0  -4   -0.76    3.04
  -1   0  -4    3.37    3.51
   1   0  -4    0.60    5.31
   1   0  -3    0.55    1.99
  -1   0  -3    2.39    2.72
   1   0  -3    6.20    4.18
   1   0  -2    1.88    1.28
  -1   0  -2    0.50    1.62
   1   0  -2   -1.04    2.88
  -1   0  -1    4.69    1.02
   1   0   1    0.42    0.88
   1   0   1   -0.10    0.93
  -1   0   2   -0.54    1.44
  -1   0   2    2.09    1.15
   1   0   2    1.79    1.60
   1   0   2    1.43    1.80
  -1   0   2    1.65    1.24
   1   0   3   -0.25    2.36
  -1   0   3   -0.98    1.70
  -1   0   3    0.82    2.45
  -1   0   3    1.05    2.88
   1   0   3   -2.31    2.95
  -1   0   3   -0.56    2.21
  -1   0   4    0.38    3.40
   1   0   4    1.93    3.27
  -1   0   4    0.68    2.71
  -1   0   4   -0.26    3.43
   1   0   4    5.93    4.33
  -1   0   5    1.45    3.51
   1   0   5    1.95    4.23
  -1   0   5    3.32    4.93
  -1   0   5   -0.44    5.77
   1   0   5    5.62    5.24
  -1   0   5    0.32    4.29
  -1   0   6    3.50    4.55
   1   0   6    4.12    5.54
  -1   0   6    5.38    6.61
  -1   0   6    1.17    5.47
   1   0   6    2.38    6.58
   1   0   7    8.42    6.69
  -1   0   7    8.30    5.28
  -1   0   7    0.72    8.60
  -1   0   7    3.63    7.06
  -1   0   8    3.40   10.31
   1   0   8    0.60    8.60
  -1   0   8    3.40    6.96
  -1   0   9   -7.99   12.55
   1   0   9   -3.41    9.51
  -1   0   9   -3.30    8.45
  -1   0  10    9.12   15.11
   1   0  10  -15.70   12.37
   1   1  -8 1629.26   62.39
   1  -1  -8 1617.88   58.58
   1  -1  -8 1503.48   62.32
  -1  -1  -8 1601.89   63.43
   1   1  -7  373.03   18.43
  -1   1  -7  350.22   19.11
  -1  -1  -7  352.98   16.88
   1  -1  -7  350.59   15.57
   1  -1  -7  322.52   18.87
  -1  -1  -7  355.16   20.24
   1   1  -7  298.28   24.26
  -1   1  -6 1681.09   63.02
  -1  -1  -6 1619.78   64.37
   1  -1  -6 1623.93   63.89
  -1  -1  -6 1672.98   61.12
   1  -1  -6 1643.37   59.76
   1   1  -5  284.74   14.62
   1  -1  -5  325.62   16.96
  -1  -1  -5  317.59   14.44
   1  -1  -5  308.56   13.25
  -1   1  -5  327.73   16.35
   1  -1  -4 5477.94  206.39
   1   1  -4 6046.81  204.66
  -1   1  -4 5888.00  205.44
   1  -1  -4 5670.86  203.43
  -1  -1  -4 5869.43  204.72
  -1   1  -4 5972.39  206.04
   1   1  -4 6100.74  205.27
   1   1  -3 1061.45   40.23
  -1   1  -3 1069.81   41.09
  -1  -1  -3 1120.09   42.06
  -1   1  -3 1082.18   40.68
   1   1  -3 1088.61   39.92
   1  -1  -3 1131.66   41.44
   1  -1  -3 1167.85   39.72
  -1  -1  -3 1152.78   40.74
   1   1  -2 3655.51  120.24
  -1  -1  -2 3441.71  121.95
  -1  -1  -2 3633.38  121.44
  -1   1  -2 3725.58  121.35
  -1   1  -1  120.11    6.11
  -1  -1  -1  136.30    7.21
  -1   1   0 7659.11  199.81
  -1  -1   0 7451.52  200.24
  -1  -1   1   87.61    4.93
   1  -1   1   90.74    4.85
  -1   1   1   96.50    5.77
  -1   1   1   93.41    5.14
   1   1   1   90.66    6.07
  -1  -1   2 3408.72  121.35
   1  -1   2 3406.61  121.08
  -1   1   2 3636.53  122.08
  -1   1   2 3469.05  123.26
   1   1   2 3487.05  123.08
  -1   1   2 3435.51  119.95
   1  -1   2 3418.50  119.94
   1   1   3 1034.74   40.70
  -1   1   3 1044.52   39.75
  -1  -1   3 1018.09   39.43
   1  -1   3 1017.83   38.84
  -1  -1   3 1039.62   37.99
  -1   1   3 1066.36   39.93
  -1  -1   4 6383.29  219.15
   1   1   4 6225.64  219.83
  -1   1   4 6126.13  218.34
  -1  -1   4 6141.30  216.75
   1  -1   4 6249.91  217.90
  -1   1   4 6197.47  219.82
  -1   1   5  409.44   19.33
   1   1   5  348.64   18.98
  -1  -1   5  358.42   16.37
   1  -1   5  385.60   17.67
   1   1   5  342.09   18.81
  -1   1   5  348.49   17.56
  -1  -1   5  378.17   18.99
  -1   1   5  352.95   19.24
  -1   1   6 1532.43   59.15
   1   1   6 1527.86   60.34
  -1   1   6 1539.51   58.72
   1   1   6 1569.93   60.63
  -1  -1   6 1509.60   57.27
   1  -1   6 1551.08   58.64
  -1   1   6 1477.47   61.31
  -1  -1   6 1479.94   60.45
  -1   1   7  325.68   18.47
  -1  -1   7  320.56   20.19
  -1   1   7  284.77   20.32
   1   1   7  283.71   18.70
  -1  -1   7  324.23   16.45
  -1   1   7  323.27   17.66
   1  -1   7  311.83   17.67
  -1  -1   8 1650.67   69.49
  -1   1   8 1645.56   70.27
   1  -1   8 1680.10   66.21
   1   1   8 1635.11   67.42
  -1   1   8 1727.67   66.06
  -1  -1   8 1745.29   65.00
  -1   1   9   12.66   12.73
  -1  -1   9   23.13   13.10
   1   1   9   62.30   12.40
   1  -1   9   20.64   10.24
  -1  -1   9   38.46    9.03
  -1   1   9   34.13    9.81
  -1  -1  10  617.69   36.38
  -1   1  10  614.74   37.78
   1   1  10  593.72   33.03
   1  -1  10  701.53   33.24
   1   2  -9   83.85    9.84
   1   2  -8   -1.00    7.63
   1  -2  -8   -5.25    6.82
  -1  -2  -7  553.35   24.84
   1  -2  -7  574.95   24.59
   1   2  -7  569.18   25.30
  -1   2  -7  546.51   26.11
  -1  -2  -7  517.49   22.97
  -1  -2  -6   16.21    5.73
   1  -2  -6   19.90    6.06
  -1  -2  -6   24.00    4.49
  -1   2  -6   20.50    6.65
  -1   2  -6   19.17    6.49
  -1   2  -5  709.65   31.21
  -1   2  -5  756.34   31.74
  -1  -2  -5  763.08   33.51
  -1  -2  -5  790.17   30.90
   1  -2  -5  798.96   31.16
   1   2  -5  740.98   29.91
  -1  -2  -5  685.26   28.09
   1  -2  -4    3.82    4.64
  -1  -2  -4   11.31    4.47
  -1   2  -4    9.09    3.92
   1   2  -4    8.89    3.41
  -1  -2  -4   12.28    5.14
  -1  -2  -4    7.84    2.13
   1   2  -4   12.40    3.89
   1  -2  -3  901.41   35.26
  -1  -2  -3  842.81   36.14
  -1  -2  -3  976.16   36.54
   1   2  -3  855.30   33.41
  -1   2  -3  841.97   33.84
  -1  -2  -2  121.01    9.48
  -1   2  -2  106.51    7.35
   1  -2  -2  126.18    7.82
  -1  -2  -2  140.88   10.47
  -1   2  -1 1864.91   67.23
  -1  -2  -1 1750.30   71.63
   1  -2   0  190.93   11.31
  -1   2   0  196.73   14.80
  -1  -2   0  177.25   13.86
   1   2   0  216.59   13.53
   1   2   1 1825.61   78.65
  -1  -2   1 1938.85   74.36
  -1  -2   1 2086.55   74.34
   1  -2   1 2027.69   73.91
  -1   2   1 2100.59   74.99
  -1   2   2   73.68    7.92
   1   2   2   82.43    7.99
  -1   2   2   75.01    7.14
  -1  -2   2   85.39    5.70
   1  -2   2   94.83    6.15
  -1  -2   2   84.73    6.09
  -1   2   3  743.99   29.75
  -1  -2   3  717.61   29.50
   1   2   3  723.58   30.12
  -1   2   3  733.23   28.96
  -1   2   4   15.13    5.97
   1   2   4   20.02    6.83
   1  -2   4   21.84    4.46
   1  -2   4   18.34    2.18
  -1  -2   4   32.13    5.33
  -1   2   5  895.98   35.28
   1  -2   5  767.91   29.59
  -1  -2   5  774.09   33.94
   1  -2   5  816.69   32.82
  -1   2   5  778.38   34.85
   1   2   5  776.66   36.05
  -1   2   6   20.36    8.66
  -1  -2   6   29.77    8.42
  -1   2   6   21.41    7.34
   1   2   6   26.23    8.28
   1  -2   6   12.53    5.85
  -1   2   7  525.64   29.35
  -1  -2   7  506.28   27.37
  -1   2   7  513.79   26.42
   1  -2   7  544.54   25.36
   1   2   7  527.06   28.34
  -1   2   8   20.92   13.14
  -1  -2   8    4.15   10.56
   1  -2   8    2.29    7.96
  -1   2   8   -2.66    9.02
   1   2   8    2.46   10.44
  -1   2   9  101.60   13.37
   1  -2   9   95.45   12.40
  -1   2   9   87.79   16.71
  -1  -2   9  115.50   16.13
   1   2   9  132.59   15.83
   1   2  10   27.81   13.72
   1   3  -9   17.88    8.34
   1   3  -8  423.93   22.55
   1  -3  -7  198.25   12.10
   1   3  -7  178.41   13.88
  -1   3  -7  192.48   15.01
   1   3  -7  178.57   13.10
  -1  -3  -6 2000.22   76.97
   1   3  -6 2046.92   74.71
  -1   3  -6 2003.43   75.34
   1  -3  -6 2095.11   74.83
  -1   3  -6 1950.68   76.41
   1   3  -6 1885.94   75.33
  -1  -3  -6 1897.51   79.75
  -1   3  -5  285.52   17.05
  -1  -3  -5  295.63   19.45
   1  -3  -5  327.50   16.51
   1   3  -5  251.38   15.53
  -1   3  -5  274.39   16.43
  -1  -3  -5  309.70   18.30
  -1   3  -5  310.77   16.16
   1  -3  -4 1745.85   67.35
  -1  -3  -4 1674.16   70.56
  -1   3  -4 1815.06   67.88
  -1  -3  -4 1880.85   71.00
  -1  -3  -3 1218.29   51.80
  -1  -3  -3 1249.86   51.76
   1  -3  -3 1215.95   47.87
   1   3  -3 1196.86   46.54
   1   3  -2 2511.69   87.10
  -1  -3  -2 2332.68   92.79
   1   3  -2 2291.28   83.34
  -1  -3  -2 2589.02   93.02
  -1   3  -1  734.11   31.86
  -1  -3  -1  702.84   34.38
   1   3  -1  781.70   32.59
   1   3   0 4232.04  156.39
  -1   3   0 4229.00  151.61
   1  -3   0 4152.76  154.73
  -1   3   0 4430.81  158.66
  -1  -3   0 4218.28  159.01
  -1   3   1  776.94   33.02
  -1  -3   1  787.10   32.90
  -1   3   1  734.70   36.74
   1  -3   1  737.11   31.61
  -1  -3   1  727.86   33.05
   1   3   1  693.22   36.02
   1  -3   2 2524.60   89.73
  -1  -3   2 2504.48   89.78
  -1  -3   2 2496.39   90.44
  -1   3   2 2287.61   93.25
   1   3   2 2289.62   95.06
   1  -3   3 1163.06   45.61
  -1  -3   3 1211.27   45.31
  -1   3   3 1087.86   48.71
   1   3   3 1211.07   50.36
  -1  -3   3 1149.39   46.01
   1  -3   4 1813.27   67.41
  -1  -3   4 1864.10   66.99
  -1  -3   4 1802.40   67.97
  -1   3   4 1852.56   69.35
  -1   3   4 1697.93   66.99
   1   3   4 1640.59   68.21
  -1   3   5  292.96   21.55
   1   3   5  296.35   22.08
  -1  -3   5  365.33   18.13
  -1  -3   5  337.60   18.87
  -1   3   5  376.67   20.33
   1   3   6 1744.35   74.61
  -1   3   6 1752.05   73.29
  -1  -3   6 1868.48   71.37
   1   3   7  136.52   16.20
  -1   3   7  140.06   14.85
  -1   3   7  137.17   16.77
  -1  -3   7  145.24   14.64
  -1   3   8  522.60   28.77
   1   3   8  468.37   30.50
  -1   3   8  510.40   31.79
  -1  -3   8  503.70   29.29
  -1  -3   9   26.65   13.63
  -1   3   9   33.26   15.40
   1   3   9   21.56   13.82
  -1   3   9   17.63   12.36
   1   3  10  400.15   28.21
   1   4  -9  410.36   24.11
   1   4  -8   62.76   11.55
  -1   4  -8   79.81   12.63
   1   4  -8   71.33   11.61
   1   4  -7  889.68   42.10
   1   4  -7  966.92   42.05
  -1   4  -7 1051.35   43.90
  -1  -4  -7  952.35   47.77
  -1  -4  -6   58.21   12.54
   1   4  -6   65.16    9.29
   1   4  -6   63.87   10.31
  -1   4  -6   61.83   10.29
   1  -4  -6   73.86    8.82
   1   4  -6   69.10   10.42
  -1   4  -5  860.74   38.80
   1   4  -5  869.65   39.82
   1  -4  -5  942.38   37.86
   1   4  -5  909.55   37.55
  -1   4  -5  894.78   37.90
  -1  -4  -5  832.28   43.40
  -1   4  -4  387.98   20.33
   1   4  -4  407.28   20.34
  -1   4  -4  389.39   21.57
   1   4  -4  418.28   22.72
   1  -4  -4  428.77   21.11
  -1  -4  -4  378.31   25.32
  -1   4  -3 3884.55  138.88
   1   4  -3 3773.12  141.36
  -1  -4  -3 3567.19  146.17
  -1   4  -3 3982.62  140.23
  -1  -4  -2  274.89   18.60
  -1  -4  -2  283.17   21.99
   1   4  -1 2526.62   91.92
  -1  -4  -1 2107.06   96.16
   1  -4   0 1215.83   54.01
  -1   4   0 1298.14   50.88
   1   4   0 1266.59   54.71
  -1  -4   0 1179.30   55.95
  -1  -4   1 2240.71   89.49
   1  -4   1 2269.96   86.22
  -1  -4   1 2310.97   87.80
   1   4   1 2149.56   89.58
  -1   4   1 2285.21   87.11
  -1  -4   1 2261.46   88.97
  -1   4   2  298.16   21.65
  -1   4   2  273.54   18.57
   1   4   2  255.24   19.21
  -1  -4   2  257.67   15.75
   1  -4   2  281.86   16.08
  -1  -4   2  248.21   16.61
  -1   4   3 4065.94  140.91
  -1  -4   3 3671.78  136.82
   1   4   3 3366.00  140.50
  -1   4   3 3475.09  140.05
  -1  -4   3 3833.75  136.12
   1  -4   3 3943.56  136.42
  -1   4   4  342.39   21.48
  -1   4   4  423.43   15.40
   1  -4   4  348.22   19.31
  -1  -4   4  383.00   19.46
  -1  -4   4  357.12   20.10
   1   4   4  253.34   20.84
  -1   4   4  291.90   20.55
  -1  -4   5  938.35   37.96
   1  -4   5  950.05   38.87
  -1  -4   5  895.63   39.11
   1   4   5  790.36   38.66
  -1   4   5  821.26   37.03
  -1  -4   6   34.71    9.28
  -1  -4   6   52.52    9.12
   1  -4   6   58.30   10.09
  -1   4   6   33.40   12.64
   1   4   6   20.15   12.42
   1  -4   7  990.11   42.17
  -1  -4   7 1002.79   41.50
   1   4   7  804.99   46.32
  -1   4   7  772.26   44.50
  -1  -4   7  968.04   43.45
   1   4   8   68.80   16.43
  -1   4   8   81.38   15.96
  -1   4   8   59.51   16.46
  -1  -4   8   65.37   13.59
  -1  -4   8   63.85   11.97
   1  -4   8   61.67   12.24
  -1  -4   9  502.99   27.17
   1  -4   9  498.56   28.22
  -1   4   9  350.84   27.38
   1   4   9  387.91   30.66
  -1   4   9  353.21   30.25
  -1  -4   9  482.85   29.79
  -1  -4  10   21.09   14.42
   1   4  10    9.72   15.94
  -1   5  -9   25.81   11.64
   1   5  -9   25.89   12.45
  -1   5  -9   15.65   13.87
   1   5  -8  385.14   24.57
  -1   5  -8  396.02   25.41
   1   5  -8  367.36   23.84
   1   5  -7   73.61   12.77
  -1  -5  -7   86.40   13.49
  -1  -5  -7   66.06   16.78
  -1   5  -7   72.47   13.80
   1   5  -7   82.93   12.62
  -1  -5  -6   58.43   11.74
   1   5  -6   56.97   11.75
  -1  -5  -6   43.41   14.28
  -1   5  -6   75.33   12.08
   1   5  -6   38.10    9.83
  -1  -5  -5   34.91   13.30
  -1  -5  -5   42.91   10.44
   1   5  -5   43.66   10.66
  -1  -5  -4 1481.03   72.87
   1   5  -4 1658.18   65.50
  -1  -5  -4 1807.39   68.93
   1   5  -4 1630.32   68.26
  -1   5  -3   87.61   11.51
   1   5  -3  104.34   12.01
  -1  -5  -3  102.47   12.69
  -1   5  -3   80.02   10.75
  -1  -5  -3   69.67   14.68
   1   5  -3   84.97    5.73
  -1  -5  -2  267.78   24.07
  -1   5  -2  283.66   20.17
   1   5  -2  335.26   20.45
  -1   5  -2  335.71   19.38
  -1  -5  -2  313.59   21.34
  -1  -5  -1   53.05   12.40
  -1   5  -1   66.48    9.31
   1   5  -1   44.10    9.53
   1   5  -1   56.94   11.49
  -1   5  -1   52.70   12.25
  -1   5   0  992.74   42.97
   1   5   0  959.61   45.60
  -1   5   0  932.27   45.13
  -1  -5   0  943.40   46.67
   1   5   1   52.03   10.48
  -1   5   1   41.85    9.57
  -1  -5   1   41.34   10.21
  -1   5   1   53.84   11.37
   1  -5   1   47.62    9.14
  -1  -5   1   55.04   11.55
  -1   5   1   46.64   10.34
  -1   5   2  248.97   20.56
   1   5   2  288.21   20.56
  -1  -5   2  220.97   17.72
   1  -5   2  246.78   16.68
  -1  -5   2  223.30   17.08
  -1   5   2  226.27   19.46
   1   5   2  266.22   19.63
  -1   5   2  252.19   18.57
  -1  -5   3   80.83   11.37
   1   5   3  102.76    5.84
  -1   5   3   79.71   12.91
   1  -5   3   78.22   10.30
  -1  -5   3   68.75    9.65
  -1   5   3   89.94   13.56
  -1   5   3   91.06   11.92
   1   5   3   64.74   12.50
  -1   5   4 1832.43   62.26
   1  -5   4 1765.53   69.03
  -1  -5   4 1827.68   69.11
  -1  -5   4 1692.18   69.69
  -1   5   4 1478.21   69.86
   1   5   4 1453.76   71.33
   1   5   5   46.48   11.03
  -1   5   5   22.84    9.18
  -1  -5   5   34.15    9.66
   1  -5   5   35.04    8.99
  -1  -5   5   35.52    9.18
  -1  -5   6   28.68   10.87
  -1  -5   6   44.41   10.29
   1  -5   6   13.67    9.45
  -1   5   6   24.40    7.25
   1   5   6   18.85   14.55
   1   5   7   68.57   17.78
  -1  -5   7   78.13   12.32
   1  -5   7   97.78   13.55
  -1   5   7   43.28   15.62
  -1  -5   7   79.33   13.78
  -1  -5   8  384.53   26.42
  -1   5   8  298.82   26.97
   1   5   8  310.37   29.54
  -1   5   8  299.64   28.25
  -1  -5   8  373.61   23.55
   1  -5   8  438.78   25.45
   1   5   9   29.99   17.69
  -1   5   9   20.09   15.27
  -1  -5   9   38.68   13.75
   1  -5   9   27.94   14.09
  -1   6  -9  143.14   17.94
   1   6  -9  155.78   18.76
   1   6  -9  196.43   19.81
  -1   6  -9  159.80   20.47
   1   6  -8   32.93   14.25
  -1   6  -8   31.34   12.80
  -1  -6  -8   36.96   18.82
   1   6  -8   19.76   12.78
  -1   6  -8   15.70   13.56
   1   6  -7 1065.23   50.43
  -1   6  -7 1027.32   49.05
  -1  -6  -7 1055.18   57.28
   1   6  -7 1109.20   49.85
  -1   6  -7 1163.21   51.37
   1   6  -6   61.74   13.82
  -1   6  -6   86.62   13.21
  -1  -6  -6   57.07   12.45
  -1  -6  -6   62.57   17.94
  -1  -6  -5 1354.88   71.14
   1   6  -5 1485.52   65.47
  -1   6  -5 1504.39   63.78
   1   6  -4  114.77   15.17
  -1  -6  -4  141.21   15.39
  -1   6  -4  118.54   13.90
  -1  -6  -4  118.40   20.08
  -1  -6  -3 1363.90   68.42
   1   6  -3 1445.63   53.30
  -1  -6  -2  115.18   17.53
  -1   6  -2  165.03   14.63
  -1  -6  -1 3325.29  131.04
   1   6  -1 3249.03  127.96
  -1   6  -1 3328.15  125.20
  -1  -6   0   20.52   10.37
   1   6   0   -1.07   11.33
  -1   6   0    7.08    8.23
   1  -6   1 3873.46  143.47
  -1  -6   1 3699.95  144.81
   1   6   1 3685.90  142.52
  -1   6   1 3647.45  141.50
  -1  -6   2  159.70   16.29
   1  -6   2  154.51   15.72
  -1  -6   2  168.95   17.61
   1   6   2  159.27   15.85
  -1   6   2  143.55   15.79
   1  -6   3 1352.55   60.61
  -1  -6   3 1378.70   61.39
  -1   6   3 1401.86   61.71
   1   6   3 1405.80   62.41
   1   6   3 1565.45   53.73
  -1  -6   3 1381.07   62.79
   1   6   4  120.69   15.09
  -1   6   4   97.86   13.19
  -1  -6   4  126.50   13.94
   1  -6   4  128.57   14.13
  -1  -6   4  117.54   14.99
  -1  -6   5 1505.24   63.55
  -1  -6   5 1642.77   62.42
   1  -6   5 1738.56   63.68
   1   6   5 1285.28   62.87
  -1   6   5 1246.92   60.88
   1  -6   6   51.06   12.00
  -1  -6   6   44.13   12.05
  -1   6   6   25.63    9.72
   1   6   6   17.29   10.67
  -1  -6   6   58.31   13.09
   1  -6   7 1162.30   48.41
  -1  -6   7 1118.18   47.34
  -1  -6   7 1128.63   49.58
   1   6   7  780.31   52.84
  -1   6   8    4.60   15.91
   1   6   8   29.40   17.86
  -1  -6   8   28.34   15.02
   1  -6   8   24.39   13.83
  -1  -6   8   40.84   14.10
   1   6   9  128.83   23.68
  -1   6   9  159.66   23.09
  -1   7  -8  135.13   17.91
   1   7  -8  119.53   18.35
  -1   7  -8  144.27   20.22
   1   7  -8  101.44   17.62
  -1  -7  -7   36.86   19.86
   1   7  -7   36.32   15.20
  -1   7  -7   55.16   14.63
  -1   7  -7   37.98   15.57
   1   7  -7   33.76   13.96
  -1   7  -6  160.59   17.77
   1   7  -6  168.40   19.54
  -1  -7  -6  123.36   23.73
  -1   7  -5  116.28   15.84
   1   7  -5  136.77   18.05
  -1  -7  -5  129.75   22.70
  -1  -7  -4  308.67   29.62
  -1   7  -4  284.84   22.33
   1   7  -4  298.51   24.14
  -1  -7  -3   98.95   17.97
  -1  -7  -2   63.39   15.48
  -1   7  -2   84.29   13.53
   1   7  -2   75.64   15.31
  -1  -7  -1  111.99   16.30
   1   7  -1  107.05   15.98
  -1   7  -1  106.29   14.30
  -1  -7   0   -3.52   10.86
  -1   7   0    1.02   10.88
   1   7   0  -16.92   13.10
  -1  -7   1  110.63   16.62
  -1   7   1  114.58   15.95
   1   7   1   81.73   14.04
   1  -7   2   58.45   13.28
  -1  -7   2   34.69   13.87
  -1   7   2   51.25   12.00
   1   7   2   54.97   12.12
  -1  -7   2   45.20   13.57
  -1  -7   3  159.34   18.66
  -1  -7   3  126.74   17.04
   1  -7   3  114.47   16.02
  -1  -7   3  158.85   18.85
  -1   7   3  148.21   15.27
   1   7   3  134.30   14.70
  -1  -7   4  318.46   23.61
   1  -7   4  340.08   23.53
  -1   7   4  299.32   21.14
   1   7   4  309.09   22.16
  -1  -7   4  324.59   24.90
  -1  -7   5  157.88   16.87
   1  -7   5  144.61   16.83
  -1  -7   5  115.49   17.13
  -1   7   5  109.99   14.30
   1   7   5   91.19   15.49
  -1  -7   6  186.75   18.43
   1  -7   6  151.51   17.27
  -1  -7   6  177.57   19.95
  -1  -7   7   51.74   16.25
   1  -7   7   46.80   15.35
   1   7   7   44.84   18.11
  -1  -7   7   53.76   14.58
   1   7   8   87.49   22.21
  -1   7   8   56.65   19.24
   1   8  -7  389.21   29.85
  -1  -8  -6   21.45   20.28
  -1   8  -6   27.12   13.80
   1   8  -6   49.94   16.15
  -1  -8  -5  208.10   26.92
  -1   8  -5  222.69   21.41
   1   8  -5  269.72   24.73
  -1  -8  -4  211.55   25.71
   1   8  -4  190.18   21.68
  -1   8  -3 1710.57   73.46
  -1  -8  -3 1659.52   77.87
   1   8  -2   84.94   17.09
  -1   8  -2   70.34   14.88
  -1  -8  -2   53.77   16.14
  -1   8  -1  965.86   46.40
   1   8  -1  888.73   46.66
  -1  -8  -1  840.68   46.34
  -1   8   0  467.10   30.16
   1   8   0  413.53   28.95
  -1  -8   0  427.98   29.71
  -1   8   1  683.15   38.34
   1   8   1  691.41   38.20
  -1  -8   1  733.92   40.94
   1   8   2   57.99   13.25
  -1   8   2   71.51   14.30
  -1  -8   2   85.13   16.74
   1  -8   2   81.78   17.48
   1   8   3 1728.60   72.78
  -1   8   3 1695.26   72.47
  -1  -8   3 1783.86   77.58
  -1  -8   3 1788.72   80.10
   1  -8   3 1834.64   77.60
  -1  -8   4  202.05   22.92
  -1   8   4  185.77   16.99
   1   8   4  226.45   18.55
   1  -8   4  162.19   20.62
  -1  -8   4  204.99   21.04
  -1   8   5  255.83   19.64
   1   8   5  266.42   20.99
  -1  -8   5  291.60   25.89
   1  -8   5  314.47   24.49
  -1  -8   5  289.60   24.66
  -1  -8   6   20.13   14.84
  -1  -8   6   28.52   15.96
   1  -8   6   26.39   14.96
  -1  -8   7  386.23   28.35
   1   9  -4   58.52   17.92
  -1  -9  -4   75.61   20.72
  -1   9  -3   39.07   15.13
  -1  -9  -3   53.47   18.05
   1   9  -2  375.03   28.90
  -1   9  -2  425.27   29.17
  -1  -9  -2  323.09   27.80
   1   9  -1   14.80   14.64
  -1   9  -1   12.14   14.46
  -1  -9  -1   18.31   14.04
  -1   9   0  196.77   21.54
   1   9   0  247.09   22.20
  -1  -9   0  252.46   23.63
  -1   9   1   25.97   13.52
   1   9   1   22.17   12.68
  -1  -9   1   39.51   14.63
  -1   9   2  416.43   27.38
   1   9   2  406.25   26.53
  -1  -9   2  411.37   31.54
  -1  -9   3   44.24   17.65
   1  -9   3   16.53   16.60
   1   9   3   30.73   12.11
  -1   9   3   47.58   13.02
  -1  -9   4   23.08   17.00
  -1  -9   4   34.53   17.00
   1  -9   4   26.25   16.86
   1   9   4   23.12   11.87
  -1   9   4   31.89   11.76
  -1  -9   5   32.19   17.55
   1   9   5   21.31   11.69
  -1  10  -1  439.18   31.67
  -1  10   0    8.48   15.84
   1  10   0    3.42   13.80
   1  10   1  482.14   31.08
  -1  10   1  547.05   33.09
   1  10   2   55.65   14.30
  -1  10   2   33.65   14.10
   1  10   3  101.61   15.41
  -1  10   3   87.89   14.58
   1  10   4   22.49   12.26
  -2   0  -8 1084.29   41.74
   2   0  -8 1089.06   39.20
   2   0  -8  989.42   39.77
   2   0  -7  855.67   40.08
  -2   0  -6 3967.87  141.22
   2   0  -6 3805.02  144.77
   2   0  -5   33.97    8.14
  -2   0  -4 4157.33  147.10
   2   0  -4 4210.18  145.62
   2   0  -4 3922.85  150.31
   2   0  -3 3238.48  108.35
   2   0  -3 3003.77  112.78
   2   0  -3 2983.32  107.76
  -2   0  -2 5051.38  176.09
  -2   0  -1  110.35    4.92
  -2   0   0 5684.78  186.75
  -2   0   0 5400.49  186.88
   2   0   1  147.26    7.05
   2   0   1  150.53    7.01
  -2   0   1  146.00    8.59
  -2   0   1  154.35    6.40
  -2   0   1  157.39    7.05
   2   0   1  155.34    7.34
  -2   0   2 5687.77  193.76
  -2   0   2 5701.19  192.10
   2   0   2 5269.52  194.23
   2   0   2 5261.96  194.14
  -2   0   2 5675.51  192.51
  -2   0   3 3707.77  121.17
  -2   0   3 3376.23  120.75
   2   0   3 3374.15  121.11
  -2   0   3 3326.16  118.71
   2   0   3 3433.79  121.18
  -2   0   3 3351.36  119.18
  -2   0   4 4332.84  142.18
  -2   0   4 3897.01  139.73
   2   0   4 3954.79  141.91
  -2   0   4 3903.77  141.79
  -2   0   4 3946.68  139.15
   2   0   4 3890.80  141.77
   2   0   5   48.35    6.75
  -2   0   5   56.53    7.63
   2   0   5   39.72    6.72
  -2   0   5   40.16    5.36
  -2   0   5   43.50    6.50
  -2   0   5   44.58    4.71
  -2   0   6 3912.64  141.40
   2   0   6 3961.88  144.55
  -2   0   6 3802.46  145.07
  -2   0   6 4098.81  142.29
   2   0   6 4165.55  144.98
   2   0   7  920.37   39.54
  -2   0   7  892.76   36.36
  -2   0   7  874.74   40.51
  -2   0   7  934.54   37.28
   2   0   8 1292.96   52.73
  -2   0   8 1257.62   49.13
  -2   0   8 1188.80   54.23
   2   0   9  117.56   17.96
  -2   0   9  126.27   16.92
   2   0   9  123.83   14.26
  -2   0   9  118.65   11.27
   2   0  10  308.06   26.60
  -2   0  10  282.97   24.94
   2   0  10  305.68   22.26
   2   1  -9  339.84   17.76
   2   1  -8  248.37   14.30
  -2  -1  -8  262.57   18.02
   2  -1  -8  278.67   17.27
  -2  -1  -8  284.57   15.56
   2   1  -7  329.08   25.10
   2  -1  -7  329.29   19.53
   2  -1  -7  398.77   15.74
   2   1  -6  925.80   48.49
   2  -1  -6 1012.56   43.50
   2   1  -6 1073.93   41.68
  -2   1  -6 1058.32   43.23
   2  -1  -6 1122.09   39.23
  -2  -1  -6 1072.22   41.71
   2   1  -5  538.62   23.00
   2  -1  -5  590.14   21.40
  -2  -1  -5  561.31   23.72
   2  -1  -5  553.34   25.36
   2   1  -5  510.85   29.87
  -2   1  -5  548.51   24.75
  -2  -1  -4  521.51   21.54
  -2   1  -4  516.27   22.03
   2   1  -4  442.33   26.14
   2  -1  -4  520.04   22.77
  -2   1  -4  510.96   21.80
   2   1  -4  507.66   20.32
   2   1  -3 2018.35   72.67
  -2   1  -3 2076.38   73.92
  -2  -1  -3 2130.24   74.98
  -2  -1  -3 2121.12   74.02
   2   1  -3 2025.81   74.37
   2   1  -3 2060.62   72.30
   2   1  -2  932.48   33.12
  -2  -1  -2  914.53   35.17
  -2  -1  -2  931.72   35.06
   2   1  -2  926.92   36.28
  -2   1  -2  897.21   34.23
  -2  -1  -1  220.20   10.23
  -2   1  -1  209.19    8.88
   2   1  -1  204.90    8.55
  -2   1  -1  190.65    8.53
   2   1  -1  214.12   12.05
   2   1  -1  209.58    8.67
  -2   1   0    0.71    2.88
  -2   1   0    2.31    1.37
  -2  -1   0   -0.46    2.98
   2   1   0    2.64    2.29
   2   1   0    4.46    2.48
  -2  -1   1  117.65    5.83
  -2  -1   1  141.48    6.28
  -2  -1   1  126.93    6.24
   2  -1   1  123.86    6.29
  -2   1   1  144.11    7.48
   2  -1   1  122.59    5.70
   2   1   1  135.06    7.68
   2  -1   2  920.05   34.90
  -2   1   2  988.77   35.55
  -2  -1   2  940.46   33.54
  -2   1   2 1034.13   37.87
   2   1   2  946.71   36.69
   2  -1   2  912.02   33.85
  -2  -1   2  868.11   34.61
  -2   1   3 2236.77   77.63
  -2  -1   3 2085.06   76.85
  -2   1   3 2110.55   76.71
   2   1   3 2155.33   78.80
  -2   1   3 2046.35   81.12
   2  -1   3 2097.00   76.82
  -2   1   4  579.36   23.99
  -2   1   4  520.49   23.91
  -2  -1   4  505.61   23.21
  -2   1   4  548.78   22.46
   2   1   4  523.26   24.62
   2  -1   4  540.88   23.00
  -2  -1   4  529.39   21.04
  -2   1   5  674.54   29.80
  -2  -1   5  666.38   29.15
  -2   1   5  735.74   29.80
  -2   1   5  655.10   27.21
  -2  -1   5  648.43   26.05
   2   1   5  640.48   29.94
   2  -1   5  632.48   28.06
   2   1   5  646.71   29.90
   2   1   6 1057.44   45.13
  -2   1   6 1098.29   42.04
  -2  -1   6 1061.96   40.80
   2  -1   6 1077.41   43.39
  -2   1   6 1034.20   45.14
  -2  -1   6 1013.89   44.35
  -2   1   6 1039.84   42.48
   2   1   6 1097.61   45.15
   2  -1   7  322.08   18.31
   2   1   7  327.57   19.92
  -2   1   7  318.81   16.79
  -2  -1   7  296.84   15.59
  -2  -1   7  315.76   19.72
  -2   1   7  299.58   20.22
  -2   1   7  298.65   17.50
  -2  -1   8  321.00   21.88
  -2   1   8  334.16   22.73
  -2  -1   8  333.06   17.22
  -2   1   8  312.26   17.65
   2   1   8  297.98   20.97
   2  -1   8  307.03   19.48
   2  -1   9  420.88   28.91
  -2  -1   9  406.00   27.15
   2   1   9  398.27   29.50
  -2   1   9  468.24   29.34
  -2   1   9  447.73   23.01
  -2  -1   9  424.99   21.79
   2  -1   9  450.48   25.08
   2   1   9  461.25   26.82
   2   1  10   98.89   16.31
   2  -1  10  110.39   15.24
  -2  -1  10   86.06   17.14
  -2   1  10   88.07   18.54
   2   1  10   99.24   20.85
   2  -1  10  115.79   19.64
   2   2  -9   43.77    9.08
   2   2  -8 1434.99   53.19
  -2  -2  -8 1463.03   53.21
  -2  -2  -8 1315.38   50.39
   2   2  -7  696.88   28.19
  -2  -2  -7  614.41   26.25
   2   2  -7  610.57   28.34
   2  -2  -6 1122.04   39.21
   2   2  -6 1071.61   43.97
  -2   2  -6 1057.19   44.85
  -2  -2  -6 1054.78   41.41
   2   2  -6 1014.35   50.94
  -2   2  -6 1101.66   44.11
   2   2  -5  492.78   20.67
  -2   2  -5  482.82   22.07
  -2  -2  -5  436.96   19.63
   2  -2  -5  505.07   18.76
   2   2  -5  480.93   22.61
  -2   2  -5  480.27   22.77
   2   2  -5  449.63   21.02
  -2   2  -5  486.19   22.56
  -2  -2  -5  506.11   22.34
  -2  -2  -4 2932.83  103.55
  -2   2  -4 2947.96  103.15
  -2  -2  -4 2724.98  104.78
   2   2  -4 2964.39  101.87
  -2  -2  -4 2700.75   99.76
   2   2  -4 2847.36  103.91
   2   2  -4 2896.39  101.18
  -2   2  -3 2331.98   84.72
  -2   2  -3 2211.44   84.16
   2   2  -3 2385.35   83.29
  -2  -2  -3 2309.65   86.77
   2   2  -3 2391.38   86.42
  -2  -2  -3 2360.96   86.15
  -2  -2  -2 8608.75  329.21
  -2  -2  -2 8370.87  329.28
  -2   2  -2 9999.00  327.09
  -2   2  -2 9500.47  324.68
   2   2  -2 9818.38  324.50
   2   2  -2 8177.25  329.04
  -2  -2  -1 5493.81  221.18
  -2   2  -1 6524.15  217.12
   2   2  -1 5793.47  217.02
   2   2  -1 6453.05  215.54
   2   2   0   86.05    9.70
  -2   2   0  134.74   11.65
  -2  -2   0  118.02   10.78
   2   2   0   84.41    7.42
  -2   2   0  101.67    7.18
   2   2   1 6556.97  235.72
  -2   2   1 7109.93  236.07
  -2  -2   1 6700.65  230.84
  -2  -2   1 6844.75  235.93
  -2  -2   1 6415.95  231.32
  -2   2   1 5896.27  234.58
   2  -2   1 6364.42  229.98
   2   2   1 6835.98  230.12
  -2  -2   2 8453.43  286.75
   2   2   2 8455.18  290.16
  -2   2   2 8839.94  289.11
  -2   2   2 7726.25  287.74
  -2  -2   2 7918.51  285.98
  -2  -2   3 2164.64   76.61
  -2  -2   3 1985.63   77.37
   2  -2   3 2137.71   77.35
  -2   2   3 2194.54   79.16
  -2  -2   3 2132.43   74.40
   2   2   3 2049.30   81.34
  -2   2   3 2057.15   76.52
   2   2   3 2019.57   78.66
   2  -2   3 2122.03   74.20
   2  -2   4 3423.12  122.68
  -2   2   4 3623.49  124.49
  -2  -2   4 3473.48  119.06
   2  -2   4 3372.55  119.36
   2   2   4 3201.55  126.32
  -2  -2   4 3307.32  123.07
  -2   2   5  589.99   26.24
   2   2   5  573.16   28.29
  -2   2   5  534.31   25.22
   2  -2   5  531.04   24.13
   2  -2   5  500.52   20.77
  -2  -2   5  545.62   25.04
   2   2   6 1171.87   50.19
  -2   2   6 1112.16   46.44
   2  -2   6 1117.99   46.02
   2  -2   6 1165.25   42.58
  -2   2   6 1113.34   49.09
  -2  -2   6 1115.22   47.27
  -2   2   7  652.47   32.25
   2  -2   7  685.98   28.03
  -2   2   7  687.13   35.30
  -2  -2   7  709.96   33.71
   2   2   7  712.12   35.44
  -2   2   7  716.52   31.78
   2  -2   7  727.42   32.18
  -2   2   8 1226.14   58.37
  -2  -2   8 1339.66   57.20
   2  -2   8 1321.92   54.62
  -2   2   8 1398.08   54.55
   2   2   8 1338.66   58.48
   2  -2   9   86.92   16.36
   2   2   9   66.07   17.50
  -2  -2   9   83.95   14.94
  -2   2   9   71.20   15.34
   2   2   9   97.00   15.86
  -2   2   9   77.79   11.62
   2  -2   9   73.68   12.20
   2  -2  10  789.15   39.31
   2   2  10  834.44   41.80
   2   3  -9   97.20   12.19
  -2  -3  -8  363.87   21.19
   2   3  -8  355.24   20.86
  -2   3  -7  985.97   44.19
   2   3  -7 1012.32   42.53
   2   3  -7 1014.38   41.31
   2   3  -7 1072.21   43.79
   2   3  -6  216.58   14.87
  -2  -3  -6  197.73   17.13
   2   3  -6  185.54   12.29
   2   3  -6  193.04   13.00
  -2   3  -6  204.41   14.76
  -2  -3  -5 2654.35  109.69
  -2   3  -5 2994.87  106.31
  -2   3  -5 2843.39  107.07
   2   3  -5 2807.47  107.85
  -2   3  -5 3101.90  107.43
  -2   3  -4 2345.56   85.72
   2   3  -4 2291.72   83.83
  -2   3  -4 2337.59   84.90
   2   3  -4 2262.87   87.41
  -2  -3  -4 2342.80   87.90
  -2  -3  -4 2157.08   88.88
  -2  -3  -3  529.88   26.59
  -2  -3  -3  488.98   26.75
   2   3  -3  565.32   25.79
  -2   3  -3  464.92   22.78
  -2   3  -2  457.57   21.56
  -2  -3  -2  529.89   27.01
  -2  -3  -2  468.65   26.41
  -2   3  -2  472.99   18.14
   2   3  -2  450.27   18.53
   2   3  -2  490.34   24.48
   2   3  -2  480.00   21.35
  -2   3  -1 3521.60  123.37
   2   3  -1 3370.49  123.46
  -2   3   0 2450.49   91.09
  -2   3   0 2216.21   85.20
  -2  -3   0 2292.41   90.15
   2   3   0 2142.56   89.05
   2   3   1 4026.80  138.60
  -2   3   1 4155.62  148.62
  -2   3   1 3868.72  138.57
  -2  -3   1 4018.78  145.14
  -2  -3   1 3905.11  141.72
  -2   3   1 3545.74  143.95
   2  -3   1 3831.56  139.21
   2   3   1 3612.52  145.33
  -2  -3   1 3857.11  140.86
  -2   3   2  484.07   22.47
   2  -3   2  452.40   20.19
  -2  -3   2  430.07   20.10
   2   3   2  417.93   24.87
  -2  -3   2  402.66   20.27
  -2   3   2  432.03   24.16
   2  -3   3  687.84   27.77
  -2  -3   3  675.62   27.07
  -2   3   3  548.47   29.12
   2   3   3  574.13   30.63
  -2  -3   3  600.19   27.31
  -2   3   3  691.62   30.30
  -2  -3   4 2377.73   85.20
  -2   3   4 2466.72   88.40
  -2   3   4 2131.35   84.81
   2   3   4 2177.87   87.79
  -2  -3   4 2313.39   86.39
  -2   3   4 2523.44   87.02
   2   3   5 2376.66  102.56
  -2  -3   5 2687.23   98.28
  -2  -3   5 2639.51   96.56
  -2   3   5 2712.74   99.39
  -2  -3   6  178.64   14.60
  -2   3   6  196.50   16.03
   2   3   6  182.60   17.76
  -2  -3   6  211.88   13.53
  -2  -3   7 1271.01   52.62
  -2   3   7 1159.50   54.38
   2   3   7 1207.51   56.07
  -2   3   7 1211.30   51.97
  -2  -3   8  349.64   23.34
  -2   3   8  330.15   25.12
   2  -3   8  346.94   24.59
   2   3   8  323.06   25.73
  -2   3   8  353.61   22.11
  -2   3   9   86.94   17.89
   2  -3   9  117.11   17.65
   2   3   9   82.84   19.17
  -2  -3   9  115.80   16.63
   2   3   9   67.26   16.45
  -2   3   9   87.60   13.73
  -2  -3  10    7.59   11.44
   2   3  10   11.40   14.45
   2   4  -9   62.00   12.77
   2   4  -8  238.40   17.09
  -2   4  -8  198.75   17.66
   2   4  -8  193.44   17.04
   2   4  -7  168.84   15.20
  -2   4  -7  166.21   15.71
   2   4  -7  159.00   13.98
  -2  -4  -7  210.47   20.33
   2  -4  -7  157.53   17.77
  -2  -4  -7  198.04   16.64
   2   4  -6 1296.30   50.28
  -2  -4  -6 1398.09   55.03
   2   4  -6 1258.02   53.73
   2   4  -6 1204.15   50.96
  -2   4  -6 1273.16   53.23
  -2  -4  -6 1118.98   56.50
   2   4  -5   95.18    9.63
   2   4  -5  112.03   12.44
  -2  -4  -5   88.73   14.20
  -2   4  -5  105.93   11.46
  -2  -4  -4  895.66   45.84
  -2   4  -4  928.37   39.72
   2   4  -4 1019.48   43.63
  -2   4  -4  981.36   41.03
  -2   4  -3  614.44   28.36
  -2  -4  -3  627.06   35.00
  -2   4  -3  607.90   27.58
   2   4  -3  593.93   22.57
   2   4  -3  676.94   31.67
  -2   4  -3  601.31   22.73
  -2   4  -2  852.83   35.75
  -2  -4  -2  697.02   40.79
  -2   4  -1  132.27   12.90
  -2  -4  -1   96.52   13.13
   2   4  -1  116.36   13.30
  -2   4   0 3780.61  136.44
   2   4   0 3522.93  135.38
  -2  -4   0 3377.17  135.44
  -2  -4   1   66.38   10.15
  -2  -4   1   87.05   10.62
  -2   4   1  101.63   14.41
  -2   4   1   82.89    8.87
   2   4   1   87.02   11.24
  -2  -4   1   73.26   10.39
  -2   4   1   94.86   12.48
   2  -4   1   87.38    9.55
   2  -4   2 1017.80   43.96
  -2  -4   2 1006.57   44.60
  -2   4   2 1107.03   50.04
  -2   4   2 1039.56   49.57
   2   4   2 1211.34   41.64
  -2   4   2 1066.03   46.33
  -2  -4   2 1034.47   45.30
   2   4   2  984.43   49.00
  -2  -4   3  620.98   29.23
  -2   4   3  645.97   31.65
   2   4   3  544.65   32.50
   2  -4   3  649.55   28.94
  -2  -4   3  656.18   28.86
  -2   4   3  671.62   33.18
   2  -4   4  782.50   33.09
  -2  -4   4  757.33   32.40
  -2   4   4  724.28   35.32
  -2   4   4  804.34   31.14
  -2  -4   4  717.18   33.07
   2   4   4  684.11   36.76
  -2   4   4  634.06   33.49
   2   4   5   73.75   10.59
  -2  -4   5   98.83   10.00
   2  -4   5  131.35   12.05
  -2   4   5   92.72    8.93
   2   4   5   80.42   15.84
  -2  -4   5  112.04   11.43
  -2  -4   6 1331.41   54.34
   2   4   6 1157.63   60.15
  -2   4   6 1038.89   56.29
   2  -4   6 1440.70   54.66
  -2  -4   6 1347.65   52.37
  -2  -4   7  175.77   16.45
  -2   4   7  149.29   17.48
   2   4   7  146.51   19.71
   2  -4   7  212.40   16.96
  -2  -4   7  192.18   14.80
   2   4   8  252.69   23.83
  -2   4   8  191.46   19.01
   2  -4   8  236.78   19.08
  -2  -4   8  216.91   16.77
  -2   4   8  153.36   20.34
   2  -4   8  197.21   19.97
  -2  -4   8  210.90   19.21
  -2  -4   9   82.33   16.26
   2   4   9   47.07   18.71
   2  -4   9   65.08   16.39
  -2   4   9   38.84   16.58
  -2   4   9   56.48   15.20
   2   4   9   39.87   16.96
   2  -4   9   56.51   14.27
  -2  -4   9   68.92   13.42
   2   4  10   34.61   18.47
  -2  -4  10   52.93   14.06
  -2   5 -10   94.82   15.43
   2   5  -9  722.38   38.54
  -2   5  -9  843.68   40.93
   2   5  -8  108.87   13.79
  -2   5  -8  135.58   17.39
   2  -5  -7  518.59   35.01
  -2  -5  -7  637.17   39.33
   2   5  -7  611.13   31.08
   2   5  -7  613.86   33.62
  -2   5  -7  603.73   33.02
  -2   5  -6  607.72   32.11
   2   5  -6  621.26   30.64
  -2  -5  -6  595.18   37.80
  -2  -5  -6  705.86   33.55
   2   5  -6  645.85   33.73
  -2  -5  -5 1388.84   66.98
   2   5  -5 1424.18   62.60
   2   5  -5 1384.07   58.02
   2   5  -4   18.71    8.21
   2   5  -4   40.20   11.03
  -2  -5  -4   36.12   10.52
  -2  -5  -4   38.99   13.34
  -2   5  -3 3288.61  120.34
   2   5  -3 3243.75  123.16
  -2  -5  -3 3069.91  128.57
  -2   5  -3 3253.09  118.87
   2   5  -3 3186.28  112.92
  -2   5  -3 3089.44  112.26
  -2   5  -2   78.04   11.37
   2   5  -2   84.36   11.46
  -2  -5  -2   54.76   12.51
  -2  -5  -2   84.42   12.92
  -2   5  -1 2530.31   98.23
  -2   5  -1 2487.01   94.39
   2   5  -1 2440.40   97.15
  -2  -5  -1 2508.37   96.97
   2   5  -1 2394.93   96.57
  -2  -5   0  597.48   34.81
   2   5   0  682.63   35.78
   2   5   0  729.39   36.15
  -2   5   0  709.22   35.79
  -2   5   0  668.32   31.46
  -2   5   0  651.59   35.24
  -2  -5   1 2049.40   86.81
  -2   5   1 2162.03   86.28
   2  -5   1 2100.62   83.72
  -2   5   1 2001.85   85.59
   2   5   1 2063.49   85.36
  -2   5   1 2171.68   82.60
  -2   5   1 2162.89   85.82
   2   5   2  115.67   14.01
  -2  -5   2   87.78   11.94
  -2   5   2   96.96   13.20
   2  -5   2  114.42   11.38
  -2  -5   2  109.98   12.55
  -2   5   2  108.79   15.00
  -2   5   2  101.73   12.62
   2   5   2  116.51    8.53
  -2  -5   3 3266.83  119.54
  -2   5   3 3126.45  121.84
  -2  -5   3 3240.39  118.10
   2  -5   3 3275.63  117.98
  -2   5   3 3210.99  122.45
  -2   5   3 2978.21  119.33
   2   5   3 2860.94  121.57
   2   5   4   36.99   10.94
  -2   5   4   66.07   10.86
  -2  -5   4   63.09    9.62
   2  -5   4   53.75    9.32
  -2  -5   4   66.80   10.06
  -2   5   5 1305.83   59.66
   2   5   5 1279.93   62.78
  -2  -5   5 1527.55   61.18
   2  -5   5 1517.65   60.44
  -2  -5   5 1666.46   60.48
  -2   5   6  508.36   25.45
  -2  -5   6  580.31   30.63
   2   5   6  488.85   37.34
   2  -5   6  651.70   30.74
  -2  -5   6  614.60   29.24
  -2  -5   7  523.97   29.41
   2  -5   7  536.70   30.71
  -2   5   7  349.07   30.36
   2   5   7  392.73   33.76
   2  -5   7  529.96   28.38
  -2  -5   7  542.07   27.48
  -2  -5   8  109.32   16.63
   2  -5   8  126.38   18.20
  -2   5   8  136.08   20.52
   2   5   8   70.49   20.79
  -2  -5   8  176.64   16.23
   2  -5   8  163.28   17.36
   2   5   8   75.13   20.50
  -2   5   8   80.98   17.01
  -2  -5   9  925.07   42.13
   2  -5   9  893.24   43.59
  -2   6  -9   39.17   13.82
   2   6  -9    9.91   13.83
   2   6  -9   36.77   14.26
   2  -6  -8   93.69   19.25
  -2  -6  -8  104.60   21.99
   2   6  -8   86.34   16.14
  -2   6  -8   86.51   16.68
   2   6  -8   88.65   14.82
  -2  -6  -7   33.70   18.22
   2  -6  -7   55.94   17.32
   2   6  -7   42.27   14.76
  -2   6  -7   49.66   14.39
   2   6  -7   21.74   11.49
   2  -6  -6   15.72   14.28
  -2  -6  -6   -1.57   15.35
   2   6  -6   16.81   13.20
  -2   6  -6    1.83   11.75
   2   6  -5   21.35   12.64
  -2  -6  -5   15.76   15.76
   2   6  -4  109.53   15.52
  -2  -6  -4   98.37   18.52
   2   6  -3  265.28   13.81
   2   6  -3  315.91   23.26
  -2  -6  -3  277.60   25.89
  -2  -6  -2  454.10   28.26
  -2   6  -2  498.38   26.02
  -2  -6  -2  415.17   30.37
   2   6  -1  714.67   37.49
  -2  -6  -1  627.21   36.38
   2   6  -1  615.50   35.46
  -2   6  -1  623.40   31.82
  -2  -6   0  208.74   19.11
   2   6   0  231.23   20.03
  -2   6   0  216.18   16.83
   2  -6   1  648.52   35.21
  -2   6   1  668.46   33.87
   2   6   1  665.49   35.32
  -2  -6   1  610.17   36.11
   2  -6   2  450.39   27.09
  -2  -6   2  466.96   28.67
  -2  -6   2  462.56   29.81
   2   6   2  506.36   22.11
  -2   6   2  441.78   27.56
   2   6   2  477.07   28.32
  -2  -6   3  257.36   20.87
   2  -6   3  286.67   20.09
  -2  -6   3  308.00   21.20
  -2   6   3  247.67   19.62
   2   6   3  277.76   21.47
   2   6   3  309.94   13.19
  -2  -6   4  103.88   14.07
   2  -6   4  101.96   13.19
  -2  -6   4   97.75   12.84
   2   6   4   87.79   14.13
  -2   6   4  117.42   13.01
   2  -6   5   17.23   11.08
  -2  -6   5   30.96   10.43
  -2   6   5   20.04    9.51
   2   6   5   10.91   10.45
  -2  -6   5   39.91   11.59
   2  -6   6   13.83   11.95
  -2  -6   6   18.69   10.52
   2  -6   6   19.01   12.30
  -2  -6   6    8.34   10.95
   2   6   6    1.05   11.96
  -2   6   6    2.06    8.25
  -2  -6   7   42.16   12.28
   2  -6   7   32.06   13.07
  -2   6   7    4.44   14.96
   2   6   7    7.12   16.57
   2  -6   7   35.94   14.20
  -2  -6   7   37.37   13.89
  -2  -6   8   72.58   14.62
   2  -6   8   66.31   14.96
  -2   6   8   39.82   16.68
   2   6   8   45.48   19.64
   2  -6   8   84.82   17.82
  -2  -6   8   92.03   17.23
  -2  -6   9   24.75   14.82
   2   7  -8   65.23   15.97
   2   7  -8   68.03   17.17
   2  -7  -7  539.72   38.98
  -2  -7  -7  529.01   41.84
  -2   7  -7  669.32   37.04
   2   7  -7  611.72   34.96
   2   7  -7  620.60   36.35
  -2   7  -7  605.20   33.94
  -2   7  -6   39.90   12.25
   2   7  -6   43.64   15.62
  -2  -7  -6   36.37   19.52
   2  -7  -6   45.95   17.22
  -2  -7  -5 1156.75   63.77
   2  -7  -5 1196.76   62.23
   2   7  -5 1317.52   59.82
  -2   7  -5 1250.19   55.32
  -2  -7  -4  497.68   36.80
   2  -7  -4  430.72   35.22
   2   7  -4  524.65   32.96
   2   7  -3  535.47   24.04
  -2   7  -3  603.90   31.32
   2   7  -3  601.18   35.55
  -2  -7  -2  113.34   17.38
  -2   7  -2  111.64   14.01
  -2   7  -1 1846.17   75.57
   2   7  -1 1897.23   79.44
  -2  -7  -1 1748.67   78.29
  -2   7   0  529.10   29.39
   2   7   0  506.34   31.13
   2   7   1 1714.55   75.35
  -2  -7   1 1811.43   78.57
  -2   7   1 1817.12   75.71
   2  -7   1 1846.37   78.91
  -2  -7   2   66.57   14.81
  -2   7   2   51.59   12.52
   2   7   2   80.26   14.01
   2   7   2   91.20    9.08
   2  -7   2   85.40   15.69
  -2  -7   3  684.06   38.97
  -2  -7   3  709.48   39.51
   2   7   3  707.96   36.45
  -2   7   3  652.27   34.61
  -2  -7   3  661.49   37.35
   2  -7   3  702.96   37.01
  -2  -7   4  599.78   34.24
  -2   7   4  496.13   28.65
   2   7   4  556.89   31.94
  -2  -7   4  590.55   32.86
   2  -7   4  583.69   32.29
  -2  -7   5 1206.11   55.49
   2  -7   5 1153.12   56.11
   2   7   5 1106.97   54.26
  -2   7   5 1066.72   50.06
  -2  -7   5 1319.58   54.83
   2  -7   5 1243.20   54.28
   2   7   6   12.94   12.97
   2  -7   6   48.99   14.59
  -2  -7   6   47.76   13.86
   2  -7   6   30.67   14.95
  -2  -7   6   32.59   14.18
   2  -7   7  720.96   37.40
  -2  -7   7  718.64   36.19
  -2  -7   7  634.81   37.21
   2  -7   7  644.87   38.76
  -2  -7   8  118.45   17.53
  -2   7   8   24.29   17.93
   2   8  -7   -3.47   17.36
  -2   8  -6   29.97   14.15
   2   8  -6   39.14   17.15
  -2   8  -5   32.58   13.25
   2   8  -5   38.36   17.14
  -2  -8  -5   37.99   18.78
   2  -8  -5   23.03   19.74
   2   8  -4  150.64   20.62
  -2  -8  -4  118.12   21.64
   2  -8  -4  177.92   25.58
  -2   8  -3   10.06   11.93
  -2  -8  -3    2.82   14.18
   2  -8  -3   29.35   18.47
  -2  -8  -2  306.45   25.73
   2   8  -2  272.17   24.82
  -2   8  -2  283.66   22.47
  -2  -8  -1   58.59   14.38
  -2   8  -1   40.49   13.08
   2   8  -1   57.90   14.89
  -2  -8   0   26.74   13.37
  -2   8   0   17.17   12.57
   2   8   0   10.25   11.76
  -2  -8   1   42.23   15.33
  -2   8   1   53.44   13.86
   2   8   1   59.68   13.58
  -2  -8   2  216.44   22.57
   2   8   2  233.14   19.41
  -2   8   2  231.06   20.52
   2  -8   2  240.79   23.63
  -2  -8   3  -11.34   15.51
   2  -8   3   10.77   14.04
   2   8   3   11.75   10.90
  -2   8   3   -3.61   10.59
   2   8   4  158.66   16.84
  -2   8   4  190.13   16.43
  -2  -8   4  167.28   21.28
   2  -8   4  146.09   22.92
  -2  -8   4  154.14   21.05
  -2  -8   4  171.70   20.67
   2  -8   4  191.49   20.58
   2  -8   5   20.58   16.86
  -2  -8   5   28.86   15.14
   2   8   5   45.92   14.17
  -2   8   5   44.06   10.77
   2  -8   5   35.10   14.21
  -2  -8   5   43.96   16.02
  -2  -8   6   22.02   14.93
   2  -8   6   23.29   15.23
  -2  -8   7   11.91   15.63
   2  -9  -4   49.99   22.17
  -2  -9  -4   39.22   18.38
   2   9  -4   -6.82   16.40
  -2   9  -3  578.01   34.34
  -2  -9  -3  535.05   36.50
   2  -9  -3  537.09   38.98
  -2  -9  -2   17.12   14.51
   2  -9  -2   11.59   16.29
   2   9  -2    7.68   14.55
  -2   9  -2   11.39   13.65
   2   9  -1  368.94   28.35
  -2   9  -1  431.13   29.55
  -2  -9  -1  465.19   30.23
   2  -9  -1  354.98   29.57
  -2  -9   0  162.11   19.94
   2  -9   0  161.41   21.40
  -2   9   0  178.84   20.45
   2   9   0  142.66   18.27
  -2   9   1  295.31   25.36
   2   9   1  335.27   24.23
  -2  -9   1  320.55   25.97
   2  -9   1  313.06   27.23
   2  -9   2   26.34   17.25
  -2  -9   2   19.08   15.56
   2   9   2    9.45   11.10
  -2   9   2   12.55   13.38
   2  -9   3  554.15   38.28
  -2  -9   3  547.43   37.34
   2   9   3  511.06   29.96
  -2   9   3  526.00   30.51
   2  -9   3  559.44   37.02
   2  -9   4   36.49   16.87
  -2  -9   4   39.06   17.39
   2  -9   4   54.14   20.53
  -2   9   4   45.84   12.03
   2   9   4   40.56   12.65
   2   9   5  243.68   20.94
  -2  -9   5  264.46   25.81
  -2  10  -1   -3.77   16.30
   2  10   0  310.24   24.95
  -2  10   0  291.29   26.06
  -2  10   1    3.45   14.29
   2  10   1   23.00   12.94
  -2  10   2  175.21   19.49
   2  10   2  158.33   18.08
   2  10   3   52.00   13.36
  -2  10   3   35.01   13.11
   2  10   4  136.30   17.06
   3   0  -8    1.37    2.76
  -3   0  -8    6.41    6.42
   3   0  -8   -6.45    4.98
   3   0  -7    3.85    8.79
   3   0  -7   -2.94    5.10
   3   0  -7    6.56    2.70
   3   0  -6    4.42    7.86
  -3   0  -6    3.97    6.62
   3   0  -6    0.74    4.09
   3   0  -5    9.46    6.78
  -3   0  -5   -2.98    5.20
   3   0  -5    3.57    3.61
   3   0  -4    2.96    5.98
   3   0  -4    2.29    3.04
   3   0  -3    3.99    4.80
   3   0  -3    8.24    2.26
   3   0  -2    2.94    1.33
  -3   0  -1   -0.17    1.70
   3   0   0    1.45    1.66
  -3   0   0   -0.51    0.86
  -3   0   0    1.11    1.11
  -3   0   1    2.99    1.03
   3   0   1    2.71    1.12
   3   0   1    2.65    1.13
  -3   0   1    3.30    1.19
  -3   0   1    0.92    1.48
   3   0   1    1.18    1.91
  -3   0   1    1.28    1.63
  -3   0   2   -0.85    1.62
   3   0   2    2.10    1.85
   3   0   2    2.34    2.30
  -3   0   2    1.22    2.93
  -3   0   2    3.93    2.10
   3   0   2    1.16    2.03
  -3   0   2    2.40    3.89
  -3   0   2    0.59    0.91
   3   0   2    1.94    2.68
  -3   0   3    1.83    2.44
   3   0   3    4.45    2.94
  -3   0   3    4.27    3.23
   3   0   3    4.27    3.11
   3   0   3    5.10    3.25
  -3   0   3    0.47    1.15
  -3   0   3   -1.63    5.57
   3   0   3    2.90    3.73
  -3   0   3    0.83    1.58
  -3   0   4   -0.27    1.91
   3   0   4   -1.26    3.96
  -3   0   4    3.22    4.51
   3   0   4    1.21    4.83
  -3   0   4    0.73    2.54
   3   0   4    0.40    4.06
  -3   0   4    5.60    3.77
  -3   0   5    2.51    2.62
   3   0   5   -1.99    4.99
   3   0   5    3.80    5.66
  -3   0   5    4.84    5.97
  -3   0   5    4.41    3.56
   3   0   5   -0.48    5.80
  -3   0   5    3.17    4.48
   3   0   5    2.09    4.98
   3   0   6    6.76    7.70
  -3   0   6    2.14    4.77
  -3   0   6   -1.76    3.84
   3   0   6    6.31    6.47
  -3   0   6    5.14    6.47
   3   0   6    3.32    6.82
  -3   0   7    6.54    5.96
   3   0   7    0.79    9.27
  -3   0   7   -1.37    8.43
  -3   0   7    3.08    4.85
   3   0   7    6.49    8.25
   3   0   8    0.94   11.67
  -3   0   8   -8.08   10.06
   3   0   8   10.92    9.83
  -3   0   8    1.10    6.26
  -3   0   9    0.95   12.03
   3   0   9   -9.93   13.68
   3   0   9    0.81   11.56
  -3   0  10   -1.08   13.93
   3   0  10   -8.79   16.47
   3   0  10   -7.99   12.55
  -3  -1  -8  981.11   38.58
   3   1  -8  872.70   37.91
  -3  -1  -7  337.46   17.03
   3   1  -7  300.27   16.46
   3   1  -6 2858.18  107.36
   3   1  -6 2791.11  114.81
   3   1  -6 3067.21  106.43
  -3   1  -6 3032.11  108.99
   3   1  -5  474.41   19.93
  -3   1  -5  475.14   22.23
   3   1  -5  483.39   27.79
   3   1  -5  517.13   22.18
   3   1  -5  481.04   22.52
  -3   1  -5  469.88   21.91
   3   1  -4 2256.81   82.03
   3   1  -4 2176.32   78.75
   3   1  -4 2071.13   86.92
  -3  -1  -4 2316.60   81.01
  -3   1  -4 2246.54   80.97
   3  -1  -3  553.20   23.10
  -3  -1  -3  603.40   24.13
   3   1  -3  569.81   21.00
   3   1  -3  541.76   21.30
   3   1  -3  566.22   23.25
  -3   1  -3  561.81   22.91
  -3  -1  -3  578.01   23.54
   3   1  -3  583.40   25.61
  -3   1  -2 9167.11  292.04
  -3   1  -2 8792.41  291.27
   3   1  -2 9485.52  291.72
  -3  -1  -2 7236.45  291.71
   3  -1  -2 8339.17  291.55
   3   1  -1  752.93   28.55
  -3   1  -1  774.69   28.40
  -3   1  -1  775.58   28.97
   3  -1  -1  843.23   29.24
  -3  -1  -1  802.87   29.74
  -3   1  -1  687.23   28.80
   3   1  -1  829.65   33.12
   3   1  -1  744.36   28.94
   3   1  -1  801.90   28.32
  -3  -1   0 3439.69  121.36
  -3   1   0 3360.53  118.31
  -3  -1   0 3123.21  122.28
  -3   1   0 3577.03  120.35
   3   1   0 3412.68  120.42
  -3  -1   0 3372.49  119.52
   3  -1   0 3372.88  122.52
  -3   1   1  960.60   34.92
   3  -1   1  916.73   33.73
  -3  -1   1  879.54   33.64
   3  -1   1  902.19   33.61
  -3   1   1  969.66   35.42
   3   1   1  947.28   34.64
  -3  -1   1  875.36   33.84
  -3  -1   1  996.28   40.23
   3   1   1  959.63   35.99
  -3  -1   2 8269.90  292.00
   3  -1   2 8228.73  293.33
  -3  -1   2 8583.07  293.21
   3  -1   2 7877.17  293.64
  -3   1   2 8711.71  294.11
   3   1   2 8173.13  293.41
  -3  -1   2 8250.29  296.70
   3   1   2 8312.95  295.52
   3  -1   2 8819.79  293.06
  -3  -1   2 8978.26  292.62
   3  -1   3  586.91   24.83
   3   1   3  607.74   24.68
  -3   1   3  647.89   25.44
   3   1   3  630.06   26.77
   3  -1   3  557.56   23.74
   3  -1   3  602.87   24.78
  -3  -1   3  581.61   24.40
   3   1   4 1891.13   72.45
  -3   1   4 2044.20   71.72
   3  -1   4 1916.88   71.50
  -3   1   4 1898.78   71.54
  -3  -1   4 1875.58   70.93
   3   1   4 1927.02   73.09
  -3   1   4 1916.47   69.24
   3  -1   4 1878.31   71.08
   3  -1   4 1896.68   70.24
   3   1   5  434.61   22.80
  -3   1   5  446.49   21.93
  -3  -1   5  451.65   21.45
   3   1   5  446.39   22.87
   3  -1   5  434.90   21.88
  -3   1   5  446.45   18.98
   3  -1   5  415.70   20.92
  -3  -1   5  415.14   17.92
   3   1   5  457.72   23.19
   3   1   5  467.92   21.49
  -3   1   5  486.36   22.26
   3   1   6 3371.68  123.73
  -3   1   6 3312.38  118.34
  -3  -1   6 3338.28  117.38
   3  -1   6 3265.09  121.31
  -3   1   6 3245.13  118.99
  -3   1   6 3252.64  122.44
   3   1   6 3276.71  123.82
  -3  -1   6 3300.35  121.84
   3  -1   6 3416.46  123.17
   3  -1   7  318.83   19.60
  -3  -1   7  349.57   16.27
   3   1   7  359.80   22.09
  -3   1   7  365.30   17.27
   3  -1   7  348.34   22.03
   3   1   7  339.98   22.62
  -3  -1   7  320.95   20.55
  -3   1   7  328.04   21.28
  -3   1   7  332.27   17.94
  -3   1   8  911.45   38.84
   3  -1   8  955.49   44.72
  -3  -1   8  896.62   42.42
  -3   1   8  878.51   43.01
   3   1   8  903.36   44.81
   3   1   8 1039.93   44.08
  -3   1   8  922.27   37.63
  -3  -1   8  894.60   36.87
   3  -1   8  937.26   41.41
  -3  -1   9   62.14   14.30
  -3   1   9   45.84   14.38
   3   1   9   52.28   15.85
   3  -1   9   55.44   14.97
   3   1   9   72.39   14.29
   3  -1   9   54.33   12.39
   3   1  10  555.81   32.40
   3  -1  10  543.88   31.22
   3   2  -9  138.64   13.84
   3   2  -8   22.80    7.41
  -3  -2  -8   15.91    6.06
  -3  -2  -8   25.76    8.63
   3   2  -8   21.66    7.99
  -3  -2  -7  248.78   15.47
  -3  -2  -7  253.36   13.69
   3   2  -7  261.89   16.04
   3   2  -6   96.50    9.97
  -3   2  -6   84.01    9.27
  -3   2  -6   72.68    9.38
   3   2  -6   97.20    7.53
   3   2  -5 1048.84   50.36
   3   2  -5 1097.36   44.77
  -3   2  -5 1083.92   44.02
   3   2  -5 1044.67   41.61
  -3   2  -5 1078.99   43.43
   3   2  -5 1126.10   44.15
   3   2  -5 1105.01   41.11
  -3   2  -5 1096.39   43.47
  -3  -2  -4   96.22    8.73
  -3   2  -4   76.64    7.51
   3  -2  -4   85.09    8.15
  -3  -2  -4   99.58    9.34
   3   2  -4   95.33    9.31
   3   2  -4   92.66   12.71
   3   2  -4   89.11    6.39
   3   2  -4   87.81    6.00
   3   2  -3  710.00   27.29
   3  -2  -3  698.78   29.72
  -3  -2  -3  698.31   30.82
   3   2  -3  750.67   32.65
  -3  -2  -3  727.97   30.58
  -3   2  -3  696.79   28.78
   3   2  -3  712.76   29.20
  -3  -2  -2  822.87   32.52
   3  -2  -2  759.94   30.76
  -3   2  -2  775.02   29.45
   3   2  -2  701.15   29.34
   3   2  -2  763.60   34.65
  -3  -2  -2  729.88   27.65
   3   2  -2  752.15   27.91
  -3   2  -2  700.32   28.04
  -3  -2  -2  790.23   32.11
   3   2  -2  733.49   33.97
   3   2  -1 2313.98   81.29
  -3   2  -1 2289.73   80.83
  -3   2  -1 2281.34   80.53
   3  -2  -1 2236.52   83.60
  -3  -2  -1 2074.92   85.21
   3   2  -1 2172.17   81.79
   3   2  -1 2169.79   80.13
  -3  -2  -1 2253.50   80.86
  -3   2  -1 2269.69   79.52
   3   2  -1 2192.83   85.01
   3   2   0  306.07   19.13
   3   2   0  343.67   17.37
  -3  -2   0  343.74   19.29
  -3   2   0  311.49   14.63
   3   2   0  346.64   17.77
  -3   2   0  331.82   18.67
   3   2   1 2367.83   84.87
  -3   2   1 2540.32   88.32
  -3  -2   1 2211.45   81.76
   3  -2   1 2155.57   82.04
  -3   2   1 2086.64   83.09
   3   2   1 2272.05   86.05
  -3  -2   1 2358.05   89.48
  -3  -2   2  741.55   29.32
  -3  -2   2  807.22   30.44
   3  -2   2  789.57   31.10
  -3  -2   2  747.15   30.68
   3  -2   2  786.32   30.82
   3   2   2  818.39   32.41
  -3   2   2  822.21   33.41
  -3  -2   2  842.03   35.97
   3   2   2  774.90   33.82
  -3  -2   3  759.58   29.76
   3  -2   3  764.72   31.47
  -3  -2   3  731.53   30.81
   3  -2   3  818.41   31.39
  -3   2   3  851.36   33.06
   3   2   3  805.99   31.97
  -3  -2   3  757.51   28.61
   3   2   3  772.01   34.78
   3  -2   3  754.73   28.44
  -3   2   3  837.18   34.82
  -3   2   3  744.50   30.39
   3  -2   4  100.00    8.05
  -3   2   4   99.42    9.43
  -3  -2   4   94.43    5.48
  -3   2   4   83.83   10.75
   3   2   4   94.55   10.28
   3  -2   4   86.82    5.73
   3  -2   4   94.85    8.22
  -3  -2   4   90.95    7.73
  -3  -2   5  978.36   42.03
   3  -2   5 1000.91   42.70
  -3   2   5  981.71   43.49
   3   2   5 1064.16   45.42
  -3   2   5 1134.98   43.99
   3   2   5 1089.18   42.73
   3   2   5 1008.70   45.49
  -3   2   5 1047.45   42.07
   3  -2   5 1067.76   42.19
   3  -2   5 1021.38   38.62
  -3  -2   5 1028.91   38.11
   3   2   6   70.18   11.16
  -3   2   6   64.79    7.81
   3  -2   6   61.92    8.80
  -3  -2   6   63.91    5.40
   3  -2   6   61.10    6.22
  -3   2   6   62.83    9.96
   3   2   6   60.06   11.55
  -3  -2   6   45.94    8.91
   3  -2   6   67.48    9.89
   3  -2   7  307.45   15.46
  -3   2   7  297.89   21.07
   3  -2   7  341.70   21.55
  -3  -2   7  295.76   19.63
   3   2   7  338.21   23.39
  -3   2   7  324.57   18.99
  -3   2   7  325.83   17.91
   3  -2   7  342.79   19.72
   3   2   7  350.61   23.43
  -3   2   8   24.90    7.93
   3  -2   8   21.02    9.92
   3   2   8   37.08   13.42
   3   2   8   49.81   14.55
   3  -2   8   41.75   12.98
  -3   2   8   29.20   12.22
  -3  -2   8   26.80   11.39
   3   2   9  192.75   19.99
   3  -2   9  195.39   17.35
   3   2   9  190.31   21.89
   3  -2   9  198.33   19.99
  -3  -2   9  186.12   18.71
  -3   2   9  188.79   19.95
   3   2  10   53.86   16.52
   3  -2  10   72.51   14.91
   3   3  -9   82.26   12.55
  -3  -3  -8  412.78   23.07
   3   3  -8  415.91   20.96
   3   3  -8  416.46   23.70
  -3   3  -7  204.47   16.74
   3   3  -7  200.00   16.31
   3   3  -7  237.17   13.72
  -3  -3  -7  242.44   16.35
   3   3  -6 1615.12   65.82
  -3   3  -6 1636.23   65.03
   3   3  -6 1605.24   62.34
  -3  -3  -6 1741.19   65.09
   3  -3  -6 1586.41   65.95
  -3  -3  -6 1615.92   68.27
   3   3  -5  385.30   20.30
  -3   3  -5  377.62   19.77
   3  -3  -5  365.06   20.89
  -3  -3  -5  388.63   23.03
  -3   3  -5  357.32   20.03
   3   3  -5  335.24   24.45
   3   3  -5  441.89   23.00
  -3   3  -5  386.17   19.66
   3   3  -5  358.08   17.35
  -3  -3  -4 1295.23   56.36
   3  -3  -4 1216.67   53.72
  -3   3  -4 1321.28   52.11
   3   3  -4 1395.12   50.83
  -3   3  -4 1378.29   52.74
   3   3  -4 1366.24   53.09
   3   3  -4 1401.92   56.24
  -3  -3  -3  804.92   35.57
  -3  -3  -3  777.37   36.68
   3  -3  -3  776.28   34.44
  -3   3  -3  727.88   29.16
   3   3  -3  817.62   36.47
  -3   3  -3  802.88   32.31
   3   3  -2 3455.86  137.30
  -3  -3  -2 3681.55  137.51
   3  -3  -2 3585.03  135.71
  -3  -3  -2 3411.81  138.25
  -3   3  -2 3653.81  129.44
   3   3  -2 3689.60  129.99
   3   3  -2 3822.49  132.33
   3   3  -2 3755.44  133.17
  -3   3  -2 3876.13  132.82
  -3  -3  -1  394.45   25.29
   3  -3  -1  364.32   23.21
   3   3  -1  458.50   22.15
   3   3  -1  425.46   21.98
  -3   3  -1  382.41   19.97
   3   3  -1  419.02   21.00
   3   3   0 2441.71   97.00
  -3  -3   0 2353.18   95.27
   3  -3   0 2105.21   96.81
  -3   3   0 2308.51   90.21
   3   3   0 2750.03   96.74
   3   3   0 2629.07   92.09
   3   3   0 2405.54   92.95
  -3   3   0 2558.08   97.04
   3  -3   1  425.33   22.46
  -3  -3   1  439.23   21.97
   3   3   1  408.31   25.02
  -3  -3   1  423.02   26.00
   3   3   1  492.05   25.54
  -3   3   1  452.92   27.76
  -3   3   1  465.79   23.64
   3   3   1  402.90   20.20
  -3   3   2 3776.50  137.89
   3   3   2 3656.69  144.27
   3  -3   2 3898.44  139.18
  -3  -3   2 3874.41  138.84
  -3  -3   2 3937.80  138.88
  -3   3   2 3469.71  143.55
   3  -3   2 3911.28  138.36
   3   3   2 3995.72  141.68
  -3   3   2 4056.05  143.88
  -3   3   3  651.92   30.17
   3   3   3  597.12   31.94
  -3   3   3  702.46   31.54
  -3  -3   3  645.19   28.57
   3  -3   3  647.10   29.06
   3  -3   3  688.03   28.90
  -3  -3   3  705.16   28.24
  -3   3   4 1092.41   43.10
   3   3   4 1004.70   40.86
  -3   3   4 1006.37   41.96
  -3  -3   4 1005.24   38.80
   3   3   4  922.08   45.54
   3   3   4  948.18   42.21
  -3   3   4  871.93   37.88
  -3  -3   4 1008.67   40.11
   3  -3   4  967.47   40.44
   3   3   5  482.70   23.84
  -3   3   5  485.75   24.75
   3   3   5  405.35   27.33
  -3  -3   5  440.68   23.05
   3  -3   5  480.65   24.10
  -3  -3   5  490.51   21.77
  -3  -3   5  462.02   17.82
  -3  -3   6 1827.09   63.07
   3  -3   6 1901.61   69.95
  -3   3   6 1583.60   70.38
   3   3   6 1640.63   74.95
  -3  -3   6 1761.16   67.84
   3  -3   6 1736.50   71.08
  -3  -3   6 1785.60   70.49
  -3  -3   7  195.19    8.79
  -3  -3   7  189.52   13.84
  -3   3   7  243.60   16.43
   3   3   7  228.89   20.68
  -3  -3   7  232.14   17.37
   3  -3   7  230.25   18.02
   3   3   7  183.38   19.69
  -3   3   7  184.58   18.12
  -3  -3   8  396.55   21.87
   3   3   8  401.54   29.43
  -3   3   8  370.16   26.54
  -3  -3   8  434.13   25.67
   3  -3   8  406.66   26.40
  -3   3   8  357.31   22.14
   3   3   8  371.26   27.82
   3   3   9   91.14   18.58
  -3  -3   9  132.31   16.53
  -3   3   9  113.89   18.09
   3   3   9   89.12   19.73
   3  -3   9  119.82   17.85
  -3  -3   9  120.66   13.73
   3   3  10  140.43   20.70
   3   4  -9  571.04   31.12
  -3   4  -8  198.67   18.00
   3   4  -8  207.46   17.71
   3   4  -7  281.59   17.77
  -3   4  -7  293.50   20.60
   3  -4  -7  291.22   22.00
  -3  -4  -7  264.79   23.90
   3   4  -7  305.27   17.28
   3   4  -7  299.57   20.87
  -3  -4  -7  341.65   21.18
   3  -4  -6   59.49   11.64
  -3  -4  -6   83.59   14.55
   3   4  -6   79.51   10.00
  -3   4  -6   55.58   10.67
   3   4  -6   60.59   11.79
  -3  -4  -6   60.52   11.61
   3   4  -6   57.09    8.46
  -3  -4  -5 1464.10   66.44
   3  -4  -5 1424.67   63.03
   3   4  -5 1529.38   58.48
  -3  -4  -5 1549.39   63.15
   3   4  -5 1620.10   64.68
  -3   4  -5 1523.73   61.63
  -3   4  -4  739.92   32.21
   3  -4  -4  688.72   35.13
  -3  -4  -4  699.13   38.28
  -3  -4  -4  755.20   36.14
   3   4  -4  762.50   36.76
   3   4  -4  733.09   33.13
  -3   4  -4  707.52   32.63
   3   4  -3 2274.48   88.12
  -3  -4  -3 2121.56   90.27
   3  -4  -3 2100.16   86.57
   3   4  -3 2357.57   84.02
  -3   4  -3 2265.88   83.09
  -3   4  -3 2155.48   78.14
   3   4  -3 2155.59   77.93
   3   4  -2   36.36    9.52
   3   4  -2   32.41    4.97
  -3  -4  -2   38.51   10.50
   3  -4  -2   42.76    9.48
  -3   4  -2   34.28    7.26
  -3   4  -1 3095.58  109.64
   3  -4  -1 2922.19  115.03
   3   4  -1 2974.11  110.73
   3   4   0 1749.85   65.80
   3  -4   0 1489.06   72.77
  -3  -4   0 1613.56   70.17
  -3   4   0 1709.49   67.43
   3   4   0 1700.78   71.22
  -3   4   0 1750.86   72.03
  -3  -4   1 2918.75  112.34
  -3   4   1 3111.60  117.19
   3  -4   1 2769.99  113.40
  -3   4   1 2637.62  111.26
   3   4   1 2849.81  114.65
   3   4   1 3165.82  107.84
   3  -4   2   72.32    9.31
  -3   4   2   82.14    8.90
   3   4   2   78.76   11.99
  -3   4   2   91.50   13.69
  -3  -4   2   83.68    9.38
  -3  -4   2   72.93    9.41
  -3   4   2   84.90   12.35
   3  -4   2   82.32    8.71
   3  -4   3 2327.28   84.30
  -3  -4   3 2355.40   84.18
  -3   4   3 2366.19   91.03
   3   4   3 1968.36   89.15
  -3   4   3 2041.62   85.30
  -3  -4   3 2185.69   84.52
   3  -4   3 2222.62   85.14
  -3   4   3 2203.26   88.33
   3   4   3 2298.21   87.06
  -3  -4   4  638.49   29.03
   3  -4   4  699.82   30.25
   3   4   4  682.29   31.75
  -3   4   4  664.53   32.92
   3   4   4  571.64   34.05
  -3   4   4  570.00   30.00
  -3  -4   4  664.25   30.26
   3  -4   4  646.28   30.72
   3   4   5 1311.77   66.23
  -3  -4   5 1419.11   58.75
   3  -4   5 1459.99   59.77
   3  -4   5 1494.62   59.14
  -3  -4   5 1544.21   57.62
  -3   4   5 1268.07   54.86
  -3   4   5 1739.57   58.57
   3   4   6   48.55   14.84
   3  -4   6   67.48   10.83
  -3  -4   6   57.08    8.73
  -3  -4   6   56.58   10.25
   3  -4   6   60.77   10.89
  -3  -4   7  300.30   18.17
   3  -4   7  314.50   20.92
  -3   4   7  249.07   21.03
   3   4   7  244.13   24.35
  -3  -4   7  279.08   20.11
   3  -4   7  297.70   21.36
   3   4   8  202.45   22.99
  -3   4   8  214.81   18.93
   3  -4   8  240.47   19.51
  -3  -4   8  216.85   16.37
  -3   4   8  169.93   20.64
   3   4   8  172.59   23.80
   3  -4   8  246.58   20.84
  -3  -4   8  242.53   19.71
  -3  -4   9  732.69   38.74
   3  -4   9  776.39   41.30
   3   4   9  660.43   44.18
  -3   4   9  691.06   40.86
  -3  -4   9  787.13   35.61
   3  -4   9  736.45   38.49
   3   4   9  643.04   42.62
   3   4  10    4.33   19.61
   3   5  -9   22.85   12.96
  -3   5  -9   45.00   15.02
   3   5  -8  153.24   17.76
   3   5  -8  149.86   14.93
   3  -5  -7  238.59   21.36
  -3  -5  -7  227.35   24.77
   3   5  -7  233.23   17.16
  -3   5  -7  228.44   19.60
   3   5  -7  251.25   20.67
   3   5  -6  153.18   14.03
  -3   5  -6  183.68   16.53
  -3  -5  -6  128.46   20.11
   3  -5  -6  126.62   16.95
   3   5  -6  167.42   17.55
  -3  -5  -6  195.42   17.73
   3  -5  -5  178.97   18.43
  -3  -5  -5  182.66   21.06
   3   5  -5  195.78   14.45
   3   5  -5  226.06   19.61
  -3  -5  -5  215.24   18.52
   3   5  -4   74.37   10.56
  -3  -5  -4   77.05   13.16
   3   5  -4   76.24   13.86
   3  -5  -4   41.53   11.60
  -3  -5  -4   38.31   13.77
  -3   5  -3  151.33    8.87
   3  -5  -3  147.57   17.40
  -3  -5  -3  139.70   19.17
   3   5  -3  190.03   17.96
  -3  -5  -3  202.19   17.91
   3   5  -3  158.87    9.43
   3   5  -3  212.16   16.33
  -3   5  -3  162.52   14.00
  -3  -5  -2 1282.97   64.02
   3  -5  -2 1363.33   63.78
   3   5  -2 1537.07   60.55
  -3   5  -2 1434.47   58.97
   3   5  -2 1281.44   53.65
   3   5  -2 1462.54   59.56
  -3  -5  -2 1617.69   63.44
  -3  -5  -1  215.31   19.20
   3  -5  -1  238.39   22.16
  -3   5  -1  245.77   17.66
   3   5  -1  238.98   19.75
  -3   5  -1  265.72   20.19
   3   5  -1  195.26   17.80
  -3  -5  -1  245.91   20.07
   3   5  -1  210.26   18.76
   3   5   0   63.96   10.92
  -3   5   0   85.53   13.37
   3   5   0   57.09   11.19
  -3   5   0   60.86   10.99
   3   5   0   78.79   11.91
  -3  -5   0   76.68   12.18
   3  -5   0   96.28   14.53
   3   5   1  221.72   13.65
   3  -5   1  200.43   19.36
  -3  -5   1  182.66   17.47
  -3   5   1  236.20   19.47
   3   5   1  241.86   18.92
   3   5   1  238.30   18.70
  -3   5   1  213.07   18.30
   3   5   1  202.25   16.05
  -3   5   1  209.17   14.65
   3   5   2 1630.36   56.12
   3   5   2 1396.30   63.86
  -3  -5   2 1426.91   61.99
   3  -5   2 1369.47   62.46
   3  -5   2 1443.28   59.92
  -3   5   2 1293.66   62.18
  -3  -5   2 1444.85   62.25
  -3   5   2 1461.74   60.17
   3   5   2 1450.07   62.73
  -3   5   2 1596.29   67.02
  -3  -5   3  190.85   15.30
  -3   5   3  165.29   16.91
   3  -5   3  170.10   14.16
  -3  -5   3  214.26   16.06
   3  -5   3  150.51   14.80
   3   5   3  162.66   15.89
  -3   5   3  199.60   18.33
  -3   5   3  185.73   15.42
   3   5   3  148.23   16.78
  -3   5   4   33.68    8.78
   3   5   4   31.48   11.23
  -3  -5   4   29.90    8.89
   3  -5   4   24.21    8.66
   3  -5   4   30.71    8.51
  -3  -5   4   45.07    8.58
   3   5   5  165.26   17.89
  -3   5   5  151.90   13.87
   3  -5   5  179.95   15.30
  -3  -5   5  220.59   15.03
   3  -5   5  157.73   15.56
  -3  -5   5  180.65   15.30
  -3   5   5  206.15   12.38
  -3  -5   6  171.04   14.77
   3  -5   6  184.84   16.27
   3  -5   6  135.99   15.86
  -3  -5   6  177.40   16.38
   3   5   6  106.75   20.98
  -3   5   6  143.00   10.33
   3  -5   7  256.40   19.45
  -3  -5   7  264.11   17.92
  -3   5   7  155.17   20.25
  -3  -5   7  209.52   19.08
   3  -5   7  246.47   20.45
   3   5   7  159.53   24.42
  -3  -5   8  132.28   14.36
   3  -5   8  147.80   17.45
   3   5   8   77.83   20.91
   3  -5   8  146.77   18.91
  -3  -5   8  126.05   16.79
  -3   5   8  100.23   18.69
   3   5   8  103.61   21.16
  -3   5   8  114.18   17.00
   3   5   9   15.28   18.22
  -3  -5   9   21.44   12.82
   3   6  -9  246.10   22.85
   3  -6  -8   31.20   17.11
   3   6  -8   40.22   15.72
   3   6  -8   41.61   12.78
  -3   6  -8   55.54   15.99
   3   6  -7  473.43   27.22
  -3   6  -7  467.15   29.75
  -3  -6  -7  383.06   33.59
   3  -6  -7  425.67   31.06
   3   6  -7  502.40   31.01
   3  -6  -6  179.50   20.48
  -3  -6  -6  198.35   23.88
   3   6  -6  233.07   21.65
  -3   6  -6  186.11   18.72
  -3  -6  -5 1853.35   89.74
   3  -6  -5 1938.62   86.05
  -3   6  -4   99.25    5.74
   3  -6  -4  126.23   19.03
  -3  -6  -4   90.92   18.72
   3   6  -4  118.66   16.93
   3   6  -3  623.47   26.92
   3   6  -3  690.50   37.49
  -3   6  -3  650.84   26.29
   3  -6  -3  667.58   38.84
  -3  -6  -3  571.61   39.25
   3  -6  -2 1217.38   59.19
   3   6  -2 1281.54   55.56
  -3   6  -1 2695.21  101.16
  -3  -6  -1 2637.36  106.88
   3  -6  -1 2509.22  109.98
   3   6  -1 2760.30  106.52
   3   6  -1 2581.45  106.12
   3  -6   0   13.44   11.58
  -3  -6   0   12.49    9.09
  -3   6   0   25.38    8.56
   3   6   0    2.14    9.09
   3  -6   1 2534.32  104.98
   3   6   1 2600.38  105.35
  -3  -6   1 2568.57  106.76
   3  -6   1 2304.73  107.42
  -3   6   1 2633.48  102.47
   3  -6   2 1174.41   52.96
   3   6   2 1196.34   54.73
  -3  -6   2 1139.31   55.94
   3  -6   2 1050.53   55.99
   3   6   2 1309.20   47.09
  -3   6   2 1179.11   53.11
   3  -6   3  736.28   39.79
  -3  -6   3  844.84   40.27
   3   6   3  754.54   40.09
  -3   6   3  771.04   38.03
  -3  -6   3  760.37   38.64
   3  -6   3  784.72   37.98
  -3  -6   4  198.03   17.05
   3  -6   4  186.99   16.30
  -3  -6   4  175.50   16.55
   3   6   4  135.21   16.95
  -3   6   4  151.27   14.19
   3  -6   4  145.81   16.57
  -3  -6   5 1923.74   71.77
   3  -6   5 1917.88   72.63
   3   6   5 1493.80   73.58
  -3   6   5 1486.53   68.47
   3  -6   5 1879.90   74.57
  -3  -6   5 1825.54   72.79
   3  -6   6  225.79   19.20
  -3  -6   6  239.27   18.06
   3   6   6  189.10   20.33
  -3  -6   6  231.05   19.65
   3  -6   6  271.76   22.04
  -3  -6   7  512.12   31.99
   3  -6   7  556.90   33.63
   3  -6   7  591.02   32.50
   3  -6   8   51.21   17.00
   3   6   8   13.33   18.20
  -3   6   8    1.30   13.90
   3  -6   8   33.59   13.92
  -3  -6   8   28.53   12.57
   3   7  -8   -5.75   15.95
   3   7  -8   21.54   14.89
  -3  -7  -7  100.87   23.35
   3  -7  -7   91.80   19.90
   3   7  -7  143.70   20.48
  -3   7  -7  119.57   18.77
   3   7  -7  103.12   16.30
   3   7  -6   20.07   15.38
   3  -7  -6   12.62   15.78
  -3  -7  -6   19.37   19.58
  -3  -7  -5  185.15   26.09
   3  -7  -5  234.53   24.95
   3   7  -5  206.97   22.80
  -3  -7  -4  212.35   24.94
   3  -7  -4  196.34   23.51
   3   7  -4  154.68    8.01
  -3   7  -4  161.82    8.51
   3   7  -4  201.48   21.90
   3   7  -3  177.73   20.46
   3   7  -3  156.57   11.53
  -3   7  -3  179.54   16.20
  -3  -7  -3  138.10   20.00
   3  -7  -3  185.89   22.13
   3  -7  -2  182.70   22.25
  -3  -7  -2  152.46   19.44
  -3   7  -2  201.93   16.67
  -3  -7  -1  135.12   16.84
   3  -7  -1  144.70   20.11
  -3   7  -1  139.63   14.56
   3   7  -1  114.94   16.65
  -3  -7   0   17.37   11.91
   3  -7   0   23.24   13.09
   3   7   0   34.77   12.52
  -3   7   0   30.35   10.70
   3  -7   1  103.36   17.31
  -3  -7   1   97.35   15.34
   3   7   1  106.31   14.83
  -3   7   1  114.13   14.58
   3   7   1  128.24   11.48
   3  -7   1   96.74   16.29
   3  -7   2  176.69   18.52
  -3   7   2  155.96   17.34
   3   7   2  183.92   17.96
   3   7   2  198.23   12.12
  -3  -7   2  193.91   20.98
   3  -7   2  182.25   21.46
   3  -7   3  186.23   18.46
   3  -7   3  219.62   22.34
  -3  -7   3  223.80   21.61
  -3  -7   3  197.53   20.39
   3   7   3  224.76   19.07
  -3   7   3  200.11   17.54
  -3  -7   4  209.98   19.70
   3  -7   4  211.98   19.36
   3   7   4  225.58   19.87
  -3   7   4  172.00   15.67
  -3  -7   4  186.07   19.85
   3  -7   4  204.06   21.76
   3  -7   5  255.39   20.76
  -3  -7   5  269.09   21.45
  -3   7   5  175.09   15.85
   3   7   5  180.23   20.16
  -3  -7   5  233.98   21.70
   3  -7   5  242.18   22.56
  -3  -7   6   18.56   12.80
   3  -7   6   10.87   14.85
  -3  -7   6    6.41   12.68
   3  -7   6    1.00   13.77
   3   7   6   -6.89   14.77
  -3  -7   7  190.26   18.85
   3  -7   7  175.96   19.90
  -3  -7   7  144.82   19.11
   3  -7   7  151.12   20.49
  -3  -7   8   26.83   14.74
   3   8  -7  113.08   19.76
   3   8  -6   21.32   16.47
  -3   8  -6   44.05   14.36
   3   8  -5  545.57   35.69
  -3   8  -5  494.58   30.09
  -3  -8  -5  423.72   36.14
   3  -8  -5  464.64   36.72
   3   8  -4  342.54   28.70
  -3  -8  -4  366.52   30.71
   3  -8  -4  361.73   31.62
   3   8  -3  724.57   41.81
  -3  -8  -3  729.91   42.77
   3  -8  -3  742.70   45.26
  -3   8  -3  701.06   37.33
  -3  -8  -2   52.76   15.26
   3  -8  -2   53.54   17.90
  -3   8  -2   75.76   14.34
   3   8  -1  820.41   44.08
  -3   8  -1  848.32   42.55
  -3  -8  -1  840.38   44.05
   3  -8  -1  874.11   48.19
   3   8   0 1002.41   49.99
  -3   8   0 1090.80   50.10
  -3  -8   0 1048.68   50.73
   3  -8   0  995.51   53.24
   3   8   1  734.86   38.13
  -3   8   1  749.35   39.42
  -3  -8   1  709.24   40.05
   3  -8   1  696.48   42.12
  -3  -8   2   76.95   16.88
   3  -8   2   76.14   17.43
   3  -8   2   71.38   16.41
  -3   8   2   91.60   15.10
   3   8   2   98.63   14.26
   3   8   3  688.79   37.20
  -3   8   3  760.87   37.88
   3  -8   3  645.96   42.93
  -3  -8   3  735.94   42.39
   3  -8   3  787.96   42.05
  -3   8   4  271.48   19.57
   3   8   4  310.78   22.74
  -3  -8   4  289.30   25.58
  -3  -8   4  288.53   26.28
   3  -8   4  274.98   26.62
   3  -8   4  312.03   25.32
  -3  -8   5  477.13   32.73
   3  -8   5  460.98   34.48
   3   8   5  457.72   29.87
  -3  -8   5  498.95   32.25
   3  -8   5  508.10   31.91
  -3  -8   6   39.71   15.45
   3  -8   6   40.54   15.62
   3   8   6   35.78   15.63
  -3  -8   7  103.05   19.56
  -3  -9  -4  140.32   21.68
   3  -9  -4  163.11   26.01
   3   9  -4  107.72   20.15
  -3  -9  -3  169.33   22.30
   3  -9  -3  219.92   26.62
  -3   9  -3  152.86   19.10
   3  -9  -2   43.87   17.51
  -3  -9  -2   42.33   14.94
  -3   9  -2   61.16   15.86
   3   9  -2   31.33   15.48
   3  -9  -1   32.78   17.59
  -3  -9  -1    5.67   13.32
  -3   9  -1   15.54   12.96
   3   9  -1   36.00   14.02
   3   9   0  551.76   33.21
  -3   9   0  582.62   34.57
   3  -9   0  500.37   35.14
  -3  -9   0  550.85   34.45
   3  -9   1   26.30   15.59
  -3  -9   1   22.99   14.58
  -3   9   1   20.45   13.78
   3   9   1   41.71   12.99
  -3  -9   2   63.63   16.42
   3  -9   2   62.11   17.40
   3   9   2   71.06   13.48
  -3   9   2   78.75   15.88
  -3  -9   3  159.12   22.16
   3  -9   3  151.24   22.93
   3  -9   3  120.47   21.00
   3   9   3  155.89   17.18
  -3   9   3  149.62   17.22
  -3  -9   4  106.76   20.27
   3  -9   4  116.46   21.78
  -3   9   4  102.07   13.82
   3  -9   4  138.06   20.07
   3   9   4  138.48   16.18
   3   9   5  161.77   18.07
  -3  10   0   39.23   17.16
  -3  10   1  239.14   23.38
  -3  10   2  198.33   21.55
  -3  10   3   43.77   13.35
   4   0  -7   42.13   10.07
   4   0  -6 4523.35  167.97
  -4   0  -6 4624.44  165.20
   4   0  -5  610.44   30.25
  -4   0  -5  590.34   27.52
   4   0  -5  634.92   22.95
   4   0  -4 1101.68   48.97
   4   0  -4 1217.81   42.73
   4   0  -3 4009.65  139.47
   4   0  -2 7539.44  261.17
   4   0  -1 6050.01  204.64
  -4   0  -1 5550.82  206.40
   4   0   0 1218.49   43.78
  -4   0   0 1236.94   43.75
  -4   0   0 1269.67   44.11
   4   0   0 1186.58   45.03
   4   0   0 1197.27   44.06
   4   0   1 4816.53  181.00
  -4   0   1 5938.49  181.35
   4   0   1 4691.21  183.05
  -4   0   1 5569.10  181.04
  -4   0   1 5706.63  183.05
  -4   0   1 5397.45  182.85
  -4   0   1 5486.54  181.15
   4   0   1 4533.94  180.99
   4   0   2 6703.52  253.12
   4   0   2 6850.86  255.23
   4   0   2 6635.83  253.44
  -4   0   2 7803.37  253.42
  -4   0   2 7678.14  256.41
  -4   0   2 7471.75  259.90
   4   0   2 6444.99  254.84
   4   0   3 3942.83  144.48
  -4   0   3 3967.02  143.93
  -4   0   3 4098.28  141.62
   4   0   3 3977.54  146.22
   4   0   3 3998.85  145.52
  -4   0   3 4295.28  153.63
  -4   0   3 4571.63  144.76
   4   0   3 4022.69  144.05
   4   0   3 3970.32  145.65
   4   0   4  672.93   29.15
  -4   0   4  647.60   25.02
  -4   0   4  729.06   28.44
   4   0   4  672.06   28.55
  -4   0   4  652.46   27.60
   4   0   4  728.59   29.79
  -4   0   4  656.00   24.23
  -4   0   5  557.48   22.50
   4   0   5  557.82   26.61
  -4   0   5  571.47   25.64
  -4   0   5  534.66   21.47
   4   0   5  590.27   27.04
   4   0   5  580.48   26.70
  -4   0   5  550.74   25.37
  -4   0   6 4955.52  173.16
  -4   0   6 4747.14  177.02
   4   0   6 4941.23  178.94
   4   0   6 5080.79  178.70
  -4   0   6 4909.56  172.18
   4   0   7   19.23    9.20
  -4   0   7   17.42    4.73
  -4   0   7   15.95    8.78
   4   0   7    2.41    8.99
   4   0   8  294.69   22.73
  -4   0   8  282.27   20.62
   4   0   8  302.40   20.96
  -4   0   8  314.20   15.21
   4   0   9  885.96   45.91
  -4   0   9  830.82   42.98
   4   0   9  984.68   44.22
   4   0  10  465.00   29.62
   4   1  -8  212.41   14.00
   4   1  -7   29.52    7.69
  -4  -1  -7   46.22    8.01
   4   1  -6 1178.92   43.13
  -4  -1  -6 1131.83   45.24
   4   1  -6 1126.88   46.24
   4   1  -6 1055.13   51.17
   4   1  -5   54.51    4.61
  -4   1  -5   44.48    7.09
   4   1  -5   46.88   10.44
   4   1  -5   38.57    6.96
  -4   1  -5   50.23    6.88
   4   1  -5   56.53    7.56
   4   1  -4  798.65   29.31
   4   1  -4  753.00   34.01
  -4   1  -4  826.10   32.03
   4   1  -4  798.00   37.89
   4   1  -3 1246.14   46.12
  -4   1  -3 1193.71   45.52
  -4  -1  -3 1267.04   46.92
   4   1  -3 1155.23   48.41
   4   1  -3 1230.58   43.20
  -4   1  -2  803.25   30.16
   4   1  -2  801.08   30.57
   4  -1  -2  793.29   30.37
  -4  -1  -2  834.36   31.29
  -4   1  -2  822.15   31.40
  -4   1  -2  815.39   31.62
   4   1  -2  734.79   35.04
   4   1  -2  823.27   33.88
   4  -1  -1 2930.03  107.38
   4   1  -1 3003.61  104.54
   4   1  -1 3051.55  104.26
  -4   1  -1 3042.39  104.00
  -4   1  -1 2924.08  105.03
   4   1  -1 2997.37  105.51
   4   1  -1 3197.72  108.28
   4  -1  -1 3185.36  104.55
  -4  -1  -1 2765.46  104.92
  -4   1  -1 2960.94  105.13
  -4   1  -1 2615.28  105.27
  -4  -1   0  215.75   11.16
  -4  -1   0  230.68   12.56
   4  -1   0  232.33   10.21
  -4   1   0  230.49   10.07
   4  -1   0  228.28   12.10
  -4  -1   0  226.67   12.79
  -4   1   0  250.69   10.71
   4   1   0  263.84   11.21
   4  -1   0  224.64   10.34
   4   1   0  241.44   11.24
   4   1   1 2650.95   97.49
  -4  -1   1 2828.24   95.84
  -4  -1   1 2816.81   94.92
   4  -1   1 2700.65   94.94
   4  -1   1 2620.11   95.34
  -4   1   1 2639.33   94.25
  -4   1   1 2931.10   97.26
   4   1   1 2606.12   95.75
  -4  -1   1 2951.78  100.47
   4   1   1 2585.50   97.34
  -4   1   1 2564.59   94.69
  -4  -1   2  953.48   32.41
   4  -1   2  850.79   33.56
  -4  -1   2  838.10   33.27
   4  -1   2  852.43   34.44
   4   1   2  880.17   33.86
  -4   1   2  917.39   34.58
   4  -1   2  891.24   34.02
   4   1   2  875.73   36.08
  -4  -1   2  921.79   33.72
  -4  -1   2  939.93   40.67
   4  -1   3 1400.55   52.72
  -4  -1   3 1352.39   52.23
  -4   1   3 1426.70   52.84
   4   1   3 1462.91   53.84
   4   1   3 1436.33   52.56
  -4   1   3 1459.15   53.37
   4  -1   3 1332.72   52.21
   4   1   3 1463.62   55.51
  -4  -1   3 1416.37   51.53
  -4   1   3 1484.91   59.47
   4  -1   3 1409.73   53.49
   4   1   4  759.75   34.23
   4  -1   4  789.98   33.02
  -4  -1   4  761.99   32.25
  -4   1   4  796.18   32.94
   4   1   4  833.08   34.34
   4  -1   4  744.94   31.79
  -4   1   4  861.96   33.47
  -4   1   4  835.50   40.95
  -4   1   4  812.02   30.20
   4   1   4  823.84   35.22
   4  -1   4  811.45   33.34
   4   1   5   31.72    7.84
  -4   1   5   27.80    4.04
   4  -1   5   28.06    6.45
   4   1   5   36.31    6.77
  -4   1   5   43.45    7.65
   4   1   5   18.18    7.65
   4  -1   5   36.72    6.41
   4  -1   5   40.21    7.03
  -4  -1   5   32.88    6.05
  -4   1   5   36.44    6.92
   4   1   5   42.48    8.18
  -4  -1   6 1159.80   47.74
   4  -1   6 1199.42   49.37
  -4   1   6 1107.57   48.03
   4   1   6 1197.01   50.26
  -4   1   6 1121.99   44.53
   4  -1   6 1146.27   46.57
   4  -1   6 1186.98   48.37
  -4   1   6 1167.44   43.65
   4   1   6 1226.24   50.68
   4  -1   7   34.37    9.59
  -4   1   7   36.26    5.58
   4   1   7   41.99   10.80
  -4   1   7   25.92    6.71
  -4  -1   7   29.50    9.31
  -4   1   7   40.63    9.49
   4  -1   7   36.97   10.61
   4   1   7   45.75   11.48
   4  -1   7   32.39    8.71
   4   1   8  246.88   20.83
  -4   1   8  242.70   19.16
  -4  -1   8  229.81   18.44
   4  -1   8  256.87   20.58
   4  -1   8  226.04   18.42
  -4   1   8  231.48   13.32
   4   1   8  252.75   20.17
  -4   1   9  173.39   18.88
   4   1   9  180.77   21.22
  -4  -1   9  177.56   18.04
   4   1   9  178.85   19.12
   4  -1   9  191.47   18.29
   4  -1   9  172.64   19.69
   4   1  10   97.05   16.82
   4  -1  10   68.30   15.24
   4   2  -8 1654.09   66.05
   4   2  -7  118.52   12.46
  -4  -2  -7  143.94   12.43
   4   2  -7  138.20    9.61
  -4   2  -6  296.28   18.27
   4   2  -6  307.09   14.53
   4   2  -6  292.35   18.76
  -4  -2  -6  324.34   17.69
  -4   2  -5 1716.00   69.76
   4   2  -5 1803.85   66.91
   4   2  -5 1801.25   72.01
   4   2  -5 1709.21   76.18
  -4   2  -5 1947.80   69.38
   4   2  -5 1944.56   70.08
   4   2  -5 1849.49   66.31
  -4   2  -5 1819.40   69.39
   4  -2  -4 3162.13  120.59
  -4  -2  -4 3381.51  122.64
   4   2  -4 3123.91  123.61
  -4   2  -4 3162.52  120.10
   4   2  -4 3466.37  117.48
   4   2  -4 3355.47  117.88
  -4   2  -4 3465.78  119.92
  -4   2  -3   36.61    4.89
   4   2  -3   31.48    5.10
   4  -2  -3   31.35    4.94
  -4  -2  -3   28.22    5.90
  -4  -2  -3   31.15    6.27
   4   2  -3   28.10    3.55
  -4  -2  -2 3359.46  126.24
   4  -2  -2 3463.33  124.71
  -4   2  -2 3485.90  123.38
   4   2  -2 3474.89  122.99
   4   2  -2 3228.71  129.47
   4   2  -2 3169.83  129.47
   4   2  -2 3617.81  124.00
  -4   2  -2 3675.17  123.63
  -4   2  -1 2857.08  100.67
  -4  -2  -1 2683.39  105.12
   4  -2  -1 2811.98  102.92
   4   2  -1 2888.55  103.02
   4  -2  -1 2571.64  105.01
   4   2  -1 2803.70  105.79
  -4  -2  -1 2739.59  101.35
  -4   2  -1 2818.11  100.24
   4   2  -1 2823.16  100.80
  -4   2  -1 2919.52  100.63
   4   2  -1 2898.20  101.15
   4   2   0 1480.73   55.79
  -4   2   0 1603.14   56.40
  -4  -2   0 1489.20   58.44
  -4  -2   0 1383.37   57.64
   4  -2   0 1257.73   57.90
  -4   2   0 1408.29   52.04
   4   2   0 1263.84   53.41
  -4  -2   0 1448.73   55.28
  -4   2   0 1500.26   52.74
   4  -2   0 1394.87   53.25
   4   2   1 2972.90  106.43
  -4   2   1 3242.04  111.06
   4  -2   1 2797.48  104.28
  -4  -2   1 2906.27  103.63
  -4   2   1 2625.48  103.44
  -4  -2   1 3124.24  112.55
   4   2   1 2904.27  107.77
  -4  -2   2 3425.86  120.46
  -4  -2   2 3416.50  121.28
   4  -2   2 3422.56  121.59
   4  -2   2 3378.49  121.52
  -4  -2   2 3314.93  129.06
   4   2   2 3473.09  122.82
  -4   2   2 3522.11  124.31
  -4   2   2 3233.72  125.47
  -4  -2   2 3476.70  121.48
   4   2   2 3407.06  125.03
   4   2   2 3207.06  125.03
  -4   2   3    6.32    3.18
  -4  -2   3    6.22    2.99
  -4  -2   3    7.51    3.74
   4  -2   3    4.79    3.76
   4   2   3    3.92    5.26
   4  -2   3   11.20    4.03
   4  -2   3    4.26    2.58
  -4  -2   3    8.50    2.77
   4   2   3   10.34    4.43
  -4   2   3   12.01    4.53
   4  -2   4 3430.37  125.52
  -4   2   4 3520.72  126.58
  -4   2   4 3695.44  133.35
  -4  -2   4 3572.10  122.45
   4  -2   4 3425.64  122.59
   4   2   4 3398.06  129.42
  -4  -2   4 3499.20  123.16
  -4  -2   4 3359.09  124.95
   4  -2   4 3394.13  125.65
   4  -2   5 1785.52   70.88
  -4  -2   5 1799.30   70.14
  -4   2   5 1822.98   71.66
   4   2   5 1797.94   73.27
   4   2   5 1903.50   70.55
  -4   2   5 1988.36   72.04
  -4   2   5 1803.14   69.06
   4   2   5 1840.50   74.53
  -4  -2   5 1821.69   66.47
   4  -2   5 1886.20   70.68
   4  -2   5 1872.04   67.28
   4  -2   6  463.47   20.29
  -4   2   6  417.55   24.67
  -4  -2   6  471.44   24.01
   4  -2   6  470.77   24.87
   4   2   6  469.81   27.36
   4   2   6  473.68   27.42
  -4   2   6  509.47   22.13
   4  -2   6  476.03   24.14
  -4  -2   6  471.24   19.55
  -4  -2   7  156.91    9.38
  -4   2   7  145.34   15.08
  -4  -2   7  170.66   14.27
   4  -2   7  167.32   15.90
   4   2   7  155.05   16.83
  -4   2   7  166.26   11.47
   4   2   7  158.63   17.17
   4  -2   7  177.91   14.62
   4  -2   7  157.43   10.27
  -4   2   7  141.78   12.07
   4   2   8 1807.31   74.91
  -4   2   8 1790.50   66.20
   4  -2   8 1744.59   70.27
  -4   2   8 1676.12   72.24
   4  -2   8 1700.59   72.27
  -4  -2   8 1707.44   70.48
   4   2   8 1659.71   74.83
   4   2   9  176.79   20.80
   4  -2   9  232.54   19.08
   4   2   9  198.59   22.12
  -4   2   9  203.22   19.91
   4  -2   9  210.92   21.07
  -4  -2   9  201.17   19.09
   4   2  10  296.71   25.88
   4  -2  10  294.52   23.06
   4   3  -8  547.90   29.34
  -4  -3  -7  476.73   24.04
   4   3  -7  430.77   25.26
  -4   3  -7  397.75   24.28
   4   3  -6   85.74   12.15
  -4   3  -6   94.38   11.35
  -4  -3  -6  106.14   11.14
   4   3  -5 1384.86   53.44
  -4   3  -5 1402.00   56.81
   4   3  -5 1436.29   56.17
  -4   3  -5 1413.73   55.63
  -4  -3  -5 1409.47   59.79
   4  -3  -5 1341.74   56.84
   4   3  -5 1358.82   59.24
   4   3  -5 1448.88   52.95
  -4  -3  -5 1510.99   57.76
  -4  -3  -4 1193.22   51.97
   4  -3  -4 1138.21   49.12
   4   3  -4 1243.96   48.55
  -4   3  -4 1254.95   48.08
   4   3  -4 1150.97   52.30
  -4   3  -4 1173.00   47.78
   4   3  -4 1255.39   45.98
  -4  -3  -3  342.87   20.87
   4  -3  -3  324.62   18.05
   4   3  -3  298.98   20.30
   4   3  -3  347.27   21.93
  -4   3  -3  302.77   14.68
  -4   3  -3  327.35   16.50
  -4   3  -2 1124.87   43.86
   4   3  -2 1131.06   44.46
   4   3  -2 1124.08   49.21
  -4   3  -2 1129.61   42.06
   4  -3  -2 1114.26   46.47
  -4  -3  -2 1127.12   49.92
   4   3  -2 1080.42   42.41
   4   3  -2 1130.59   43.72
   4   3  -2 1114.55   49.80
   4   3  -1 2469.30   91.16
   4  -3  -1 2303.44   92.34
  -4   3  -1 2308.61   85.85
  -4  -3  -1 2253.14   93.91
   4  -3  -1 2412.87   91.73
  -4   3  -1 2331.65   87.20
   4   3  -1 2480.50   88.52
   4   3  -1 2425.46   90.50
   4   3  -1 2269.36   85.93
   4   3   0  124.08   12.97
  -4  -3   0  113.75   11.65
   4  -3   0   79.01   11.73
   4   3   0  113.69   10.78
   4  -3   0  137.48    9.96
  -4   3   0  109.91    8.92
  -4   3   0  126.08   12.46
   4   3   0  108.56   10.60
   4  -3   1 2448.28   94.65
  -4  -3   1 2377.51   92.77
   4   3   1 2343.83   97.32
  -4  -3   1 2833.38  101.47
  -4   3   1 2296.05   92.29
  -4   3   1 2655.63  101.61
   4   3   1 2696.91   96.53
  -4   3   2 1025.21   46.31
   4   3   2 1048.92   44.01
   4   3   2  963.29   46.26
  -4  -3   2 1106.98   49.05
  -4   3   2 1070.81   46.34
  -4  -3   2 1056.05   42.71
  -4  -3   2 1021.51   41.63
   4  -3   2 1006.91   41.99
   4  -3   3  195.71   12.77
  -4  -3   3  209.86   12.52
  -4   3   3  213.04   17.32
  -4   3   3  204.15   12.41
   4   3   3  187.55   15.33
  -4   3   3  186.18   14.45
   4  -3   3  194.85   12.58
  -4  -3   3  210.76   11.98
   4  -3   4 1206.14   49.24
  -4  -3   4 1133.58   48.15
  -4   3   4 1254.57   52.88
   4   3   4 1200.19   54.78
  -4   3   4 1208.85   50.47
   4   3   4 1263.40   49.61
  -4  -3   4 1283.87   45.15
  -4   3   4 1136.91   46.49
  -4  -3   4 1290.90   47.46
  -4  -3   5 1482.86   59.92
   4  -3   5 1440.74   60.52
   4  -3   5 1493.62   59.98
  -4   3   5 1520.41   61.57
   4   3   5 1576.36   60.44
   4   3   5 1380.78   65.33
  -4   3   5 1619.07   64.89
  -4  -3   5 1553.93   55.21
  -4  -3   5 1559.89   57.98
  -4  -3   6  129.86   10.27
  -4   3   6  116.72   14.17
   4   3   6  162.63   17.45
  -4   3   6  111.63   11.60
   4  -3   6  126.33   13.16
  -4  -3   6  113.66   12.30
   4  -3   6  144.92    7.23
   4  -3   6  145.39   12.66
  -4  -3   6  131.66    7.51
  -4  -3   7  382.20   22.87
  -4   3   7  377.54   24.86
   4  -3   7  407.59   24.45
  -4  -3   7  370.67   15.68
   4   3   7  385.52   27.24
  -4   3   7  372.81   20.98
   4  -3   7  360.91   21.93
   4   3   7  373.88   27.25
  -4  -3   7  403.69   20.25
  -4  -3   8  586.22   27.39
   4  -3   8  628.93   33.18
   4   3   8  511.27   34.66
  -4   3   8  533.81   32.40
  -4  -3   8  525.29   30.08
  -4   3   8  561.88   27.51
   4   3   8  496.10   34.10
   4  -3   8  586.47   29.77
  -4  -3   9  231.19   16.46
   4   3   9  180.12   22.78
   4   3   9  157.71   22.58
  -4  -3   9  212.89   19.38
   4  -3   9  212.83   21.98
  -4   3   9  177.67   20.18
   4   3  10  150.57   22.98
   4   4  -8   22.35   11.43
  -4   4  -8   51.89   13.09
   4   4  -7   22.77    8.13
  -4   4  -7    5.69    9.84
   4   4  -7   12.77    7.29
   4   4  -7    5.32   10.73
  -4   4  -6 1483.85   58.66
   4  -4  -6 1275.15   58.17
  -4  -4  -6 1295.92   62.04
   4   4  -6 1373.56   59.95
   4   4  -6 1448.12   53.65
  -4  -4  -6 1384.78   58.17
   4   4  -6 1360.52   54.32
   4   4  -5   73.46   12.59
  -4  -4  -5   85.26   12.52
  -4   4  -5   79.78   10.86
  -4  -4  -5  106.38   15.10
   4  -4  -5   88.01   11.58
  -4   4  -4  297.66   17.05
  -4   4  -4  305.31   17.41
   4   4  -4  269.21   17.40
   4   4  -4  270.13   21.08
  -4  -4  -4  290.71   20.26
   4  -4  -4  283.73   19.13
  -4  -4  -4  286.13   22.13
  -4  -4  -3 1220.65   57.20
   4  -4  -3 1235.45   52.74
   4   4  -3 1311.12   50.62
  -4   4  -3 1256.06   49.55
  -4   4  -3 1200.10   45.93
   4   4  -3 1165.85   45.49
   4   4  -3 1327.10   54.58
   4   4  -3 1190.56   54.68
  -4  -4  -3 1278.28   54.10
   4   4  -2 2784.67  115.47
  -4  -4  -2 3097.07  116.15
  -4  -4  -2 2836.78  118.44
   4  -4  -2 2941.70  114.69
   4   4  -2 3083.01  114.07
  -4   4  -2 2943.50  106.93
   4   4  -2 3025.94  111.30
   4   4  -2 3011.30  107.93
  -4   4  -2 3131.52  110.87
  -4   4  -1 2337.34   86.20
  -4  -4  -1 1871.25   88.51
   4  -4  -1 2187.42   90.84
   4   4  -1 2471.85   86.82
  -4   4  -1 2321.38   84.23
   4   4  -1 2284.26   88.18
   4   4  -1 2060.37   82.52
  -4   4   0  144.26   15.28
  -4  -4   0  125.65   13.06
   4  -4   0  106.39   14.44
  -4   4   0  112.76   11.23
   4  -4   0  116.73   11.76
   4   4   0  137.20   11.90
   4   4   0  127.15   14.07
  -4  -4   1 2242.64   87.34
  -4   4   1 1933.20   81.49
  -4  -4   1 2027.45   83.08
   4  -4   1 1989.91   85.12
  -4   4   1 2233.05   87.61
   4   4   1 1976.37   85.70
   4   4   1 2207.54   79.41
  -4  -4   2 3238.04  119.06
  -4   4   2 3186.39  115.12
  -4  -4   2 3148.61  124.10
  -4  -4   2 3267.73  117.93
   4  -4   2 3125.31  118.66
   4   4   2 2808.33  121.85
  -4   4   2 3416.23  124.90
   4   4   2 3366.12  120.52
  -4   4   2 2832.87  119.76
  -4   4   3 1358.12   53.31
  -4   4   3 1369.53   57.26
   4   4   3 1325.01   54.84
   4   4   3 1235.46   58.52
   4  -4   3 1270.01   53.32
  -4  -4   3 1305.39   52.74
   4  -4   3 1272.59   52.24
  -4  -4   3 1302.41   52.50
  -4   4   3 1242.69   56.55
  -4   4   4  191.38   16.56
   4   4   4  191.83   15.37
  -4  -4   4  192.81   13.65
   4  -4   4  176.65   14.17
   4   4   4  191.78   17.73
  -4   4   4  157.61   13.33
  -4  -4   4  227.19   13.79
   4  -4   4  209.01   14.22
  -4  -4   5   80.29   10.54
   4  -4   5   65.80   10.55
  -4  -4   5   87.50    9.43
   4   4   5   43.09   14.48
  -4   4   5   70.17    6.89
  -4   4   5   78.83   10.80
   4  -4   5   76.22   10.74
  -4  -4   6 1494.53   56.45
   4  -4   6 1479.47   59.33
  -4  -4   6 1382.50   58.25
   4  -4   6 1420.23   59.43
  -4  -4   7   20.06   10.46
   4  -4   7   30.50   11.66
  -4   4   7    9.88   12.04
  -4  -4   7    2.76    8.19
  -4   4   7    7.43    9.53
   4   4   7   21.48   13.90
  -4  -4   8   70.75   13.23
   4   4   8   64.54   18.82
   4  -4   8   49.76   14.18
  -4   4   8   38.31   14.35
  -4  -4   8   63.81   10.94
   4   4   8   55.22   16.97
  -4   4   8   79.81   13.09
  -4  -4   9  294.97   22.59
   4  -4   9  277.34   24.59
  -4   4   9  237.95   24.10
   4   4   9  262.44   28.22
   4   4   9  243.98   27.69
  -4   5  -9  535.40   33.15
  -4   5  -8   43.86   13.96
   4   5  -8   15.66    9.79
   4   5  -8    2.88   13.65
  -4  -5  -7  297.41   27.14
   4  -5  -7  310.29   23.56
   4   5  -7  315.46   23.35
   4   5  -7  281.60   18.59
  -4   5  -7  306.48   22.57
   4  -5  -6  949.43   48.86
  -4  -5  -6 1000.02   54.03
   4   5  -6 1106.81   44.21
   4   5  -6 1082.54   50.81
  -4   5  -6 1085.62   48.54
   4   5  -6 1068.70   44.81
  -4  -5  -5  946.71   52.54
   4  -5  -5  951.17   47.96
   4   5  -5 1116.67   44.30
   4   5  -5 1174.80   51.98
  -4   5  -4  296.98   14.12
   4  -5  -4  266.70   21.27
  -4  -5  -4  308.72   26.16
   4   5  -4  335.80   23.98
  -4  -5  -4  322.22   22.88
  -4  -5  -3 2420.96   89.50
   4   5  -3 2009.13   88.56
  -4  -5  -3 2010.46   92.79
   4  -5  -3 2027.12   88.33
  -4   5  -3 2114.68   79.02
   4   5  -3 2181.11   79.57
   4   5  -3 2287.53   84.43
   4   5  -3 2362.16   86.29
  -4   5  -3 2168.23   84.39
   4   5  -2 1631.34   66.06
  -4   5  -2 1648.40   65.07
   4   5  -2 1634.75   66.00
   4   5  -2 1490.85   68.07
  -4  -5  -2 1883.59   70.58
  -4  -5  -2 1309.46   68.94
   4  -5  -2 1616.03   70.04
   4   5  -2 1484.60   60.46
   4   5  -2 1691.24   65.88
  -4   5  -2 1601.75   63.21
   4   5  -1 2905.08  103.52
  -4   5  -1 2677.36  106.03
   4   5  -1 2707.00  105.28
   4   5  -1 2745.14  106.50
  -4   5  -1 2834.02  104.08
  -4  -5  -1 2501.85  107.17
   4  -5  -1 2458.26  109.51
  -4   5   0  508.23   30.41
   4   5   0  475.91   26.45
   4   5   0  481.01   28.76
  -4  -5   0  470.67   28.06
   4  -5   0  462.38   31.75
  -4   5   0  510.34   27.38
   4   5   0  544.42   28.85
   4  -5   0  424.56   27.32
  -4  -5   0  511.32   30.89
   4   5   0  515.63   25.29
   4   5   1 2308.12   88.94
  -4   5   1 2240.46   92.00
   4   5   1 2536.18   86.48
  -4  -5   1 2104.99   91.30
   4  -5   1 1896.78   93.25
   4   5   1 2578.68   92.37
  -4   5   1 2229.38   91.38
  -4  -5   1 2374.56   94.90
  -4   5   1 2228.19   86.41
   4   5   1 2191.77   92.30
   4  -5   2 1618.48   69.14
  -4  -5   2 1620.93   67.71
   4   5   2 1580.80   70.22
   4   5   2 1669.38   68.14
  -4   5   2 1716.34   72.64
  -4   5   2 1510.45   68.14
  -4   5   2 1636.23   64.43
   4   5   3 2383.04   94.16
  -4   5   3 2449.73   97.24
   4  -5   3 2388.21   94.14
  -4  -5   3 2500.41   93.57
  -4   5   3 2280.48   91.93
  -4   5   3 2277.25   94.81
  -4  -5   3 2514.84   93.25
   4  -5   3 2590.30   92.55
   4  -5   4  182.91   16.61
  -4  -5   4  203.85   15.87
  -4  -5   4  215.37   15.54
   4  -5   4  209.71   15.86
   4   5   4  179.80   19.27
  -4   5   4  192.90   14.88
   4   5   5  812.86   50.81
   4  -5   5 1084.58   46.04
  -4  -5   5  998.94   43.91
  -4   5   5 1089.65   41.94
   4   5   5  850.51   47.47
  -4   5   5  810.37   40.67
  -4  -5   5 1106.51   43.37
   4  -5   5 1005.55   44.09
  -4  -5   6 1072.58   48.27
   4  -5   6 1096.81   49.85
   4  -5   6 1107.62   48.62
  -4  -5   6 1139.63   46.56
  -4  -5   7  221.11   19.61
   4  -5   7  281.03   22.06
   4  -5   7  309.01   21.61
  -4  -5   7  275.12   18.36
   4   5   7  218.48   26.12
  -4   5   7  188.11   20.61
   4  -5   8   23.06   13.39
  -4  -5   8   41.63   11.29
  -4   5   8   20.51   12.43
   4   5   8   17.68   17.53
  -4  -5   8   48.58   14.13
  -4   5   8   38.88   15.24
   4   5   8   18.36   17.93
   4  -5   8   46.63   15.10
   4   5   9  426.47   36.41
   4   6  -8  140.30   15.60
  -4   6  -8  124.83   18.09
   4   6  -8  113.27   17.97
  -4   6  -7    2.04   12.68
   4   6  -7    5.20   10.47
   4   6  -7    6.68   13.69
   4  -6  -7    8.14   14.38
  -4  -6  -7   23.26   18.04
  -4   6  -6   24.25   12.63
   4   6  -6    2.35   13.74
   4  -6  -6   29.99   14.24
  -4  -6  -6   19.67   17.15
   4   6  -5  130.16   18.23
  -4  -6  -5  131.87   21.65
   4  -6  -5   99.13   16.40
  -4  -6  -4  151.96   21.07
   4  -6  -4  131.02   17.86
  -4   6  -4  145.60    9.18
   4   6  -4  154.93   18.70
  -4   6  -3  142.08    9.79
  -4  -6  -3  104.78   19.48
   4   6  -3  153.84   10.79
   4   6  -3  141.02   18.24
  -4  -6  -2  141.63   17.72
   4  -6  -2  127.45   17.99
   4   6  -2  130.76   11.29
   4   6  -2  131.40   16.37
  -4  -6  -1  196.43   18.91
   4  -6  -1  170.85   20.80
   4   6  -1  218.16   19.47
   4   6  -1  234.28   17.07
   4   6  -1  192.38   18.96
  -4  -6   0    1.00    8.68
   4  -6   0    1.39   11.19
  -4   6   0    2.72    7.27
   4   6   0   -1.04    9.52
   4   6   0    6.56    7.36
   4  -6   0   -7.89   12.24
  -4   6   1  212.32   15.95
  -4  -6   1  162.50   17.28
   4  -6   1  168.77   20.00
   4   6   1  209.98   13.72
   4   6   1  191.90   17.96
  -4  -6   2  134.71   16.80
   4  -6   2  111.20   16.53
  -4   6   2  117.93   13.16
   4   6   2  135.27   15.50
   4   6   2  145.92   10.46
   4  -6   2  132.89   14.43
  -4  -6   3  144.19   15.85
  -4   6   3  130.94   14.56
   4   6   3  167.31   18.47
  -4  -6   3  133.59   16.29
   4  -6   3  167.59   15.43
   4  -6   3  144.59   17.53
   4  -6   4  171.99   17.91
  -4  -6   4  156.85   16.34
   4   6   4  138.37   17.58
  -4   6   4  143.02   13.99
  -4  -6   4  181.17   16.48
   4  -6   4  187.43   16.24
  -4  -6   5  124.45   14.33
   4  -6   5  115.99   15.18
  -4  -6   5  120.55   15.14
  -4   6   5  109.05   11.99
   4   6   5   91.61   17.26
  -4   6   5  114.25   10.26
   4  -6   5  122.96   16.34
   4  -6   6   34.45   13.03
  -4  -6   6   35.52   12.25
   4  -6   6   34.70   13.01
  -4  -6   6   23.74    9.70
   4   6   6   17.26   16.51
   4  -6   7   40.40   14.29
   4   6   7    9.35   17.86
   4  -6   7    5.50   13.66
  -4  -6   7   15.38   12.23
  -4  -6   7    3.86   10.57
  -4  -6   8  126.18   15.77
   4   6   8   79.32   22.28
   4   7  -8  196.14   21.63
   4  -7  -7  227.96   24.51
   4   7  -7  249.12   21.04
  -4   7  -7  235.88   23.53
   4   7  -7  234.11   23.39
   4   7  -6   38.75   16.24
  -4  -7  -6   40.86   19.42
   4  -7  -6   51.66   16.75
  -4  -7  -5 1050.23   59.44
   4  -7  -5 1074.45   55.78
   4   7  -5 1151.33   55.65
   4   7  -4  294.18   14.12
   4  -7  -4  316.68   27.69
  -4  -7  -4  266.24   27.39
  -4   7  -4  311.46   14.98
   4   7  -4  329.89   26.43
  -4   7  -3  431.26   20.60
   4   7  -3  399.40   20.64
   4   7  -3  473.36   30.87
   4  -7  -3  474.50   32.62
  -4  -7  -3  360.42   29.71
   4   7  -2  779.85   33.53
  -4  -7  -2  733.89   41.15
   4  -7  -2  745.42   44.07
  -4  -7  -1 1331.09   60.18
   4  -7  -1 1254.82   63.82
  -4   7  -1 1338.19   56.50
   4   7  -1 1299.44   59.94
   4  -7   0   35.55   14.95
  -4  -7   0   33.54   11.80
   4   7   0   48.43   10.00
  -4   7   0   71.68   11.96
   4   7   0   35.77   11.20
   4   7   1 1395.59   62.18
  -4  -7   1 1337.01   63.54
   4  -7   1 1219.39   65.39
  -4   7   1 1459.89   60.83
   4   7   1 1523.42   56.25
   4   7   2  749.99   30.26
   4  -7   2  742.70   39.44
  -4   7   2  692.19   36.52
   4   7   2  725.93   37.75
  -4  -7   2  718.78   40.40
   4  -7   2  625.98   40.95
   4  -7   3  496.55   29.42
  -4  -7   3  476.85   31.34
   4  -7   3  450.98   32.08
  -4   7   3  436.03   27.15
   4   7   3  514.40   29.94
  -4  -7   4  338.75   25.22
   4  -7   4  356.32   24.21
  -4   7   4  299.68   20.48
   4   7   4  343.63   25.78
  -4  -7   4  342.51   25.20
   4  -7   4  313.28   26.51
   4  -7   5 1228.35   51.39
  -4  -7   5 1184.47   51.12
   4   7   5  969.99   51.43
  -4   7   5  896.97   44.16
   4  -7   5 1152.24   54.02
  -4  -7   5 1088.20   51.28
   4  -7   6   57.01   15.54
  -4  -7   6   57.25   15.53
   4   7   6   20.04   16.34
   4  -7   6   52.99   15.33
  -4  -7   6   51.88   13.65
   4   7   6    8.56   15.19
  -4  -7   7  269.65   22.38
   4  -7   7  280.68   24.05
   4  -7   7  307.40   26.42
  -4  -7   7  237.94   22.87
   4   8  -7   38.39   17.45
   4   8  -6  -14.37   17.87
  -4  -8  -5   81.27   20.42
   4  -8  -5   71.10   19.87
   4   8  -5   85.67   18.85
  -4   8  -5   84.56   14.50
   4  -8  -4  149.70   23.30
  -4  -8  -4  149.78   21.69
  -4   8  -4  135.68   17.15
   4   8  -4  157.43   21.53
  -4  -8  -3   32.94   16.50
   4  -8  -3   -1.57   15.79
  -4   8  -3   11.13   10.82
   4   8  -3    9.00   14.36
   4   8  -2   68.56    9.62
  -4   8  -2   71.94   13.84
  -4  -8  -2   56.08   15.80
   4  -8  -2   84.94   18.21
  -4  -8  -1  197.64   19.86
   4  -8  -1  208.17   23.74
  -4   8  -1  201.76   18.41
   4   8  -1  136.28   18.03
  -4   8   0   71.30   13.90
   4   8   0   49.41   13.18
  -4  -8   0   64.86   14.38
   4  -8   0   34.37   15.16
  -4   8   1  196.49   19.38
   4   8   1  191.38   19.07
  -4  -8   1  227.02   21.17
   4  -8   1  213.19   23.16
   4  -8   2   57.15   16.42
  -4  -8   2   71.74   15.86
   4  -8   2   48.84   15.69
   4   8   2   86.80   14.11
  -4   8   2   47.72   13.27
   4  -8   3    5.97   13.93
  -4  -8   3   21.45   14.73
   4  -8   3  -14.07   16.06
  -4   8   3   11.23   11.40
   4   8   3   21.26   12.78
  -4  -8   4  142.25   20.21
   4  -8   4  148.52   22.28
   4  -8   4  153.96   18.98
  -4   8   4  133.34   15.01
   4   8   4  144.58   17.52
  -4  -8   5   24.41   14.99
   4  -8   5   33.27   17.51
   4   8   5   59.06   16.53
   4  -8   5   72.49   16.60
  -4  -8   5   46.85   16.14
   4   8   6   -4.59   15.75
  -4  -8   6   -5.52   15.57
  -4  -8   7   39.03   16.90
  -4  -9  -4   51.66   18.75
   4  -9  -4   70.67   20.91
   4   9  -4   45.38   17.80
   4   9  -3  270.77   25.33
  -4   9  -3  270.38   23.21
  -4  -9  -3  291.19   26.52
   4  -9  -3  271.32   28.63
   4  -9  -2  194.31   25.09
  -4   9  -2  188.51   19.41
  -4  -9  -2  198.14   21.11
   4   9  -1  454.92   29.77
  -4   9  -1  457.24   29.57
   4  -9  -1  385.62   32.47
  -4  -9  -1  434.62   29.88
   4  -9   0   57.24   17.07
  -4  -9   0   60.23   15.86
  -4   9   0   29.18   13.89
   4   9   0   66.58   14.63
  -4   9   1  319.46   25.75
   4   9   1  349.07   24.57
  -4  -9   1  371.56   27.50
   4  -9   1  369.79   29.53
   4   9   2  183.07   18.47
  -4   9   2  159.57   19.33
   4  -9   2  164.31   23.84
   4  -9   2  177.92   23.46
  -4  -9   2  188.22   21.35
  -4   9   3  292.55   22.84
   4   9   3  322.66   23.39
   4  -9   3  318.71   28.36
  -4  -9   3  282.06   26.93
   4  -9   3  303.24   29.10
   4  -9   4   13.44   18.62
  -4  -9   4   32.81   17.77
   4   9   4   20.92   13.13
   4   9   5  256.35   21.89
  -4  10   0  157.71   20.81
  -4  10   1   40.86   16.75
  -4  10   2  118.93   17.98
  -4  10   3   83.61   15.43
  -5   0  -5    0.47    5.83
  -5   0  -2    4.88    3.35
   5   0  -1    4.50    1.36
  -5   0  -1   -1.82    2.57
  -5   0   0    2.31    2.38
   5   0   0    0.14    1.88
  -5   0   0    1.16    1.79
  -5   0   1    4.12    1.41
   5   0   1    2.25    1.15
  -5   0   1    0.77    1.11
   5   0   1    2.12    1.25
  -5   0   1    1.60    1.41
   5   0   1    1.55    2.67
   5   0   1    1.80    3.11
  -5   0   1    1.77    2.38
  -5   0   1    2.75    2.89
  -5   0   2    2.26    1.85
   5   0   2    1.84    2.04
   5   0   2    0.34    3.45
  -5   0   2    1.30    2.51
   5   0   2    2.35    2.18
  -5   0   2    0.18    2.39
  -5   0   2    8.63    4.80
  -5   0   2    3.75    3.34
   5   0   3    0.29    3.03
  -5   0   3    0.99    2.67
   5   0   3    3.85    3.75
   5   0   3   -1.28    4.65
  -5   0   3    2.92    3.60
   5   0   3    0.48    2.95
  -5   0   3    6.11    4.92
  -5   0   3   -0.93    6.50
  -5   0   4   -1.02    3.79
   5   0   4    4.11    4.48
   5   0   4    4.14    5.12
   5   0   4    1.41    5.01
  -5   0   4   -1.05    4.68
  -5   0   4    3.59    8.73
   5   0   4    1.58    6.27
   5   0   5    4.48    6.75
   5   0   5    1.81    6.43
  -5   0   5    5.78    1.96
   5   0   5    5.98    6.19
  -5   0   5    7.92    5.36
  -5   0   5    3.09    6.13
   5   0   5    2.91    5.58
  -5   0   6    2.20    2.90
   5   0   6    0.69    7.46
   5   0   6    3.34    7.82
  -5   0   6    9.71    6.98
   5   0   7    3.11    8.86
  -5   0   7    2.51    3.71
   5   0   7    1.62    9.71
  -5   0   7    1.30    8.09
   5   0   8   11.22   10.85
  -5   0   8    6.19    9.84
   5   0   8   -6.80   10.92
   5   0   9   -9.60   13.50
  -5   0   9   -3.59   11.73
   5   0   9   -1.13   13.77
   5   0  10    2.08   14.80
   5   1  -8  682.33   26.29
   5   1  -7  269.22   14.16
  -5  -1  -7  268.95   15.90
  -5  -1  -6 1381.75   54.18
   5   1  -6 1395.00   53.44
  -5   1  -5 2526.34   94.63
  -5  -1  -5 2534.19   93.88
   5   1  -5 2564.21   93.99
   5   1  -5 2642.34   94.46
  -5   1  -5 2651.25   93.67
   5   1  -5 2310.34   98.89
   5   1  -4 2472.42   85.13
  -5   1  -4 2419.38   88.40
   5   1  -4 2351.45   89.73
   5   1  -4 2374.66   94.53
   5   1  -3  966.60   39.97
  -5   1  -3 1028.84   38.00
   5   1  -3  997.48   38.41
  -5   1  -2 3128.18  109.04
   5   1  -2 3148.00  107.80
  -5   1  -2 2913.75  107.23
   5  -1  -2 3016.36  107.48
  -5  -1  -2 2842.04  108.19
  -5   1  -2 3106.67  109.78
   5   1  -2 3396.18  110.94
  -5  -1  -2 3126.35  110.18
   5   1  -1 3482.75  122.63
   5  -1  -1 3390.36  123.03
   5   1  -1 3528.88  120.95
  -5   1  -1 3486.86  120.59
  -5   1  -1 3426.93  122.19
   5  -1  -1 3608.92  120.93
  -5  -1  -1 3130.81  121.36
  -5   1  -1 3544.47  122.30
  -5   1  -1 3058.10  122.73
   5   1  -1 3664.98  121.56
   5   1  -1 3412.95  122.81
   5   1  -1 3715.93  124.68
   5   1   0 3185.14  108.05
  -5   1   0 3038.95  107.46
  -5  -1   0 3237.54  111.50
   5  -1   0 2870.60  108.21
  -5   1   0 3038.06  108.06
   5  -1   0 3185.95  109.17
  -5  -1   0 3038.48  110.56
  -5  -1   0 3267.55  110.29
   5   1   0 3274.26  109.41
   5  -1   0 2840.14  108.25
   5  -1   1 3113.20  110.82
  -5  -1   1 3071.88  110.68
   5  -1   1 3126.50  111.86
   5   1   1 2750.40  112.62
   5   1   1 3126.15  111.94
  -5   1   1 3542.11  114.37
  -5  -1   1 3445.05  112.49
   5   1   1 3169.59  113.85
  -5   1   1 3075.31  110.17
  -5  -1   1 3549.60  116.39
  -5   1   1 3179.26  110.21
   5   1   2 2809.47  107.72
  -5   1   2 2828.64  104.27
  -5  -1   2 2878.41  103.93
   5  -1   2 2896.32  104.25
  -5   1   2 2918.49  102.51
   5   1   2 2903.80  104.40
  -5   1   2 3125.43  105.40
  -5  -1   2 3121.22  104.92
   5  -1   2 2993.80  105.19
  -5  -1   2 3137.27  113.03
  -5  -1   3 1291.99   58.35
  -5   1   3 1385.03   56.47
  -5  -1   3 1290.61   48.81
   5   1   3 1344.64   52.67
  -5  -1   3 1306.82   53.40
   5  -1   3 1326.57   49.74
  -5  -1   3 1305.41   46.92
  -5  -1   3 1239.30   48.89
   5  -1   3 1300.01   49.52
   5   1   3 1365.81   50.56
  -5   1   3 1334.40   49.47
   5   1   3 1292.92   49.17
  -5   1   3 1374.61   50.15
   5  -1   3 1346.66   50.87
  -5   1   3 1347.75   48.28
   5  -1   4 2607.12  100.46
  -5   1   4 2626.84  100.28
   5   1   4 2794.11  101.85
  -5  -1   4 2754.13  100.08
   5   1   4 2783.76  103.56
   5  -1   4 2808.30  101.83
  -5   1   4 2974.72  101.23
  -5   1   4 3059.45  112.61
  -5  -1   4 2797.59   98.93
  -5   1   4 2799.99   97.00
   5   1   4 2614.29  102.39
   5  -1   4 2691.34  100.07
   5   1   5 2626.09   92.44
  -5   1   5 2702.63   93.45
   5   1   5 2420.11   94.66
  -5   1   5 2530.71   88.31
   5  -1   5 2505.63   93.87
   5   1   5 2464.72   95.83
  -5   1   5 2395.34   92.52
  -5  -1   5 2406.25   92.22
   5   1   5 2535.68   94.52
   5  -1   5 2416.68   93.16
   5  -1   5 2449.61   91.89
  -5   1   6 1387.32   51.60
   5  -1   6 1435.92   57.00
   5   1   6 1382.01   58.70
  -5   1   6 1387.52   50.35
   5  -1   6 1341.04   54.30
   5   1   6 1385.11   57.82
  -5   1   6 1337.21   55.63
  -5  -1   6 1363.76   55.27
   5  -1   6 1419.24   56.93
   5  -1   7  304.68   20.24
   5   1   7  319.47   22.14
  -5   1   7  316.73   14.38
  -5   1   7  331.20   15.99
   5  -1   7  313.68   18.39
  -5   1   7  300.27   19.77
   5  -1   7  323.26   21.53
   5   1   7  318.71   21.76
  -5  -1   7  298.69   19.20
  -5   1   8  704.26   35.65
   5   1   8  731.15   38.28
  -5  -1   8  698.12   35.11
   5  -1   8  690.37   36.90
   5  -1   8  693.28   35.71
   5   1   8  778.79   38.43
  -5  -1   9  496.91   29.42
  -5   1   9  523.34   30.94
   5   1   9  529.12   33.89
   5  -1   9  509.26   32.17
   5   1   9  520.39   31.75
   5  -1   9  535.57   30.65
   5   1  10  448.94   30.06
   5  -1  10  399.96   28.25
   5   2  -8  141.62   13.20
   5   2  -7  283.02   19.07
   5   2  -7  295.50   14.35
   5   2  -6  270.49   12.85
  -5   2  -6  280.91   17.51
   5   2  -6  271.86   18.30
  -5  -2  -6  266.85   16.56
   5   2  -5  363.09   25.70
   5   2  -5  394.34   23.25
  -5  -2  -5  450.52   21.68
   5   2  -5  407.62   16.79
  -5   2  -5  417.40   20.79
   5   2  -5  409.36   20.71
  -5   2  -5  413.25   19.94
  -5   2  -4  221.08   11.91
  -5  -2  -4  198.12   13.46
   5  -2  -4  189.79   11.84
   5   2  -4  192.52    8.93
  -5   2  -4  195.62   12.41
   5   2  -4  181.46    9.15
  -5  -2  -4  205.91   13.58
   5   2  -4  216.38   15.79
  -5  -2  -3  658.73   29.11
   5  -2  -3  670.13   27.58
  -5   2  -3  652.70   27.72
   5   2  -3  593.75   32.71
   5   2  -3  666.26   32.07
   5   2  -3  667.16   27.31
  -5   2  -3  662.97   26.74
   5   2  -2  808.81   38.82
  -5  -2  -2  896.37   36.41
   5  -2  -2  908.34   34.66
  -5   2  -2  837.95   34.34
   5   2  -2  853.60   33.96
   5   2  -2  821.87   39.26
   5   2  -2  915.07   32.91
   5   2  -2  859.13   34.03
  -5   2  -2  894.33   33.69
   5   2  -1  771.24   29.95
  -5   2  -1  766.05   29.56
  -5   2  -1  757.39   29.93
   5  -2  -1  700.66   30.61
  -5  -2  -1  767.57   33.67
   5  -2  -1  760.18   33.22
   5   2  -1  765.03   30.74
  -5  -2  -1  735.76   31.13
  -5   2  -1  742.21   30.05
   5   2  -1  771.20   35.27
   5   2  -1  755.92   35.07
  -5  -2   0  413.71   21.44
  -5   2   0  384.67   16.10
  -5  -2   0  329.72   19.59
   5  -2   0  322.29   19.56
  -5  -2   0  376.75   19.03
   5   2   0  351.58   17.83
   5  -2   0  371.20   17.11
  -5   2   0  381.56   18.08
   5   2   0  389.76   18.46
   5   2   1  874.60   35.63
   5   2   1  752.86   35.88
  -5  -2   1  860.63   39.69
  -5  -2   1  794.49   32.85
   5  -2   1  794.64   33.79
  -5   2   1  818.21   32.07
   5  -2   1  798.93   32.45
  -5  -2   1  817.28   32.59
  -5  -2   2  835.03   33.94
   5  -2   2  853.72   34.36
  -5  -2   2  841.63   33.72
   5   2   2  913.03   35.81
  -5   2   2  886.40   37.37
   5   2   2  870.70   37.89
  -5   2   2  876.40   35.78
  -5  -2   3  728.00   28.74
  -5  -2   3  793.32   28.78
   5  -2   3  710.08   30.28
  -5  -2   3  685.75   29.54
   5  -2   3  753.62   30.91
   5   2   3  708.89   30.33
  -5   2   3  733.00   31.63
   5   2   3  723.27   33.95
  -5   2   3  641.41   33.75
  -5  -2   3  791.54   36.10
   5  -2   3  766.09   28.71
   5  -2   4  245.93   14.23
   5   2   4  223.91   13.67
  -5   2   4  206.16   14.08
   5  -2   4  236.92   11.94
  -5   2   4  239.47   18.98
  -5  -2   4  220.02   11.42
   5   2   4  234.45   16.74
  -5  -2   4  240.43   11.37
  -5  -2   4  229.91   13.06
   5  -2   4  238.40   13.81
   5  -2   5  365.67   20.57
  -5  -2   5  364.02   19.82
  -5   2   5  396.43   21.37
   5   2   5  401.33   23.07
   5   2   5  406.29   20.43
  -5   2   5  406.73   21.61
   5  -2   5  402.35   18.11
  -5   2   5  407.05   27.20
  -5  -2   5  416.63   17.72
  -5   2   5  385.92   18.41
   5   2   5  389.50   24.13
  -5  -2   5  392.09   17.61
   5  -2   5  443.08   21.62
   5   2   6  317.05   22.72
   5  -2   6  330.88   19.60
  -5  -2   6  328.96   15.17
  -5   2   6  334.54   16.02
   5  -2   6  331.56   16.06
  -5  -2   6  327.79   15.95
   5  -2   6  317.72   19.55
  -5   2   6  308.40   19.80
  -5  -2   6  301.90   18.36
   5   2   6  305.60   21.51
  -5   2   7  355.26   17.27
   5   2   7  339.87   25.00
   5  -2   7  341.05   21.36
   5  -2   7  371.30   17.67
   5   2   7  334.37   24.47
  -5  -2   7  350.78   21.13
   5  -2   7  345.58   22.39
  -5   2   7  371.82   22.84
  -5   2   7  341.24   18.46
  -5  -2   7  349.35   16.27
   5   2   8  138.28   17.97
   5   2   8  144.58   18.44
   5  -2   8  152.90   15.92
  -5  -2   8  119.26   14.23
   5  -2   8  154.70   16.69
  -5   2   8  150.80   16.83
   5   2   9   92.53   18.70
   5  -2   9   64.04   14.34
  -5   2   9   91.96   16.45
   5   2   9   81.32   17.18
  -5  -2   9   77.31   14.31
   5  -2   9   56.51   15.50
   5   2  10   79.12   18.62
   5  -2  10   67.92   16.79
   5   3  -8  528.98   28.77
   5   3  -7   12.81   10.18
   5   3  -7   11.31    5.35
  -5   3  -7    9.77    9.01
  -5   3  -6  348.94   21.68
   5   3  -6  367.54   23.12
  -5  -3  -6  379.77   21.93
   5   3  -6  390.75   17.24
   5   3  -5 1020.28   40.89
  -5   3  -5 1006.23   40.13
   5  -3  -5  917.82   41.17
  -5  -3  -5  975.34   44.42
   5   3  -5  954.02   37.55
  -5  -3  -5  938.11   34.63
  -5  -3  -5 1063.10   42.73
   5   3  -5  947.60   44.16
   5   3  -5  986.98   37.05
   5   3  -4 2016.72   69.55
  -5  -3  -4 1815.96   75.70
   5  -3  -4 1822.42   72.77
  -5  -3  -4 1803.84   67.46
   5   3  -4 1935.10   72.15
  -5   3  -4 2030.32   71.77
  -5  -3  -4 2034.13   74.97
   5   3  -4 1868.27   76.83
  -5   3  -3  765.25   32.06
   5   3  -3  740.61   36.93
  -5  -3  -3  865.16   36.24
  -5  -3  -3  764.08   36.29
   5  -3  -3  754.01   33.25
  -5  -3  -3  732.20   29.45
   5   3  -3  829.47   39.17
  -5   3  -3  798.32   31.91
  -5   3  -3  741.71   31.01
  -5  -3  -2  387.77   23.63
   5  -3  -2  365.72   19.93
   5   3  -2  406.73   18.69
   5   3  -2  411.64   23.90
  -5  -3  -2  385.77   17.95
   5   3  -2  373.84   17.83
  -5   3  -2  377.63   17.61
   5   3  -2  389.91   24.08
   5   3  -2  417.61   19.33
  -5   3  -2  409.49   18.64
   5   3  -1 1330.59   54.62
  -5  -3  -1 1224.39   50.30
  -5   3  -1 1291.10   48.77
   5  -3  -1 1264.71   53.23
  -5  -3  -1 1252.85   56.37
  -5   3  -1 1293.73   49.32
   5   3  -1 1258.21   49.89
   5  -3  -1 1185.84   53.89
   5   3  -1 1427.27   54.23
   5   3  -1 1388.38   51.56
  -5   3  -1 1279.03   49.99
   5   3   0 3528.16  123.25
  -5  -3   0 3315.06  123.89
   5   3   0 3236.17  121.55
  -5   3   0 3479.98  123.42
   5   3   0 3211.59  120.48
  -5   3   0 3357.36  118.10
   5  -3   0 3216.71  120.14
  -5   3   0 3445.12  119.17
   5  -3   1 1293.74   53.47
  -5  -3   1 1178.79   50.42
   5   3   1 1132.87   54.05
  -5  -3   1 1456.79   59.05
  -5   3   1 1197.42   49.15
   5  -3   1 1205.72   48.93
   5   3   1 1327.77   53.20
  -5   3   1 1424.06   60.09
  -5  -3   2  430.92   27.33
  -5   3   2  410.64   24.39
   5   3   2  388.57   21.20
   5   3   2  356.43   23.42
   5  -3   2  388.43   20.04
  -5  -3   2  383.68   19.44
  -5   3   2  430.60   21.85
   5   3   3  942.76   44.72
  -5   3   3 1002.65   37.24
   5   3   3  869.66   42.94
  -5   3   3  970.52   42.20
  -5   3   3  934.96   43.12
  -5  -3   3  992.87   38.76
   5  -3   3  924.60   39.29
  -5  -3   3  909.57   38.50
  -5  -3   4 2016.92   72.19
  -5  -3   4 1866.32   73.27
   5  -3   4 1941.23   74.36
   5  -3   4 2044.60   74.56
  -5   3   4 2010.63   76.07
   5   3   4 2030.29   74.60
  -5  -3   4 2043.37   70.79
   5   3   4 1884.38   80.06
  -5   3   4 1935.94   78.37
  -5   3   4 1727.02   71.12
  -5  -3   5  887.81   39.54
   5  -3   5  940.73   40.88
   5  -3   5  979.40   40.68
   5   3   5  940.66   40.14
  -5   3   5  930.81   41.33
  -5   3   5 1017.67   46.54
   5   3   5  902.47   45.87
  -5  -3   5  942.46   35.94
  -5  -3   5  952.00   37.72
  -5  -3   6  378.07   18.54
   5   3   6  340.68   24.82
  -5   3   6  367.90   22.94
   5  -3   6  394.94   16.19
  -5  -3   6  386.44   16.56
   5  -3   6  361.50   21.35
  -5  -3   6  345.63   20.91
   5  -3   6  359.42   22.19
   5   3   6  375.43   26.75
  -5   3   6  363.49   20.24
  -5  -3   7   22.29    4.98
   5   3   7   15.96   11.81
   5  -3   7   24.97    9.43
  -5   3   7   21.65    7.28
  -5  -3   7   23.61    7.32
  -5   3   7    6.04   10.22
   5   3   7   17.13   13.14
  -5  -3   7   12.12    8.87
   5  -3   7   15.86   10.63
  -5  -3   8  546.92   25.97
   5  -3   8  597.91   30.51
   5   3   8  488.52   34.46
  -5  -3   8  528.60   29.69
  -5   3   8  511.63   31.52
   5  -3   8  563.79   32.25
   5   3   8  543.70   35.10
   5  -3   9  443.09   27.46
   5   3   9  387.84   32.07
  -5  -3   9  470.18   28.15
   5  -3   9  433.79   30.31
  -5   3   9  399.14   28.52
   5   3   9  435.20   33.00
  -5   4  -8  123.77   15.94
   5   4  -8   86.94   14.09
   5   4  -7  501.58   29.79
   5   4  -7  507.36   23.57
  -5   4  -7  548.86   29.92
   5   4  -7  542.65   24.69
   5  -4  -6  992.97   45.63
  -5  -4  -6 1008.16   50.02
  -5   4  -6 1069.27   46.06
   5   4  -6  984.80   47.03
   5   4  -6 1016.47   41.18
   5   4  -5  855.27   41.26
  -5  -4  -5  872.67   39.50
  -5  -4  -5  767.27   42.13
   5  -4  -5  812.36   38.41
  -5   4  -4  435.23   21.81
   5   4  -4  435.22   22.62
  -5  -4  -4  432.12   27.63
   5  -4  -4  392.71   23.05
  -5  -4  -4  408.20   24.71
   5   4  -4  399.83   25.69
  -5   4  -3 1825.67   68.11
  -5  -4  -3 1760.37   75.93
   5  -4  -3 1681.52   70.40
  -5   4  -3 1821.81   68.10
   5   4  -3 1835.06   68.92
   5   4  -3 1675.43   65.10
   5   4  -3 1892.50   74.05
  -5   4  -3 1763.87   65.71
  -5  -4  -3 1885.57   73.31
   5   4  -3 1665.81   73.30
   5   4  -2 1283.19   52.28
  -5   4  -2 1286.16   51.32
   5   4  -2 1366.33   52.96
  -5   4  -2 1278.51   50.68
  -5  -4  -2 1198.90   58.23
   5  -4  -2 1221.86   54.18
   5   4  -2 1279.80   49.67
  -5   4  -2 1243.89   48.70
   5   4  -2 1351.56   55.68
   5   4  -2 1239.26   56.33
  -5  -4  -2 1366.22   56.86
   5   4  -1 1538.22   59.47
   5  -4  -1 1323.68   61.02
  -5  -4  -1 1229.85   60.41
   5  -4  -1 1357.35   61.06
  -5   4  -1 1487.77   57.54
   5   4  -1 1351.06   55.33
  -5   4  -1 1450.39   55.10
   5   4  -1 1514.05   60.11
   5  -4   0 1065.80   46.57
  -5   4   0 1154.82   45.45
  -5  -4   0 1102.35   48.72
   5   4   0 1074.22   51.16
  -5   4   0 1113.16   50.04
   5   4   0 1160.06   47.08
  -5   4   1 1784.67   73.30
   5  -4   1 1641.29   72.87
  -5  -4   1 1624.49   69.39
   5   4   1 1599.15   72.00
   5  -4   1 1659.76   66.44
  -5   4   1 1683.10   67.35
  -5   4   2 1478.59   61.88
  -5  -4   2 1624.22   68.21
   5  -4   2 1386.40   60.82
  -5  -4   2 1479.67   60.15
   5   4   2 1399.54   65.18
  -5   4   2 1655.21   67.96
   5   4   2 1529.20   62.31
  -5  -4   3 1743.98   67.14
  -5   4   3 1557.65   69.54
   5   4   3 1806.28   68.95
  -5   4   3 1658.18   70.50
  -5   4   3 1780.30   65.50
   5   4   3 1526.74   72.04
   5  -4   3 1674.39   67.37
  -5  -4   3 1712.20   66.73
  -5   4   4  299.60   21.91
  -5  -4   4  354.88   18.36
   5  -4   4  341.42   19.40
   5   4   4  368.70   21.18
  -5   4   4  303.90   21.08
  -5   4   4  308.10   17.79
   5   4   4  286.29   22.65
   5  -4   4  306.77   19.28
  -5  -4   4  316.52   18.59
   5   4   4  258.14   23.70
   5   4   5  855.85   48.34
  -5  -4   5  944.95   40.55
   5  -4   5  986.89   42.36
   5  -4   5  970.36   41.64
  -5  -4   5 1051.60   39.54
  -5   4   5  813.05   34.84
  -5   4   5 1083.17   44.48
   5   4   6 1073.83   57.70
   5  -4   6 1147.34   51.35
  -5  -4   6 1091.70   49.71
   5  -4   6 1158.20   51.17
  -5  -4   6 1265.92   48.24
  -5   4   6 1297.39   52.59
   5   4   7  419.80   31.98
  -5   4   7  375.82   24.29
   5  -4   7  484.22   28.01
  -5  -4   7  462.07   25.97
  -5  -4   7  523.59   24.01
   5   4   7  422.33   32.01
  -5   4   7  422.20   27.66
  -5  -4   8   94.95   12.45
   5   4   8  131.83   21.28
  -5   4   8   82.68   15.68
   5   4   8   78.74   19.30
  -5  -4   8  103.21   14.27
   5  -4   8  118.80   16.50
  -5  -4   9  275.60   22.87
  -5   4   9  296.49   25.44
   5   4   9  240.56   28.58
   5  -4   9  314.60   25.47
   5   4   9  292.02   29.99
   5   5  -8   13.10   12.25
  -5   5  -8   16.83   13.45
   5   5  -8   16.36    9.13
   5   5  -7   34.52   12.43
  -5   5  -7   65.36   14.03
   5   5  -7   49.87    9.69
  -5  -5  -7   65.68   18.19
   5  -5  -7   42.20   13.37
   5   5  -6  215.88   19.63
   5  -5  -6  229.30   19.77
   5   5  -6  246.18   15.46
  -5  -5  -6  183.75   22.71
   5   5  -6  236.74   15.74
  -5   5  -6  238.37   19.49
  -5  -5  -5  524.77   35.33
   5  -5  -5  540.91   30.57
   5   5  -5  598.66   26.90
  -5   5  -5  514.32   29.55
   5   5  -5  577.96   32.94
   5   5  -4   36.65   11.99
  -5   5  -4   33.08    6.08
  -5  -5  -4   29.04   13.99
   5  -5  -4   32.28   10.29
   5   5  -3  152.30   16.52
   5  -5  -3  157.34   16.36
   5   5  -3  157.06   13.11
  -5  -5  -3  117.42   18.24
  -5   5  -3  137.57   13.02
   5   5  -3  139.17   10.32
  -5   5  -3  142.44    9.96
   5   5  -2  748.61   39.83
  -5  -5  -2  872.22   41.42
   5  -5  -2  759.95   40.24
  -5  -5  -2  688.52   41.16
  -5   5  -2  817.67   33.16
   5   5  -2  841.87   38.60
   5   5  -2  839.98   38.49
  -5   5  -2  814.97   36.97
   5   5  -2  759.41   33.92
   5   5  -2  833.34   39.04
   5   5  -1  224.50   15.35
  -5  -5  -1  204.23   18.38
   5  -5  -1  198.74   19.95
  -5   5  -1  249.88   18.61
   5   5  -1  242.92   17.91
  -5   5  -1  251.97   16.99
   5   5  -1  239.07   19.05
   5   5  -1  235.33   16.74
  -5   5   0   26.81   10.88
   5   5   0   22.98    8.98
   5   5   0   19.06    9.16
   5  -5   0    8.21    8.31
  -5   5   0   24.24    9.38
   5  -5   0    3.95    9.61
  -5  -5   0   13.80    8.29
  -5  -5   0   13.12   11.49
   5   5   0   14.66    8.92
   5   5   0   27.18    8.24
   5   5   1  333.95   18.23
   5   5   1  316.56   22.50
   5  -5   1  283.93   19.32
  -5   5   1  290.80   20.62
  -5  -5   1  328.13   24.25
  -5   5   1  272.57   21.55
   5   5   1  295.76   18.97
  -5  -5   1  267.92   20.81
   5   5   1  328.73   21.70
   5  -5   1  256.10   23.11
   5   5   2  720.54   40.66
   5  -5   2  718.58   39.57
  -5  -5   2  768.06   38.06
  -5   5   2  800.89   39.20
  -5   5   2  800.18   34.65
   5   5   2  801.64   38.61
  -5   5   2  868.40   43.87
   5   5   3  148.45   17.90
  -5   5   3  167.06   17.75
  -5  -5   3  178.78   15.93
  -5   5   3  187.42   14.38
  -5   5   3  163.75   16.46
   5  -5   3  191.33   16.49
  -5  -5   3  165.94   15.00
  -5  -5   4   60.04   10.56
   5  -5   4   41.80   10.53
  -5  -5   4   61.90   10.35
   5   5   4   42.62   13.63
  -5   5   4   65.39    9.56
   5  -5   4   52.04   10.20
  -5  -5   5  563.60   26.71
   5  -5   5  566.49   28.49
   5   5   5  387.05   33.25
   5  -5   5  485.55   28.43
  -5  -5   5  571.67   27.96
  -5   5   5  535.05   26.69
  -5   5   5  423.83   23.60
   5   5   5  456.15   31.62
   5  -5   6  211.46   19.18
  -5  -5   6  196.90   17.13
  -5   5   6  251.56   16.33
  -5  -5   6  219.98   16.14
   5  -5   6  231.57   19.13
   5  -5   7   84.71   14.46
  -5  -5   7   90.48   11.99
  -5   5   7   55.45   13.88
   5   5   7   46.33   19.79
  -5  -5   7   46.41   12.89
   5  -5   7   65.86   15.00
   5  -5   8   19.20   13.83
   5   5   8   11.03   17.46
  -5   5   8   20.17   14.74
  -5  -5   8    1.88   12.79
   5  -5   8   17.56   14.48
   5   5   8   -5.10   19.48
   5   6  -8  256.04   22.46
   5   6  -7  581.68   29.25
  -5   6  -7  615.58   34.23
   5   6  -7  551.23   33.57
  -5  -6  -7  491.09   38.29
   5  -6  -7  523.12   32.97
   5   6  -6  217.53   21.50
  -5   6  -6  225.87   20.99
  -5  -6  -6  215.38   26.67
   5  -6  -6  235.99   21.63
   5   6  -5  786.10   40.63
   5  -6  -5  676.36   37.94
  -5  -6  -5  668.10   43.41
  -5   6  -4  377.66   18.20
  -5  -6  -4  303.57   28.80
   5  -6  -4  345.92   25.85
   5   6  -3  976.89   38.91
   5  -6  -3  902.27   47.19
  -5  -6  -3  923.60   50.16
  -5   6  -3  900.92   37.72
   5   6  -3  968.63   47.34
   5   6  -2 1635.43   65.90
   5   6  -2 1440.23   58.16
  -5  -6  -2 1403.05   65.77
   5  -6  -2 1413.29   66.83
   5   6  -2 1464.74   64.97
  -5  -6  -1 1222.67   56.88
   5  -6  -1 1130.47   59.68
   5   6  -1 1367.97   56.85
   5   6  -1 1237.70   51.24
   5   6  -1 1290.31   53.11
   5   6   0    8.16    7.22
   5  -6   0   18.48   13.30
  -5  -6   0   19.34   10.25
   5  -6   0   10.00   10.57
   5   6   0    7.22    9.75
  -5   6   1 1199.10   49.41
  -5  -6   1 1106.23   53.21
   5  -6   1 1091.27   57.20
   5   6   1 1121.35   53.29
   5  -6   1 1010.69   51.77
  -5   6   2 1513.90   61.60
  -5  -6   2 1433.32   65.87
   5  -6   2 1480.09   69.31
   5   6   2 1569.56   66.86
   5  -6   3 1052.16   51.62
  -5  -6   3 1104.82   50.13
   5  -6   3 1061.80   48.16
  -5   6   3 1092.87   47.52
   5   6   3  998.47   51.77
  -5  -6   4  404.78   25.17
   5  -6   4  392.39   24.35
   5   6   4  339.59   27.05
  -5   6   4  342.93   21.80
  -5  -6   4  383.86   24.82
   5  -6   4  424.80   27.09
  -5   6   5  618.33   28.52
   5  -6   5  682.26   33.72
  -5  -6   5  709.61   33.27
   5   6   5  466.69   34.43
  -5   6   5  514.21   28.08
   5  -6   5  672.89   35.52
  -5  -6   5  583.98   32.10
   5  -6   6  268.84   21.50
  -5  -6   6  269.05   19.87
   5   6   6  191.18   25.90
   5  -6   6  263.14   22.43
  -5  -6   6  240.70   20.31
   5  -6   7  692.98   36.46
  -5  -6   7  723.49   33.69
  -5  -6   7  648.30   35.30
   5  -6   7  599.21   36.15
   5   7  -8    3.14   15.08
   5   7  -7   61.57   14.69
   5   7  -7  109.35   18.32
  -5   7  -6   51.27   16.47
   5  -7  -6   53.23   16.52
  -5  -7  -6   48.17   20.81
   5   7  -6   65.32   17.55
  -5  -7  -5   33.52   19.00
   5  -7  -5   -1.26   13.94
   5   7  -5   43.67   15.59
  -5  -7  -4   65.58   18.19
   5  -7  -4   75.07   17.39
  -5   7  -4   69.76    8.62
   5   7  -4   71.93   17.10
  -5  -7  -3   -5.42   13.87
   5  -7  -3   13.90   14.60
   5   7  -3    1.19   11.75
   5   7  -3   -5.41    7.59
   5   7  -2  303.85   18.48
   5  -7  -2  291.41   26.75
  -5  -7  -2  302.12   24.49
   5   7  -1  192.71   19.20
  -5  -7  -1  202.70   19.09
   5  -7  -1  194.41   22.24
  -5  -7   0  212.58   18.84
   5   7   0  215.85   15.37
   5  -7   0  171.23   21.85
  -5   7   0  198.02   16.80
   5   7   0  230.94   19.66
   5  -7   1  185.84   22.23
  -5  -7   1  211.32   19.82
   5   7   1  251.82   20.28
   5   7   1  227.18   14.57
  -5   7   1  250.05   18.42
  -5  -7   2  302.64   24.74
   5  -7   2  288.71   26.64
  -5   7   2  336.35   22.09
   5   7   2  322.55   23.82
   5  -7   3    7.12   13.74
  -5  -7   3    9.53   12.18
   5   7   3   18.57   12.05
  -5   7   3   -4.39   11.20
   5  -7   3   10.04   11.29
  -5   7   4   61.53   11.59
   5   7   4   77.20   15.96
   5  -7   4  111.82   15.56
   5  -7   4   79.02   17.72
  -5  -7   4   97.35   15.96
   5  -7   5   17.99   13.11
   5   7   5   29.24   14.80
  -5  -7   5   23.91   13.17
  -5  -7   5   23.74   13.45
   5  -7   5   41.12   16.00
  -5  -7   6   65.73   14.93
   5  -7   6   76.39   16.42
   5  -7   6   77.35   17.91
  -5  -7   6   32.59   14.42
   5   7   6   53.11   18.61
   5   7   6   17.96   15.72
   5   8  -6  346.30   28.66
   5   8  -5  321.49   26.59
  -5  -8  -5  252.14   28.21
   5  -8  -5  275.07   28.41
   5  -8  -4  217.93   24.90
  -5  -8  -4  171.55   23.48
   5   8  -4  157.35   20.65
  -5  -8  -3  702.84   41.95
   5  -8  -3  804.91   45.62
   5   8  -3  682.07   40.03
  -5   8  -3  714.59   32.40
   5   8  -2  340.55   19.94
  -5  -8  -2  350.97   26.57
   5  -8  -2  381.38   30.99
  -5   8  -2  377.50   24.37
  -5   8  -1  398.72   25.90
   5  -8  -1  390.60   31.80
  -5  -8  -1  425.26   27.94
   5   8  -1  405.72   27.31
  -5   8   0  296.40   22.13
  -5  -8   0  295.12   23.51
   5  -8   0  279.40   27.31
   5   8   0  311.05   23.62
  -5   8   1  525.81   29.72
   5  -8   1  476.19   33.58
  -5  -8   1  452.35   29.89
   5   8   1  451.82   28.79
  -5   8   2  404.77   26.94
   5   8   2  434.85   27.14
  -5  -8   2  462.09   30.76
   5  -8   2  376.60   31.15
   5   8   3  670.47   36.20
  -5   8   3  616.69   34.28
   5  -8   3  624.95   41.48
  -5  -8   3  690.94   39.86
   5  -8   3  686.69   39.36
   5  -8   4  130.09   21.59
  -5  -8   4  107.70   18.43
   5  -8   4  138.54   18.65
   5   8   4  120.23   17.47
  -5   8   4   74.48   12.63
   5  -8   5  407.47   28.47
   5  -8   5  338.03   30.80
  -5  -8   5  407.96   30.05
   5   8   5  351.95   27.43
  -5  -8   6  404.93   28.47
   5   8   6  270.91   26.67
   5   9  -3  231.25   23.54
  -5   9  -3  268.62   22.52
   5  -9  -3  276.03   29.27
  -5  -9  -3  266.14   25.08
   5  -9  -2   29.54   18.81
  -5  -9  -2    8.91   13.48
  -5   9  -2   11.16   12.55
  -5  -9  -1   46.03   14.82
   5  -9  -1   56.72   19.64
   5   9  -1   71.40   15.25
  -5   9  -1   56.61   13.90
   5   9   0  497.09   30.55
  -5   9   0  478.20   31.53
   5  -9   0  486.64   35.66
  -5  -9   0  524.30   32.05
   5  -9   1   33.21   17.17
  -5  -9   1   31.58   14.44
   5   9   1   35.76   12.49
  -5   9   1   51.21   15.27
  -5  -9   2   28.08   14.42
   5  -9   2   31.60   16.95
   5   9   2   31.27   12.44
  -5   9   2   28.74   14.89
  -5   9   3  275.00   22.19
   5   9   3  268.94   21.97
  -5  -9   3  279.59   25.70
   5  -9   3  215.95   25.89
   5  -9   3  260.76   26.40
   5   9   4  230.67   21.89
   5   9   5   41.44   15.52
  -5  10   0    1.17   15.82
  -5  10   1   99.74   18.24
  -5  10   2  198.66   21.89
  -6   0  -4 1442.78   55.80
  -6   0  -2 2460.97   89.21
  -6   0  -1 1827.98   64.14
   6   0  -1 1740.63   61.47
   6   0  -1 1741.74   62.18
   6   0   0 3207.42  121.43
  -6   0   0 3555.66  120.13
   6   0   0 3314.57  120.08
  -6   0   0 3529.44  121.41
  -6   0   1 1416.56   50.08
   6   0   1 1365.19   50.14
   6   0   1 1398.12   53.02
   6   0   1 1438.26   50.27
  -6   0   1 1457.08   50.46
   6   0   1 1376.28   53.82
  -6   0   1 1507.07   53.65
  -6   0   1 1494.41   51.14
   6   0   1 1353.74   52.43
  -6   0   1 1525.56   53.56
   6   0   2 2450.88   88.21
  -6   0   2 2714.45   88.85
  -6   0   2 2443.95   90.17
  -6   0   2 2615.96   96.19
  -6   0   2 2589.45   91.30
   6   0   2 2369.19   91.20
   6   0   2 2436.06   90.63
   6   0   2 2365.53   88.43
  -6   0   2 2553.78   88.24
  -6   0   3 2776.77  112.23
   6   0   3 3011.94  107.41
  -6   0   3 3279.74  108.19
  -6   0   3 3205.63  117.83
  -6   0   3 3062.10  107.52
   6   0   3 2952.80  108.11
   6   0   3 3049.69  110.67
   6   0   3 2780.39  110.21
  -6   0   4 1530.94   56.33
  -6   0   4 1472.25   55.80
   6   0   4 1482.80   56.98
  -6   0   4 1558.61   67.97
   6   0   4 1575.69   59.29
   6   0   4 1480.79   58.80
   6   0   4 1352.94   57.77
  -6   0   5 1768.61   71.66
   6   0   5 1838.46   73.30
   6   0   5 1913.74   75.09
   6   0   5 1867.00   74.66
  -6   0   5 2006.01   72.60
   6   0   5 2112.29   72.56
   6   0   6 1827.80   69.96
  -6   0   6 1581.71   65.90
   6   0   6 1750.46   68.46
   6   0   6 1754.33   69.17
   6   0   7  512.96   29.04
   6   0   7  556.65   29.28
  -6   0   7  496.52   26.38
   6   0   7  518.72   28.73
   6   0   8  570.95   31.43
   6   0   8  564.67   32.07
  -6   0   8  510.62   28.74
   6   0   9 1148.73   53.13
  -6   0   9 1096.28   50.31
   6   0   9 1078.77   53.22
   6   0  10  555.25   34.51
   6   1  -7  167.65    8.66
  -6  -1  -6  234.76   15.12
   6   1  -6  247.52   12.36
   6   1  -5  231.05   18.09
   6   1  -5  250.23   14.30
  -6  -1  -5  228.26   14.09
   6   1  -5  227.69   12.63
  -6  -1  -4  646.03   28.63
  -6   1  -4  600.68   27.36
  -6   1  -4  615.08   26.03
  -6  -1  -4  654.87   27.82
   6   1  -4  651.21   26.62
  -6   1  -4  619.11   27.63
  -6   1  -3  661.46   25.46
   6   1  -3  629.20   25.88
  -6   1  -3  625.86   27.04
   6   1  -3  642.12   27.04
  -6   1  -2  837.52   34.95
  -6   1  -2  841.23   33.89
   6   1  -2  870.89   32.55
  -6   1  -2  828.32   31.96
  -6  -1  -2  789.82   32.78
  -6   1  -2  891.22   34.13
   6   1  -2  888.96   35.09
   6   1  -2  896.58   31.02
  -6  -1  -2  906.32   35.17
   6  -1  -1  471.54   19.60
  -6   1  -1  463.63   17.49
   6   1  -1  462.06   17.86
  -6   1  -1  470.35   19.58
   6  -1  -1  481.55   17.69
  -6  -1  -1  464.78   18.25
  -6   1  -1  423.88   20.35
  -6   1  -1  448.49   19.40
   6   1  -1  476.79   18.66
   6   1  -1  461.43   20.46
   6   1  -1  493.89   21.43
   6   1   0 2478.67   85.80
  -6   1   0 2382.67   85.37
  -6  -1   0 2707.76   90.74
   6  -1   0 2361.25   87.05
  -6   1   0 2415.81   86.84
  -6  -1   0 2406.40   87.51
   6  -1   0 2491.68   86.29
  -6  -1   0 2472.76   89.29
  -6   1   0 2468.98   86.83
   6   1   0 2561.20   88.01
   6  -1   0 2353.96   87.02
  -6  -1   1  502.29   22.68
   6  -1   1  439.44   19.24
  -6   1   1  427.13   17.55
   6   1   1  455.51   19.21
  -6   1   1  495.66   21.77
   6   1   1  444.85   21.07
  -6  -1   1  461.81   19.92
   6   1   1  458.87   20.45
   6  -1   1  440.51   19.58
   6  -1   1  462.00   18.32
  -6  -1   1  453.96   17.98
   6   1   2  933.73   39.49
   6   1   2  920.75   37.97
  -6  -1   2  894.19   35.33
   6  -1   2  898.44   35.71
  -6   1   2  946.71   34.13
   6   1   2  963.31   36.17
  -6   1   2  924.09   36.80
  -6  -1   2 1021.23   42.80
  -6   1   2 1013.05   35.68
   6  -1   2  981.71   37.58
  -6  -1   2  964.81   37.01
  -6   1   2  971.11   34.65
  -6  -1   3  665.91   27.82
  -6   1   3  705.31   34.67
  -6  -1   3  682.26   35.84
  -6  -1   3  674.00   34.33
   6  -1   3  706.12   28.97
   6   1   3  687.13   31.97
  -6   1   3  719.29   28.62
  -6  -1   3  727.58   25.24
  -6  -1   3  660.49   27.30
   6  -1   3  663.87   27.75
  -6   1   3  682.35   27.52
   6   1   3  713.77   28.79
  -6   1   3  690.43   28.47
   6   1   3  678.36   27.56
   6  -1   3  690.96   29.66
  -6   1   3  681.64   24.74
  -6   1   3  665.13   27.00
  -6   1   4  518.12   23.72
   6   1   4  565.63   25.38
  -6  -1   4  519.54   23.61
   6  -1   4  550.83   24.53
   6  -1   4  600.85   26.33
   6   1   4  534.88   27.14
  -6   1   4  563.55   24.81
  -6  -1   4  542.13   23.12
  -6   1   4  590.70   33.35
  -6   1   4  550.28   20.08
  -6  -1   4  552.46   20.97
   6  -1   4  559.59   24.41
  -6   1   5  199.67   12.91
   6   1   5  194.31   14.23
  -6  -1   5  191.37   12.65
   6  -1   5  204.50   13.73
  -6   1   5  189.86   13.52
   6   1   5  216.49   13.19
  -6   1   5  193.06    9.70
   6  -1   5  201.83   12.92
  -6   1   5  203.00   21.74
  -6  -1   5  203.23   11.59
   6   1   5  217.11   16.38
   6  -1   5  203.55   14.62
  -6   1   5  201.27    8.33
   6  -1   6  273.02   18.32
  -6   1   6  265.90   10.87
   6   1   6  275.42   19.94
  -6   1   6  250.67   12.38
   6   1   6  244.61   17.75
  -6   1   6  244.05   16.10
  -6  -1   6  227.36   15.62
   6  -1   6  272.24   17.74
  -6  -1   6  271.56   14.35
   6  -1   6  251.18   15.69
  -6  -1   7  187.93   12.36
   6  -1   7  192.14   14.44
  -6   1   7  204.19   15.71
  -6  -1   7  187.18   15.21
   6  -1   7  230.13   17.88
   6   1   7  187.82   17.24
   6  -1   7  219.47   17.46
   6   1   7  204.01   18.99
  -6   1   7  192.11    9.34
   6   1   8  129.77   17.54
   6  -1   8  117.53   15.60
  -6  -1   8  129.57   10.81
  -6  -1   8  117.04   13.35
   6  -1   8  130.39   16.20
  -6   1   8  105.71   14.24
   6   1   8  117.67   16.72
   6   1   9   67.79   16.58
   6  -1   9   62.00   15.03
   6  -1   9   49.98   16.23
  -6   1   9   56.94   14.32
   6   1   9   37.95   16.28
  -6  -1   9   38.69   12.61
   6   1  10   82.51   18.19
   6  -1  10   79.14   18.26
   6   2  -8  771.98   33.25
   6   2  -7  893.55   38.79
   6   2  -6  239.12   16.27
   6   2  -6  216.71   10.26
   6   2  -5 2583.11  105.84
  -6  -2  -5 2959.47  105.53
   6   2  -5 2900.01  104.30
  -6   2  -5 2831.55  103.22
   6   2  -5 2836.62   99.25
   6  -2  -4 3680.68  137.77
  -6  -2  -4 3605.49  139.59
   6   2  -4 3672.83  141.35
  -6  -2  -4 4110.80  140.42
   6   2  -4 3984.42  138.33
  -6   2  -4 3924.75  137.40
   6   2  -4 3792.07  134.23
  -6   2  -4 3901.10  139.44
   6   2  -4 3914.76  134.12
  -6  -2  -3  304.48   16.38
   6  -2  -3  302.08   14.88
   6   2  -3  289.13   20.17
  -6   2  -3  306.84   16.06
  -6   2  -3  263.89   15.60
   6   2  -3  284.73   17.98
  -6  -2  -3  338.83   17.84
   6   2  -3  312.57   15.12
  -6   2  -3  331.06   14.67
  -6   2  -2  161.64    8.74
   6   2  -2  164.82    9.32
  -6   2  -2  169.82   10.06
   6  -2  -2  156.42    9.25
  -6  -2  -2  156.16   10.56
   6   2  -2  162.58    7.97
  -6   2  -2  157.11    9.95
  -6   2  -2  158.85   10.24
   6   2  -2  151.71    9.72
   6   2  -2  175.85   14.43
   6   2  -2  164.97   13.04
  -6   2  -1 2830.28  102.23
   6   2  -1 2957.36  107.80
  -6  -2  -1 2706.30  105.08
   6  -2  -1 2843.66  102.53
   6   2  -1 3099.58  105.68
   6  -2  -1 2714.02  104.72
  -6   2  -1 2929.89  103.35
   6   2  -1 2801.81  103.44
  -6  -2  -1 2820.02  104.09
   6   2  -1 2812.69  101.74
  -6   2  -1 2916.89  101.34
   6   2   0 7257.06  237.03
   6   2   0 6876.58  235.72
  -6   2   0 6431.24  234.71
  -6  -2   0 7271.73  240.38
  -6   2   0 6877.49  234.01
  -6  -2   0 5981.33  237.62
   6  -2   0 6571.43  237.61
   6  -2   0 6313.15  234.96
  -6  -2   0 6974.39  238.30
   6  -2   1 2836.10  102.68
  -6  -2   1 2720.74  100.58
  -6  -2   1 2945.32  107.24
   6   2   1 2796.48  104.51
   6  -2   1 2682.20   99.86
  -6   2   1 2724.02   98.52
   6  -2   1 2771.89  100.46
  -6   2   1 2684.30   98.95
   6   2   1 2878.84  103.22
  -6  -2   1 2826.23  100.70
   6   2   1 2980.84  103.30
  -6   2   1 2796.78  107.10
  -6  -2   2   56.37   11.65
  -6   2   2   40.77    5.52
   6   2   2   66.59    7.24
  -6  -2   2   52.86    5.69
   6   2   2   49.71    8.68
  -6   2   2   35.99    7.22
   6  -2   2   51.95    5.60
  -6  -2   2   65.91    5.83
  -6  -2   3  596.43   23.18
  -6   2   3  579.19   26.10
  -6  -2   3  514.03   23.16
   6  -2   3  512.07   23.75
   6  -2   3  567.61   25.06
   6   2   3  586.35   24.57
  -6   2   3  531.80   25.19
  -6  -2   3  512.13   30.01
   6  -2   3  551.94   22.91
  -6  -2   3  527.65   22.87
  -6  -2   4 3915.17  143.02
   6  -2   4 3936.98  143.98
   6  -2   4 4027.85  144.85
   6   2   4 4014.13  143.59
  -6   2   4 3918.07  144.73
   6  -2   4 4097.30  142.13
  -6   2   4 3918.96  151.48
   6   2   4 3889.32  148.27
  -6  -2   4 4122.89  142.02
  -6  -2   4 3970.55  140.88
  -6  -2   5 2589.14   96.17
   6  -2   5 2564.31   97.16
   6   2   5 2535.75   99.25
  -6   2   5 2475.25   96.89
   6   2   5 2648.63   96.34
  -6   2   5 2718.53   97.96
  -6   2   5 2531.19   93.24
   6   2   5 2632.45  101.97
   6  -2   5 2649.08   94.31
  -6  -2   5 2613.61   93.80
  -6   2   5 2717.14  108.35
  -6  -2   5 2546.50   92.89
   6  -2   5 2716.81   98.25
   6   2   6  111.91   13.86
  -6  -2   6  129.93    8.95
   6  -2   6  140.46   10.28
  -6  -2   6  137.08    9.35
  -6   2   6  126.23    8.24
   6   2   6  100.63   15.33
  -6  -2   6  106.01   10.98
   6  -2   6  133.96   12.85
  -6   2   6  126.41   12.50
   6  -2   6  136.20   13.24
  -6  -2   7 1063.56   41.24
  -6  -2   7 1017.41   44.85
   6  -2   7 1004.77   46.64
  -6   2   7 1049.80   46.45
   6   2   7 1018.22   48.84
   6   2   7  992.15   50.32
  -6   2   7 1045.48   39.84
   6  -2   7 1029.52   46.45
  -6  -2   7 1083.68   40.98
   6   2   8  870.69   45.18
   6  -2   8  857.00   41.26
  -6   2   8  834.18   40.99
  -6  -2   8  819.48   39.32
   6  -2   8  838.31   42.01
   6   2   8  809.83   43.71
  -6  -2   8  870.00   35.41
   6   2   9   46.21   16.56
   6  -2   9   58.60   15.11
  -6   2   9   44.02   13.91
   6   2   9   74.15   17.01
  -6  -2   9   51.09   13.07
   6  -2   9   54.67   15.34
   6   3  -8  357.92   22.71
  -6   3  -7  372.67   22.17
   6   3  -7  336.40   14.53
   6   3  -7  369.88   21.71
   6   3  -6   63.17   11.98
   6   3  -6   80.25    6.51
  -6   3  -5  556.81   24.60
   6  -3  -5  499.23   25.10
  -6  -3  -5  475.54   27.50
   6   3  -5  481.77   21.03
   6   3  -5  497.41   28.09
  -6  -3  -5  543.84   27.03
   6   3  -5  509.65   20.73
   6   3  -4  583.61   23.36
   6  -3  -4  529.74   26.17
  -6  -3  -4  592.52   29.65
  -6   3  -4  584.07   27.36
  -6  -3  -4  554.86   22.76
   6   3  -4  541.80   25.81
  -6   3  -4  574.27   25.46
  -6  -3  -4  622.65   29.15
   6   3  -4  573.17   30.76
  -6   3  -3 1511.71   57.70
  -6  -3  -3 1520.62   61.60
   6  -3  -3 1422.45   57.96
  -6   3  -3 1456.70   57.20
  -6   3  -3 1548.30   58.66
   6   3  -3 1482.67   63.88
  -6  -3  -3 1432.80   55.49
  -6   3  -3 1571.40   57.04
   6   3  -3 1458.18   63.28
  -6  -3  -3 1650.41   61.89
  -6   3  -2 3101.94  109.88
  -6  -3  -2 3010.09  115.31
   6  -3  -2 2974.88  110.82
   6   3  -2 2986.05  109.43
   6   3  -2 2980.83  115.71
  -6   3  -2 3056.23  109.62
   6   3  -2 2979.12  109.69
  -6  -3  -2 2958.58  109.38
   6   3  -2 2818.55  116.00
   6   3  -2 3142.37  109.97
  -6   3  -2 3138.79  109.24
   6   3  -1 2252.48   80.02
  -6   3  -1 2103.66   78.56
  -6   3  -1 2160.41   78.55
   6  -3  -1 2129.38   81.26
  -6  -3  -1 2072.85   84.83
   6   3  -1 2121.10   85.89
   6   3  -1 2097.59   79.67
   6   3  -1 2291.00   83.07
   6  -3  -1 2081.20   83.10
  -6   3  -1 2082.85   78.47
  -6  -3  -1 2052.66   80.02
   6   3  -1 2223.31   85.12
  -6  -3   0  339.89   19.03
   6  -3   0  277.12   19.86
  -6  -3   0  322.21   19.80
   6   3   0  316.76   18.08
   6  -3   0  328.72   17.65
  -6   3   0  336.50   16.01
  -6   3   0  357.94   19.05
   6   3   0  328.00   18.21
  -6  -3   1 2762.25  101.15
   6   3   1 2368.63   97.75
   6   3   1 2277.85   94.25
   6  -3   1 2498.32   92.28
  -6   3   1 2407.43   91.17
   6   3   1 2684.28   95.74
  -6  -3   1 2513.69   94.51
   6  -3   1 2547.26   97.78
  -6   3   1 2550.57   99.58
   6   3   2 3066.19  109.89
  -6   3   2 3160.24  115.00
   6   3   2 2754.21  113.14
   6  -3   2 2917.27  107.61
  -6   3   2 2754.86  107.70
   6  -3   2 2896.91  108.55
  -6  -3   2 2876.84  107.59
   6  -3   3 1228.85   50.00
  -6  -3   3 1205.42   49.07
   6   3   3 1219.80   54.41
  -6  -3   3 1292.59   57.90
  -6   3   3 1260.81   53.26
  -6   3   3 1226.02   51.86
  -6  -3   3 1321.73   50.20
  -6  -3   3 1269.29   47.94
  -6  -3   4  672.55   29.63
   6  -3   4  679.69   30.70
   6   3   4  655.66   35.45
   6  -3   4  696.40   30.78
   6   3   4  700.94   30.87
  -6   3   4  663.68   32.05
  -6  -3   4  687.53   27.59
  -6   3   4  609.92   27.21
  -6  -3   4  724.82   28.71
  -6   3   4  628.84   33.06
  -6  -3   5  553.12   27.02
   6  -3   5  571.84   28.27
  -6  -3   5  580.44   24.22
  -6   3   5  566.90   28.69
   6   3   5  545.10   32.97
   6  -3   5  584.10   28.47
  -6   3   5  602.90   34.39
  -6  -3   5  605.59   25.30
  -6   3   6   79.04   11.89
   6   3   6   77.01   14.10
  -6  -3   6   69.02   10.21
   6  -3   6   91.14   12.11
   6  -3   6   81.89    7.14
  -6   3   6  105.88   16.03
  -6  -3   6   82.95    7.33
   6  -3   6  118.65   12.93
  -6  -3   6   86.43    8.49
  -6   3   6   85.05    9.17
   6   3   6   84.27   15.31
  -6   3   7  327.05   17.45
   6   3   7  300.49   26.85
   6  -3   7  320.76   21.44
  -6  -3   7  353.08   17.83
  -6  -3   7  335.05   15.74
  -6   3   7  291.57   21.83
   6  -3   7  348.80   22.65
   6   3   7  312.32   25.06
  -6  -3   7  342.04   21.06
   6  -3   8  369.36   23.89
   6   3   8  308.28   28.11
  -6   3   8  314.57   23.87
  -6  -3   8  317.54   22.15
   6  -3   8  345.04   24.63
   6   3   8  312.83   27.22
   6  -3   9  125.29   17.40
   6   3   9   85.19   21.33
   6   3   9  102.12   21.13
  -6   3   9  124.07   17.91
  -6  -3   9  118.88   16.49
   6  -3   9  132.43   18.93
  -6   4  -8   60.99   14.00
   6   4  -8   39.34   12.22
   6   4  -7  198.88   13.06
  -6   4  -7  230.94   19.05
   6   4  -7  214.55   18.92
  -6   4  -6  667.85   32.82
   6   4  -6  596.34   32.61
   6  -4  -6  590.78   31.20
  -6  -4  -6  626.79   36.00
   6   4  -5  405.56   25.49
  -6  -4  -5  431.73   27.94
   6  -4  -5  402.36   23.45
   6  -4  -4  161.64   13.71
  -6  -4  -4  174.87   17.55
   6   4  -4  167.78   13.31
  -6   4  -4  162.56   12.74
   6   4  -4  166.50   16.12
  -6   4  -4  169.17   14.14
  -6   4  -4  169.17   12.04
  -6  -4  -3 1060.59   51.88
   6  -4  -3 1045.95   46.74
   6   4  -3 1172.71   46.37
  -6   4  -3 1131.56   45.21
   6   4  -3 1109.59   43.47
   6   4  -3 1151.62   51.06
  -6   4  -3 1101.58   43.99
  -6  -4  -3 1151.69   50.19
   6   4  -3 1086.77   50.43
   6   4  -2  498.81   24.56
   6   4  -2  521.88   24.66
  -6   4  -2  475.85   23.05
  -6   4  -2  498.00   23.07
  -6  -4  -2  429.93   28.58
   6  -4  -2  469.90   25.22
   6   4  -2  479.47   22.72
   6   4  -2  510.38   27.76
  -6   4  -2  442.56   21.48
  -6  -4  -2  472.02   27.51
   6   4  -2  440.80   27.38
  -6   4  -1  495.00   24.32
   6   4  -1  409.35   27.74
  -6  -4  -1  471.57   28.34
  -6   4  -1  509.00   23.18
  -6  -4  -1  455.70   27.75
   6  -4  -1  459.81   26.93
   6   4  -1  465.44   23.70
   6  -4  -1  478.87   27.85
   6   4  -1  557.66   27.30
   6   4  -1  519.03   27.09
  -6   4   0 1196.89   51.78
  -6  -4   0 1264.86   54.97
  -6   4   0 1196.62   46.82
  -6  -4   0 1141.46   51.10
   6   4   0 1112.81   49.10
  -6   4   0 1269.40   48.46
   6  -4   0 1168.87   49.89
   6   4   0 1317.77   51.30
  -6   4   1  385.25   25.73
  -6  -4   1  397.54   23.74
   6  -4   1  356.81   26.70
  -6   4   1  406.77   21.64
   6  -4   1  406.05   22.04
   6   4   1  421.35   26.87
  -6  -4   1  482.48   28.85
   6  -4   2  409.31   24.30
  -6  -4   2  388.40   22.41
  -6  -4   2  493.58   30.14
   6   4   2  441.13   24.78
  -6   4   2  501.96   30.75
   6   4   2  362.90   26.64
   6  -4   2  425.45   22.35
  -6   4   2  429.44   23.60
  -6   4   3 1183.87   50.37
   6   4   3 1207.96   49.92
  -6   4   3 1170.35   52.33
  -6   4   3 1185.47   45.48
  -6  -4   3 1129.57   55.33
   6   4   3 1044.95   53.50
   6  -4   3 1137.44   48.90
  -6  -4   3 1105.14   47.64
  -6  -4   4  206.79   14.06
  -6   4   4  173.82   16.17
   6   4   4  203.12   15.76
  -6   4   4  168.90   16.72
   6   4   4  195.51   18.73
  -6   4   4  157.15   12.12
   6   4   4  192.74   20.25
   6  -4   4  198.84   15.18
  -6  -4   4  184.90   13.81
  -6   4   5  563.73   30.24
   6   4   5  497.75   33.67
  -6   4   5  541.58   29.40
   6  -4   5  606.26   28.42
  -6  -4   5  578.65   25.05
  -6  -4   5  569.83   26.67
   6  -4   5  572.38   28.14
   6  -4   6  629.82   32.24
  -6  -4   6  642.01   28.39
  -6  -4   6  591.70   30.50
   6  -4   6  610.98   32.13
  -6   4   6  683.29   35.15
  -6   4   7  146.53   13.85
   6   4   7  137.48   20.97
  -6  -4   7  220.40   14.54
   6   4   7  146.40   21.00
  -6   4   7  185.78   18.18
   6  -4   7  168.15   17.58
  -6  -4   7  191.31   16.65
   6   4   8   89.07   20.47
  -6   4   8   81.71   15.30
  -6  -4   8   95.04   14.40
   6  -4   8  106.35   16.66
   6   4   8  109.21   22.16
   6   4   9  317.35   32.48
   6  -4   9  403.55   28.38
  -6   4   9  384.01   28.10
   6   4   9  305.23   31.51
   6   5  -8  219.58   19.35
  -6   5  -8  215.20   21.32
  -6  -5  -7  541.67   37.14
   6  -5  -7  508.76   30.99
   6   5  -7  548.48   26.12
  -6   5  -7  570.07   32.06
   6   5  -7  561.08   31.77
   6  -5  -6  636.68   35.98
  -6  -5  -6  707.46   42.73
   6   5  -6  769.77   32.34
   6   5  -6  723.33   38.19
  -6   5  -6  800.66   38.72
   6   5  -6  780.22   33.02
   6  -5  -5  235.17   18.57
  -6  -5  -5  238.86   23.40
   6   5  -5  246.61   15.61
   6   5  -5  262.92   21.04
   6  -5  -4  725.78   36.90
  -6  -5  -4  777.94   43.59
  -6   5  -4  804.14   32.91
   6   5  -4  716.90   38.72
  -6  -5  -3 1201.70   58.83
   6  -5  -3 1091.32   52.16
   6   5  -3 1236.00   50.44
   6   5  -3 1271.50   47.92
  -6   5  -3 1175.41   47.23
  -6   5  -3 1215.69   50.04
   6   5  -3 1126.72   53.83
   6   5  -2  622.82   34.08
   6  -5  -2  588.90   33.24
  -6  -5  -2  563.93   35.19
   6   5  -2  738.51   34.19
   6   5  -2  643.73   32.51
   6   5  -2  585.46   28.63
   6   5  -2  682.36   32.45
  -6   5  -2  665.77   31.24
   6   5  -1 1053.06   44.43
  -6  -5  -1  974.73   47.07
   6  -5  -1  947.59   48.44
  -6   5  -1  992.67   42.18
  -6   5  -1  992.85   44.93
   6   5  -1  961.28   44.70
   6   5  -1 1087.46   46.08
   6   5  -1  942.23   42.53
   6   5   0 2517.35   89.10
   6  -5   0 2234.33   89.36
  -6   5   0 2290.88   86.89
  -6  -5   0 2106.29   88.72
   6   5   0 2085.25   90.74
  -6   5   0 2278.54   91.60
   6   5   0 2237.30   86.61
   6   5   0 2468.52   87.12
  -6   5   1 1032.21   44.67
   6  -5   1 1023.53   44.88
  -6  -5   1  921.61   45.60
   6  -5   1  950.54   50.81
   6   5   1  993.11   43.01
  -6   5   1  999.38   47.75
   6   5   1 1001.12   49.09
   6  -5   2  778.76   37.37
  -6   5   2  840.40   39.42
   6   5   2  738.26   42.01
  -6  -5   2  804.95   39.41
  -6   5   2  916.81   45.26
  -6  -5   2  790.45   39.24
   6  -5   2  734.20   40.69
   6   5   2  846.67   39.06
  -6   5   3 1225.71   54.81
   6   5   3 1016.41   54.62
  -6  -5   3 1056.45   49.23
   6  -5   3 1113.14   51.21
  -6   5   3 1199.48   47.40
  -6   5   3 1211.49   52.01
   6  -5   4  626.10   32.43
  -6  -5   4  644.28   30.87
  -6   5   4  571.10   28.43
   6   5   4  532.90   35.35
   6   5   4  498.10   35.86
  -6  -5   4  638.64   30.91
   6   5   5  159.23   22.23
  -6   5   5  177.44   13.18
  -6  -5   5  236.77   16.69
   6  -5   5  218.21   17.59
  -6   5   5  199.60   16.88
   6  -5   5  217.22   18.19
  -6  -5   5  252.82   17.52
  -6  -5   6  841.57   36.73
   6  -5   6  825.44   39.66
  -6   5   6  878.87   38.83
   6  -5   6  770.60   39.74
  -6  -5   6  748.83   37.77
   6   5   7  525.00   40.82
  -6   5   7  463.74   30.49
  -6  -5   7  598.69   32.52
   6  -5   7  606.16   34.40
  -6  -5   7  675.89   30.25
   6  -5   7  658.60   34.54
  -6   5   8  202.46   20.88
   6   5   8  133.72   24.68
   6  -5   8  257.22   22.21
   6   5   8  173.78   27.70
  -6  -5   8  233.63   20.60
   6  -5   8  242.84   23.30
   6   6  -8    8.32   12.58
   6  -6  -7   98.59   16.28
  -6  -6  -7   81.48   21.40
   6   6  -7   85.77   12.38
  -6   6  -7   96.92   17.39
   6   6  -7   78.69   14.88
   6  -6  -6   -3.05   12.20
  -6  -6  -6   14.93   18.30
   6   6  -6   22.19   14.06
  -6   6  -6   34.62   14.15
   6   6  -5  217.72   20.20
   6  -6  -5  174.02   18.43
  -6  -6  -5  194.46   24.11
  -6  -6  -4  242.08   24.84
   6  -6  -4  199.44   19.27
  -6   6  -4  215.51   13.95
   6   6  -4  237.18   20.88
  -6  -6  -3  125.55   18.03
   6  -6  -3  115.94   16.61
   6   6  -3  103.94   15.42
   6   6  -3  113.52   14.94
   6   6  -3  127.80   11.46
  -6   6  -2  115.57   10.88
  -6  -6  -2  133.00   16.94
   6  -6  -2  110.07   15.77
   6   6  -2  104.71   11.30
   6   6  -2  130.06   15.30
   6   6  -2  113.05   15.66
   6   6  -1  108.80   12.21
  -6  -6  -1  126.99   14.85
   6  -6  -1   89.82   16.15
   6   6  -1  120.65   12.75
   6   6  -1  123.30   14.54
  -6  -6   0  535.35   29.99
   6  -6   0  442.39   32.53
   6  -6   0  465.22   30.40
   6   6   0  549.18   26.07
   6   6   0  497.18   30.24
  -6  -6   1  141.54   16.10
   6  -6   1   90.49   17.24
   6   6   1  150.70   12.33
   6  -6   1  124.34   15.19
   6   6   1  117.73   15.72
  -6  -6   2   81.41   14.64
   6  -6   2   99.73   16.73
   6   6   2  117.36   16.77
  -6   6   2  139.17   12.87
   6  -6   2  126.37   14.53
   6   6   3  119.74   17.58
  -6   6   3   98.33   11.92
   6  -6   3   89.98   15.69
  -6  -6   3   95.45   14.40
   6  -6   4  169.75   17.19
   6   6   4  171.04   20.65
  -6   6   4  185.57   15.02
   6  -6   4  171.08   18.59
  -6  -6   4  208.03   18.44
   6  -6   5  225.69   19.45
  -6  -6   5  196.87   17.79
   6  -6   5  226.71   20.77
  -6  -6   5  219.73   18.49
   6   6   5  142.18   20.97
   6   6   5  171.47   23.27
  -6  -6   6   19.38   11.24
   6   6   6   -1.78   17.20
   6  -6   6   24.33   13.44
  -6  -6   6   11.82   11.71
   6  -6   6   38.22   13.77
   6   6   7   51.97   20.75
   6  -6   7  105.58   17.55
  -6  -6   7  111.67   16.17
   6  -6   7  106.95   16.76
   6   7  -8  202.93   20.36
   6   7  -7  267.85   23.57
   6  -7  -6  102.03   17.71
  -6  -7  -6   95.01   24.01
  -6   7  -6  121.85   18.19
   6   7  -6  122.47   18.53
   6   7  -5  230.03   22.14
   6  -7  -5  184.26   21.63
  -6  -7  -5  195.70   24.97
  -6  -7  -4  372.87   30.98
   6  -7  -4  407.23   29.66
   6   7  -4  475.82   29.99
  -6   7  -4  422.41   21.46
  -6  -7  -3  857.10   45.34
   6  -7  -3  857.51   45.58
   6   7  -3  771.95   41.70
   6   7  -3  817.26   35.82
  -6   7  -3  769.17   35.08
  -6  -7  -2 1087.73   52.91
   6  -7  -2 1231.34   57.19
   6   7  -2 1103.30   52.20
   6   7  -2 1070.14   46.48
  -6   7  -2 1087.79   46.31
  -6  -7  -1  886.68   42.47
   6  -7  -1  804.28   46.22
   6   7  -1  792.40   36.72
   6   7   0   70.09   10.23
  -6  -7   0   57.47   13.49
   6  -7   0   47.47   16.04
   6  -7   0   46.07   15.43
   6   7   0   66.43   13.60
   6   7   1  922.36   45.36
  -6  -7   1  951.12   45.62
   6  -7   1  849.67   49.42
   6  -7   1  893.82   46.98
  -6   7   1  891.54   41.90
   6   7   1  981.76   39.26
  -6  -7   2 1034.13   52.38
   6  -7   2 1084.49   56.57
   6   7   2 1172.83   53.16
  -6   7   2 1139.51   49.51
  -6  -7   3  638.79   37.60
   6  -7   3  651.45   40.39
  -6   7   3  659.10   34.11
   6   7   3  709.85   38.56
   6  -7   4  483.23   33.08
  -6  -7   4  444.32   29.37
  -6   7   4  441.07   25.25
   6   7   4  431.70   31.29
   6  -7   4  492.13   29.36
   6  -7   5  249.15   24.17
  -6  -7   5  215.61   20.77
   6   7   5  196.33   22.96
   6  -7   5  258.65   21.92
  -6  -7   6  161.21   18.75
   6  -7   6  183.92   20.25
   6  -7   6  137.39   20.83
  -6  -7   6  146.42   18.27
   6   8  -6    2.29   14.64
  -6  -8  -5   91.84   21.64
   6  -8  -5   65.53   18.83
   6   8  -5   83.00   16.73
  -6  -8  -4   41.76   17.67
   6  -8  -4   52.90   18.57
   6   8  -4   52.06   15.57
   6  -8  -3    1.50   16.50
  -6  -8  -3    5.01   14.64
  -6   8  -3   -4.14    9.04
   6   8  -3   -1.14   12.72
  -6  -8  -2   36.20   13.80
   6  -8  -2   59.46   18.44
   6   8  -2   31.37   14.13
   6   8  -1  153.64   18.53
  -6  -8  -1  136.75   17.35
   6  -8  -1  157.29   22.73
  -6   8  -1  187.48   17.40
  -6  -8   0   45.58   13.45
   6  -8   0   29.10   16.90
   6   8   0   49.61   14.05
  -6   8   0   53.59   12.39
  -6  -8   1  180.89   18.51
   6   8   1  153.21   17.55
   6  -8   1  109.40   19.77
   6  -8   1  148.74   21.54
  -6   8   1  185.63   17.54
   6  -8   2    3.04   15.15
  -6  -8   2   23.26   13.86
   6   8   2   34.27   12.26
  -6   8   2   30.40   13.32
  -6  -8   3    6.21   13.48
   6  -8   3   -6.31   16.34
   6   8   3   21.32   13.27
  -6   8   3   -3.69   12.32
  -6  -8   4   42.19   16.81
   6  -8   4   67.48   20.07
   6   8   4   53.49   15.07
   6  -8   4   42.40   15.65
   6   8   5   58.00   17.55
   6  -8   5   68.42   20.02
  -6  -8   5   58.68   17.16
   6  -8   5   86.07   16.65
   6   8   6  -11.42   18.84
   6   9  -3  276.01   24.70
  -6  -9  -3  308.38   26.29
   6  -9  -3  318.28   30.44
   6  -9  -2  181.70   25.70
  -6  -9  -2  192.41   20.90
  -6   9  -2  159.28   18.51
  -6   9  -2  164.51   16.85
  -6  -9  -1  179.99   20.42
   6   9  -1  171.15   18.92
   6  -9  -1  167.74   25.32
  -6   9  -1  177.60   19.11
   6   9   0  203.94   19.80
  -6  -9   0  215.37   21.44
   6  -9   0  234.13   27.05
  -6   9   0  203.59   20.24
  -6  -9   1  186.83   20.40
   6   9   1  195.65   18.55
   6  -9   1  162.64   23.08
  -6   9   1  168.27   18.82
  -6  -9   2  189.67   20.99
   6   9   2  209.70   19.75
   6  -9   2  185.00   23.16
  -6   9   2  166.29   19.88
  -6   9   3  211.86   20.34
   6   9   3  304.90   23.08
   6  -9   3  256.77   28.00
  -6  -9   3  254.39   24.88
   6   9   4   94.53   17.34
  -6  10   1   85.91   17.26
  -6  10   2   45.61   16.74
  -7   0  -4    3.70    5.88
  -7   0  -3    2.43    5.01
  -7   0  -2    3.48    4.28
   7   0  -1    1.31    2.03
  -7   0  -1    1.44    3.23
   7   0  -1    5.92    1.76
   7   0   0    2.15    3.69
  -7   0   0    2.94    3.55
  -7   0   0    4.82    3.15
   7   0   0    1.43    2.60
  -7   0   1    3.09    1.69
   7   0   1    2.65    1.62
  -7   0   1    8.59    4.03
   7   0   1   -2.28    3.39
  -7   0   1   -0.34    2.27
  -7   0   1    2.62    1.30
   7   0   1    3.53    1.31
   7   0   1    1.12    3.25
   7   0   1   -1.57    4.21
  -7   0   2   11.78    2.79
   7   0   2    9.52    2.55
  -7   0   2   -0.80    4.92
   7   0   2    3.21    2.32
  -7   0   2    0.77    2.22
   7   0   2    0.42    4.00
   7   0   2    1.44    4.24
  -7   0   2    1.39    3.46
   7   0   2    3.02    4.82
  -7   0   3    4.88    7.43
  -7   0   3    3.28    4.07
   7   0   3    9.16    3.69
  -7   0   3    7.82    6.07
  -7   0   3    1.43    3.07
   7   0   3   -1.99    3.34
   7   0   3    0.45    5.31
  -7   0   3    2.96    4.22
   7   0   3    4.86    5.59
   7   0   4    0.40    4.68
  -7   0   4   11.06    4.62
   7   0   4   -5.49    6.48
  -7   0   4   11.66    5.00
  -7   0   4    1.78    5.06
   7   0   4    5.69    6.82
  -7   0   4    1.94    4.72
  -7   0   4    3.70    9.70
   7   0   5   -0.71    7.07
  -7   0   5   -7.76   13.10
   7   0   5   -2.65    6.27
  -7   0   5    1.67    5.19
   7   0   5    5.18    7.60
  -7   0   5    1.32    6.20
   7   0   5    4.08    6.05
   7   0   6    6.50    8.63
   7   0   6    0.67    8.45
  -7   0   6    7.25    7.03
   7   0   6    4.02    9.31
  -7   0   7    2.50    8.04
   7   0   7    9.03   10.56
   7   0   7    5.43   10.62
  -7   0   8    8.09   10.19
   7   0   8    4.85   12.01
   7   0   8   12.08   12.38
  -7   0   9   10.21   12.08
   7   0   9    1.13   14.68
   7   0   9   -2.23   14.69
   7   1  -6  570.10   22.62
  -7  -1  -5  860.38   35.47
   7   1  -5  800.93   32.10
  -7  -1  -4 1822.16   68.99
   7   1  -4 1807.30   67.00
  -7   1  -4 1810.69   66.81
  -7   1  -4 1764.17   68.69
  -7  -1  -4 1892.42   70.17
   7   1  -3 3385.58  114.96
  -7  -1  -3 3227.27  117.38
  -7   1  -3 3262.40  114.16
  -7   1  -3 3139.23  116.27
  -7   1  -3 3065.40  116.35
   7   1  -3 3173.33  115.86
   7   1  -2  467.89   19.41
  -7   1  -2  481.08   19.00
   7   1  -2  488.97   18.28
  -7   1  -2  499.04   21.43
  -7  -1  -2  513.66   22.39
   7   1  -2  475.94   21.91
  -7   1  -2  493.40   21.37
   7   1  -1 2918.46   99.24
  -7   1  -1 2789.63   97.03
   7   1  -1 2844.77   94.97
  -7   1  -1 2727.22   94.22
   7   1  -1 2827.64   94.69
   7  -1  -1 2811.00   94.30
  -7  -1  -1 2711.99   94.89
   7   1  -1 2686.45   98.35
   7   1  -1 2839.22   95.93
   7  -1  -1 2584.77   96.45
  -7   1  -1 2765.90   97.04
  -7   1   0 2827.01  100.03
   7   1   0 2782.78  100.04
   7   1   0 2810.57   98.12
  -7   1   0 2800.58   97.81
   7  -1   0 2636.58  100.31
  -7   1   0 2842.82  100.11
  -7  -1   0 2766.42   98.89
   7  -1   0 2960.79   98.25
   7   1   0 2868.01  101.09
   7  -1   0 2688.69  100.23
  -7  -1   0 2973.01  103.78
  -7  -1   1 3162.61  110.86
  -7   1   1 3152.45  107.73
   7   1   1 3033.60  111.89
   7  -1   1 2908.76  109.69
  -7   1   1 3075.19  107.87
   7   1   1 3130.91  109.51
  -7   1   1 3134.90  111.44
   7  -1   1 3028.13  110.35
   7   1   1 3077.51  110.96
  -7  -1   1 3405.24  113.67
   7   1   1 2970.78  109.83
   7  -1   1 3023.87  108.73
  -7  -1   1 2932.76  108.04
   7   1   2  394.21   18.94
  -7  -1   2  381.24   16.13
   7  -1   2  399.93   16.49
  -7   1   2  383.88   15.95
   7   1   2  393.73   16.76
   7  -1   2  363.79   18.36
   7   1   2  386.28   19.57
  -7   1   2  375.91   15.03
  -7   1   2  392.20   17.76
   7   1   2  396.09   16.86
   7   1   2  403.88   20.61
  -7  -1   2  378.52   18.10
  -7   1   2  402.57   16.98
  -7  -1   2  395.20   22.00
   7  -1   2  391.99   18.48
  -7   1   2  385.30   18.32
   7  -1   3 2934.52  105.22
  -7  -1   3 2901.97  113.47
  -7   1   3 2856.26  111.37
  -7  -1   3 3092.80  104.73
   7   1   3 2882.29  108.29
   7   1   3 2688.28  105.93
  -7  -1   3 2842.48  102.97
   7   1   3 2938.19  104.29
   7  -1   3 2824.16  103.55
  -7   1   3 2929.49  103.11
  -7   1   3 2883.48  100.21
   7   1   3 2965.53  103.51
  -7   1   3 2862.03  104.38
  -7  -1   3 3279.19  113.75
  -7   1   3 2950.30  103.52
  -7   1   3 2754.40  101.54
  -7  -1   4 1847.79   63.86
  -7  -1   4 1763.39   67.17
   7  -1   4 1793.30   68.04
   7   1   4 1842.58   68.93
  -7   1   4 1756.84   67.21
   7   1   4 1865.39   72.32
   7  -1   4 1909.17   70.67
  -7   1   4 1883.65   68.44
  -7   1   4 1674.16   64.88
  -7  -1   4 1789.38   70.47
  -7   1   4 1778.90   68.01
  -7   1   4 1918.71   78.52
  -7  -1   4 1861.58   67.46
  -7  -1   4 1861.60   79.56
   7   1   4 1838.69   72.81
   7  -1   4 1870.80   68.93
  -7   1   5  847.97   32.23
  -7   1   5  842.48   36.30
   7   1   5  892.06   38.47
  -7  -1   5  845.50   36.10
   7  -1   5  849.70   37.16
  -7  -1   5  918.16   36.66
   7  -1   5  954.80   36.90
   7   1   5  917.12   36.54
  -7   1   5  934.02   37.34
   7  -1   5  825.53   36.67
   7   1   5  906.54   41.81
   7  -1   5  969.69   40.05
   7   1   5  849.58   40.66
  -7  -1   5  873.36   32.59
  -7  -1   5  851.14   35.40
  -7   1   5  945.49   49.60
   7  -1   6  494.77   26.59
   7   1   6  465.16   27.59
  -7   1   6  440.28   23.18
   7   1   6  466.15   25.61
  -7  -1   6  449.38   23.05
   7  -1   6  484.01   24.99
   7  -1   6  436.87   23.39
  -7   1   6  470.90   18.85
  -7  -1   6  499.31   22.06
   7   1   7 1015.69   47.48
   7  -1   7  999.59   45.48
  -7   1   7  898.59   41.78
   7   1   7  963.92   44.71
  -7  -1   7  906.75   41.34
   7  -1   7 1006.54   44.22
   7  -1   7  954.76   41.17
  -7  -1   7  963.02   39.03
   7  -1   8  379.45   25.43
   7   1   8  405.79   27.57
  -7  -1   8  353.73   19.01
  -7   1   8  328.21   22.51
   7   1   8  328.21   25.18
  -7  -1   8  369.45   22.53
   7  -1   8  380.85   25.41
   7   1   9  247.32   24.11
   7  -1   9  261.61   22.77
  -7   1   9  251.09   20.88
   7   1   9  248.06   23.77
  -7  -1   9  221.39   19.83
   7  -1   9  218.75   22.21
   7   2  -7  176.24   12.92
   7   2  -6   35.99    8.14
   7   2  -5   47.59    8.44
  -7   2  -5   41.62    8.27
   7   2  -5   34.44    7.65
  -7   2  -5   48.32    7.53
  -7  -2  -4 1117.04   44.47
   7   2  -4 1059.44   44.53
  -7   2  -4 1045.22   42.92
   7   2  -4 1047.21   37.31
  -7   2  -4 1002.86   43.04
   7   2  -4 1092.80   42.10
  -7   2  -4 1050.59   40.98
   7   2  -3  328.97   15.68
  -7   2  -3  312.07   14.80
  -7   2  -3  320.08   16.59
  -7  -2  -3  327.13   16.88
   7  -2  -3  307.33   15.28
  -7   2  -3  326.56   16.97
  -7  -2  -3  347.63   18.81
   7   2  -3  352.91   19.26
   7   2  -2  383.65   15.44
   7   2  -2  370.32   16.81
  -7   2  -2  375.70   16.40
  -7   2  -2  409.91   18.39
  -7  -2  -2  387.61   18.37
   7  -2  -2  383.82   16.84
  -7   2  -2  402.10   18.62
   7   2  -2  355.65   18.27
   7   2  -2  423.84   21.56
   7   2  -1  176.40    9.23
  -7   2  -1  163.81    8.65
  -7   2  -1  167.77   10.02
  -7  -2  -1  170.66   11.39
   7  -2  -1  172.70    9.56
   7   2  -1  183.26   11.82
   7  -2  -1  175.78   11.82
   7   2  -1  176.46   10.58
   7   2  -1  199.58   11.84
   7   2  -1  181.24   13.56
   7   2   0  759.03   33.29
  -7   2   0  763.26   30.32
   7   2   0  809.19   31.36
  -7  -2   0  874.07   36.59
  -7   2   0  792.09   30.58
   7  -2   0  779.29   32.49
  -7  -2   0  756.79   33.62
   7  -2   0  804.10   32.05
   7   2   0  807.66   33.04
  -7  -2   1  145.19   10.39
   7   2   1  143.87   12.40
  -7  -2   1  188.20   14.79
   7  -2   1  167.26   10.15
  -7   2   1  162.71    8.72
  -7  -2   1  159.96   10.72
   7   2   1  171.93   12.11
   7  -2   1  161.15   10.30
   7   2   1  186.91   12.05
  -7   2   1  178.71   14.07
  -7  -2   1  148.74   10.68
   7   2   2  361.10   20.75
  -7  -2   2  343.02   16.94
   7  -2   2  323.64   16.33
  -7  -2   2  343.91   16.05
   7  -2   2  307.83   16.93
  -7   2   2  337.75   14.62
   7   2   2  362.56   17.84
  -7   2   2  367.25   20.61
   7   2   2  373.66   20.17
  -7   2   2  361.01   15.52
  -7  -2   2  348.73   23.27
  -7   2   3  328.65   15.50
  -7  -2   3  308.56   15.22
   7  -2   3  305.79   15.84
  -7   2   3  300.76   13.26
  -7   2   3  299.41   17.15
   7   2   3  333.05   16.52
   7   2   3  332.09   20.92
  -7  -2   3  313.88   15.54
   7  -2   3  323.77   15.58
  -7  -2   3  293.46   22.35
  -7  -2   3  357.60   24.18
  -7   2   4 1105.74   51.58
   7  -2   4 1149.99   43.16
   7   2   4 1085.99   49.02
  -7  -2   4 1119.89   43.09
  -7   2   4 1153.83   45.72
  -7  -2   4 1160.69   41.64
  -7  -2   4 1109.55   43.53
   7  -2   4 1091.44   44.50
   7   2   4 1117.79   46.10
   7   2   4 1132.21   44.17
  -7   2   4 1036.78   44.83
  -7  -2   4 1179.55   49.46
   7  -2   4 1152.82   46.14
   7   2   5   54.51   10.10
  -7   2   5   47.15    8.27
  -7  -2   5   51.16    7.95
   7  -2   5   44.04    7.90
  -7   2   5   47.46    5.13
   7   2   5   38.86   11.39
   7  -2   5   45.45    9.47
  -7   2   5   41.24   13.83
   7   2   5   43.68    8.12
  -7   2   5   70.59    9.48
  -7  -2   5   46.35    5.33
  -7  -2   5   46.04    6.29
   7  -2   5   49.35    7.37
  -7   2   6   26.92   15.64
   7   2   6    1.03   10.25
  -7   2   6    9.62    3.89
   7  -2   6   11.73    8.71
   7  -2   6   16.79    6.92
  -7  -2   6   15.38    5.90
  -7  -2   6    9.02    4.59
  -7  -2   6   12.76    7.57
   7  -2   6   17.39    8.20
  -7   2   6   11.22    8.21
   7   2   6   14.98    9.71
  -7  -2   7  145.15   10.86
   7   2   7  157.62   19.14
  -7  -2   7  140.02   10.07
   7  -2   7  159.26   16.28
  -7  -2   7  155.68   14.19
   7  -2   7  176.97   16.69
  -7   2   7  134.97   14.67
   7   2   7  170.11   17.52
   7   2   8  226.27   24.04
   7  -2   8  284.48   21.70
  -7   2   8  264.57   20.17
   7   2   8  238.32   22.25
  -7  -2   8  225.01   18.75
   7  -2   8  273.25   21.18
  -7   2   9   29.90   13.52
   7   2   9   47.82   17.21
  -7  -2   9   16.78   12.57
   7  -2   9   11.04   14.94
   7   2   9   17.64   16.65
   7  -2   9   45.72   15.56
   7   3  -8  212.60   16.99
   7   3  -7  470.09   26.17
   7   3  -6  216.31   17.49
   7   3  -6  207.56   10.06
  -7   3  -5  139.02   11.28
   7   3  -5  148.29   14.74
   7  -3  -5  146.18   12.08
  -7  -3  -5  153.41   14.57
   7   3  -5  142.14    7.87
  -7   3  -5  156.81   13.35
   7   3  -5  141.01    8.04
   7   3  -4 1300.88   50.48
  -7   3  -4 1269.85   49.56
   7  -3  -4 1203.42   50.30
  -7  -3  -4 1258.18   53.66
  -7   3  -4 1258.08   52.01
  -7  -3  -4 1372.51   53.96
   7   3  -4 1238.39   54.94
   7   3  -4 1286.34   47.23
  -7   3  -3 1904.37   71.96
  -7  -3  -3 1863.85   74.70
   7  -3  -3 1894.12   71.64
  -7  -3  -3 1837.55   70.34
   7   3  -3 1848.27   78.05
  -7   3  -3 1921.02   72.86
  -7   3  -3 1987.37   70.74
  -7  -3  -3 2030.98   75.91
   7   3  -3 1822.22   76.64
  -7   3  -2  237.51   13.02
  -7  -3  -2  185.30   15.12
   7  -3  -2  184.66   12.40
   7   3  -2  206.23   12.08
   7   3  -2  220.95   17.72
   7   3  -2  208.93   12.98
  -7  -3  -2  231.80   13.10
   7   3  -2  164.00   15.55
   7   3  -2  216.86   12.48
  -7   3  -2  210.28   11.56
   7   3  -1 1078.18   40.54
  -7   3  -1 1002.98   39.15
  -7   3  -1 1034.73   39.77
  -7  -3  -1  985.27   44.67
   7  -3  -1  925.52   40.73
   7   3  -1  929.12   45.48
   7  -3  -1  967.25   43.47
   7   3  -1 1071.65   43.01
   7   3  -1  992.89   41.24
  -7  -3  -1  970.49   41.50
  -7  -3   0 2010.45   76.84
  -7   3   0 1900.55   68.98
  -7  -3   0 1851.55   73.45
   7  -3   0 1760.54   73.85
  -7   3   0 1891.05   70.87
   7   3   0 1842.04   71.27
   7  -3   0 1808.45   71.13
   7   3   0 1860.83   72.25
   7   3   1  796.10   39.20
   7   3   1  945.48   38.39
  -7  -3   1  992.38   44.54
   7   3   1  813.34   41.76
  -7   3   1  877.86   35.12
  -7  -3   1  899.56   39.42
   7  -3   1  849.61   42.28
   7   3   1  954.48   38.83
  -7  -3   1  837.89   40.50
   7  -3   1  883.47   37.26
  -7   3   1  950.92   36.16
   7   3   2  189.74   15.82
  -7   3   2  194.04   17.82
   7   3   2  180.96   13.50
  -7  -3   2  205.46   19.52
   7  -3   2  160.56   12.61
  -7  -3   2  164.71   11.66
  -7   3   2  182.69   11.48
   7  -3   2  183.12   12.32
   7   3   2  133.51   14.32
  -7  -3   3 1845.78   68.77
  -7   3   3 1765.85   73.38
   7  -3   3 1794.64   70.34
  -7  -3   3 1782.88   69.33
   7  -3   3 1876.71   71.00
  -7   3   3 1837.46   70.31
  -7  -3   4 1346.58   52.66
   7  -3   4 1346.96   53.89
  -7  -3   4 1363.16   51.04
   7  -3   4 1379.71   54.29
   7   3   4 1380.96   54.00
  -7   3   4 1223.36   54.45
  -7   3   4 1289.53   49.34
  -7  -3   4 1372.08   51.90
  -7   3   4 1331.97   54.83
   7   3   4 1240.22   59.04
  -7  -3   5  199.02   13.86
   7  -3   5  215.30   15.23
   7  -3   5  218.82   15.98
  -7   3   5  215.20   15.88
  -7   3   5  192.72   19.80
   7   3   5  204.93   19.48
  -7  -3   5  197.74   11.98
  -7   3   5  191.55   16.00
  -7  -3   5  205.03   12.10
  -7  -3   6  180.36   11.29
  -7   3   6  163.09   15.41
   7   3   6  130.43   16.67
  -7   3   6  208.20   21.58
   7  -3   6  190.38   10.93
  -7  -3   6  163.71   10.79
   7   3   6  172.43   18.97
  -7   3   6  161.93   11.50
   7  -3   6  169.66   15.46
  -7  -3   6  157.15   13.64
   7  -3   6  165.12   15.20
  -7  -3   7  465.31   21.33
  -7   3   7  439.21   26.50
  -7  -3   7  428.14   24.68
   7  -3   7  428.54   26.30
   7   3   7  422.32   29.25
   7  -3   7  447.96   26.57
   7   3   7  388.46   30.96
   7   3   8  244.85   24.50
   7  -3   8  252.10   21.82
  -7  -3   8  264.50   19.90
  -7   3   8  239.62   20.83
   7  -3   8  276.01   21.30
   7   3   8  218.00   25.60
  -7   3   9  161.45   19.15
   7   3   9  123.28   21.92
   7   3   9  148.79   24.02
   7  -3   9  151.35   19.18
   7  -3   9  198.65   22.39
  -7  -3   9  159.30   17.73
   7   4  -8  133.18   15.72
  -7   4  -7  362.39   24.54
   7   4  -7  379.12   24.33
   7   4  -6 1040.37   46.86
   7   4  -6 1020.87   38.74
   7   4  -6  993.02   39.03
   7  -4  -6  936.51   43.92
  -7  -4  -6 1017.02   49.53
  -7  -4  -5  225.77   19.48
   7  -4  -5  193.20   15.02
   7   4  -5  178.81   11.03
  -7   4  -5  179.62   15.66
   7   4  -5  185.64   17.09
   7   4  -5  177.08   11.05
  -7  -4  -4  390.60   25.73
   7  -4  -4  380.20   21.03
  -7   4  -4  387.66   22.05
  -7   4  -4  326.53   19.30
   7   4  -4  375.01   20.39
  -7   4  -4  392.59   20.01
   7   4  -4  336.96   23.41
  -7  -4  -3  746.57   39.02
   7  -4  -3  727.32   33.64
   7   4  -3  735.03   31.62
  -7  -4  -3  707.24   30.57
   7   4  -3  756.33   33.24
  -7   4  -3  826.61   32.84
   7   4  -3  748.98   38.12
  -7   4  -2 1237.84   50.86
  -7  -4  -2 1317.93   58.54
   7  -4  -2 1230.45   52.72
   7   4  -2 1369.44   53.00
   7   4  -2 1250.85   55.75
   7   4  -2 1265.33   51.37
   7   4  -2 1257.39   57.21
  -7   4  -2 1290.23   50.82
   7   4  -2 1355.90   52.30
  -7   4  -1  593.63   27.28
   7   4  -1  586.55   32.72
  -7  -4  -1  599.24   32.53
  -7  -4  -1  509.92   30.44
   7  -4  -1  606.10   30.30
  -7   4  -1  582.51   26.48
   7   4  -1  565.41   27.81
   7   4  -1  626.05   29.55
   7  -4  -1  584.42   31.55
   7   4  -1  632.93   31.56
  -7   4  -1  582.85   26.64
  -7  -4   0 1687.32   69.42
  -7  -4   0 1658.95   66.25
   7   4   0 1569.09   64.64
   7  -4   0 1622.44   64.94
  -7   4   0 1644.59   61.58
  -7   4   0 1685.85   65.58
   7   4   1  624.42   32.75
  -7   4   1  698.43   35.51
   7   4   1  642.57   36.88
  -7   4   1  699.15   30.59
   7  -4   1  704.26   31.95
  -7  -4   1  791.50   38.45
  -7  -4   1  684.11   33.57
   7  -4   1  555.03   35.81
   7  -4   2 1310.22   56.58
  -7  -4   2 1231.92   53.15
   7   4   2 1268.15   54.03
  -7   4   2 1350.78   61.34
   7   4   2 1195.92   58.49
  -7   4   2 1336.70   52.80
   7  -4   2 1226.11   52.63
   7  -4   3  656.74   32.09
  -7   4   3  746.65   33.40
   7   4   3  723.93   34.01
  -7   4   3  717.94   36.61
   7   4   3  636.06   37.70
   7  -4   3  670.54   33.30
  -7  -4   3  677.88   32.06
  -7  -4   3  785.61   41.36
  -7   4   4  383.67   23.07
  -7  -4   4  414.55   21.78
   7   4   4  381.67   22.69
  -7   4   4  385.53   23.90
   7  -4   4  386.28   22.19
  -7  -4   4  352.65   20.54
  -7   4   4  362.82   18.52
   7   4   4  326.86   26.52
   7   4   5  231.10   22.19
  -7  -4   5  214.38   14.91
   7  -4   5  224.53   16.64
  -7   4   5  217.33   18.60
  -7   4   5  195.07   16.65
  -7  -4   5  264.06   15.09
  -7   4   6  800.84   42.33
  -7  -4   6 1042.76   40.56
   7  -4   6 1027.32   45.33
  -7  -4   6  988.91   42.90
   7  -4   6  953.10   44.36
  -7   4   6 1017.79   48.33
   7   4   6  850.29   50.16
  -7  -4   7  343.10   21.70
   7  -4   7  326.78   23.25
  -7   4   7  317.85   22.97
   7   4   7  281.50   27.00
   7   4   7  302.52   28.82
   7   4   8  194.53   24.32
   7   4   8  134.10   23.64
  -7  -4   8  187.44   18.01
   7  -4   8  201.31   20.30
  -7   4   8  195.39   19.70
   7   5  -8   28.95   11.95
   7  -5  -7  128.87   15.43
  -7  -5  -7  147.95   22.23
   7   5  -7  127.69   11.13
  -7   5  -7  157.12   18.36
   7   5  -7  128.67   15.94
   7   5  -6   96.98   15.29
   7   5  -6  106.50   10.10
   7  -5  -6   86.04   13.17
  -7  -5  -6  133.02   20.53
   7  -5  -5   78.20   12.38
  -7  -5  -5   77.31   17.30
   7   5  -5   84.03   14.20
  -7   5  -5   69.75   13.94
   7   5  -5   83.42   10.06
   7   5  -4  168.71   16.91
  -7  -5  -4  196.42   21.63
   7  -5  -4  164.46   15.17
   7   5  -3  319.02   17.91
  -7  -5  -3  336.08   26.51
   7  -5  -3  303.29   20.82
   7   5  -3  334.10   23.41
   7   5  -3  353.11   20.14
  -7   5  -2  102.12   10.06
  -7  -5  -2   88.32   14.40
   7   5  -2   97.92   14.02
  -7   5  -2  107.80   11.70
   7   5  -2  110.35   12.76
   7   5  -2   87.00   10.36
   7  -5  -2   94.07   12.53
   7   5  -2  110.14   13.83
   7   5  -1  762.71   36.06
   7   5  -1  683.70   37.97
  -7  -5  -1  795.06   38.73
   7  -5  -1  733.41   38.86
   7   5  -1  793.92   36.42
  -7   5  -1  770.13   35.80
   7   5  -1  679.25   34.26
   7   5  -1  791.39   36.27
   7  -5  -1  707.60   39.27
  -7  -5   0  318.10   21.42
   7  -5   0  246.21   22.96
  -7   5   0  346.96   23.09
   7   5   0  332.91   19.96
   7   5   0  328.38   21.03
  -7   5   0  327.68   19.78
   7  -5   0  311.14   21.82
   7   5   0  356.50   21.47
  -7   5   0  308.52   18.42
  -7  -5   1  854.06   40.16
   7  -5   1  824.79   39.05
  -7   5   1  837.81   38.04
   7   5   1  857.90   43.83
  -7   5   1  845.30   41.76
   7   5   1  804.17   36.50
   7  -5   1  724.19   43.70
  -7   5   2   92.62   15.24
   7  -5   2   82.35   14.03
  -7  -5   2  122.52   13.56
   7   5   2   81.12   11.79
   7   5   2  105.89   15.28
   7  -5   2   94.39   12.46
  -7   5   2  114.88   12.90
   7   5   3  236.76   23.02
   7  -5   3  284.59   19.51
  -7   5   3  285.69   20.59
  -7   5   3  296.31   16.71
  -7   5   3  297.56   23.59
   7  -5   3  270.80   21.42
  -7  -5   3  284.61   19.34
   7  -5   4  220.21   18.10
  -7  -5   4  218.53   16.56
  -7   5   4  183.70   16.57
  -7   5   4  192.95   14.20
   7   5   4  184.75   21.31
   7   5   5   81.32   18.74
  -7  -5   5   98.01   12.69
  -7   5   5  105.69   13.70
  -7  -5   5   93.89   12.44
   7   5   6   78.89   19.29
   7  -5   6   88.09   14.53
  -7  -5   6  113.41   12.82
  -7   5   6  104.60   14.53
   7  -5   6  114.49   15.80
  -7  -5   6   81.95   13.48
  -7  -5   7  113.50   15.18
   7  -5   7  123.06   17.51
   7  -5   7  134.66   17.61
   7   5   7  102.97   21.97
   7   5   8   50.46   20.77
  -7   5   8   54.21   14.55
   7   5   8   23.99   18.80
  -7  -5   8   42.94   14.07
   7  -5   8   29.02   15.72
   7   6  -8  476.46   28.88
   7  -6  -7  292.83   23.34
  -7  -6  -7  298.60   30.60
  -7   6  -7  352.94   26.00
   7   6  -7  254.36   21.87
   7   6  -6   42.20   13.43
   7  -6  -6   15.30   12.92
  -7  -6  -6   24.63   18.13
   7   6  -5  125.71   15.89
  -7  -6  -5   90.83   19.27
   7  -6  -5  125.71   15.19
  -7  -6  -4 1672.11   76.36
   7  -6  -4 1626.42   69.85
   7   6  -4 1677.96   71.07
  -7   6  -3  712.21   33.36
   7   6  -3  755.69   33.79
  -7  -6  -3  731.64   41.97
   7  -6  -3  734.78   38.92
   7   6  -3  859.61   38.60
   7   6  -3  740.58   38.95
   7   6  -2  580.65   32.38
  -7   6  -2  538.69   26.77
   7  -6  -2  529.52   32.56
  -7  -6  -2  538.27   33.12
   7   6  -2  534.52   27.61
   7   6  -2  631.56   32.30
  -7  -6  -1  453.38   27.86
   7  -6  -1  443.86   30.59
   7   6  -1  486.11   26.58
   7   6  -1  426.33   25.02
  -7  -6   0 1716.58   71.31
   7   6   0 1859.14   68.16
   7  -6   0 1685.79   73.63
   7   6   0 1666.11   72.64
   7  -6   1  449.81   28.27
   7   6   1  492.31   30.18
  -7  -6   1  425.15   26.94
   7  -6   1  472.94   32.99
   7  -6   2  367.36   28.83
  -7  -6   2  379.04   25.68
   7  -6   2  407.11   25.27
  -7   6   2  367.55   21.35
   7   6   2  398.54   28.54
   7  -6   3  730.25   40.93
  -7  -6   3  775.97   38.44
  -7  -6   3  705.72   37.60
  -7   6   3  724.48   33.76
   7   6   3  644.81   40.02
   7  -6   3  704.89   36.82
   7  -6   4 1849.83   73.90
  -7  -6   4 1836.20   70.70
   7   6   4 1514.18   74.28
  -7   6   4 1527.14   65.94
   7  -6   5  138.52   17.88
   7  -6   5  141.37   17.75
  -7  -6   5  142.28   16.16
   7   6   5   85.00   17.43
   7   6   5  145.40   22.76
  -7  -6   6   18.15   12.39
   7  -6   6   12.88   13.11
   7  -6   6   13.60   13.31
  -7  -6   6   12.71   11.95
   7   6   6    9.01   18.01
   7  -6   7  367.04   27.34
  -7  -6   7  291.52   23.03
   7  -6   7  340.61   25.38
   7   7  -8    4.44   13.21
   7   7  -7    9.67   12.97
   7  -7  -6   17.45   14.15
  -7  -7  -6    1.67   19.43
   7   7  -6   18.52   13.43
  -7   7  -6   16.53   15.19
   7   7  -5  103.60   17.10
  -7  -7  -5  135.79   21.75
   7  -7  -5   97.63   16.98
   7   7  -4   33.14   13.68
  -7  -7  -4   43.39   17.25
   7  -7  -4   31.69   14.22
   7   7  -3  148.08   16.99
   7   7  -3  134.86   13.21
  -7   7  -3  133.93   13.10
  -7  -7  -3  139.12   19.71
   7  -7  -3  134.86   19.42
  -7  -7  -2   34.88   14.11
   7  -7  -2   73.32   16.87
  -7   7  -2   45.72   10.38
   7   7  -2   45.54   10.58
   7   7  -2   49.30   13.16
  -7  -7  -1  498.02   29.67
   7  -7  -1  462.47   33.33
   7  -7   0   23.61   14.05
  -7  -7   0   40.77   12.68
   7  -7   0   26.51   15.89
   7   7   0   31.67   11.79
   7  -7   1  529.70   32.61
  -7   7   1  499.87   27.27
  -7  -7   1  466.71   29.42
   7  -7   1  523.84   35.74
   7   7   1  493.63   30.46
   7  -7   2   61.47   14.59
  -7  -7   2   60.09   14.38
   7  -7   2   36.24   16.82
   7   7   2   66.32   15.25
  -7   7   2   44.24   11.16
   7  -7   3  122.06   16.83
  -7  -7   3  107.67   17.26
   7  -7   3  112.85   20.22
  -7   7   3  153.54   15.43
   7   7   3  142.40   19.26
   7  -7   4   27.64   15.92
  -7  -7   4   29.82   13.30
  -7   7   4   27.46   10.24
   7   7   4   32.26   16.09
  -7  -7   4   43.99   14.06
   7  -7   5  124.82   19.62
  -7  -7   5  119.49   17.39
   7   7   5   70.88   19.21
   7  -7   5   71.88   15.88
   7   7   5  103.44   20.69
   7  -7   6    9.23   15.76
  -7  -7   6   10.32   13.77
   7   7   6   14.08   17.67
   7  -7   6   28.72   15.58
  -7  -8  -5   78.03   20.46
   7  -8  -5   98.81   19.01
   7   8  -5  104.46   17.43
  -7  -8  -4   87.64   18.41
   7  -8  -4   85.36   19.77
   7   8  -4   65.24   15.70
  -7   8  -3  358.42   22.43
   7   8  -3  352.17   26.33
  -7  -8  -3  440.73   29.97
   7  -8  -3  396.31   31.56
  -7   8  -2  338.76   22.21
   7   8  -2  355.88   25.44
  -7  -8  -2  373.28   26.95
   7  -8  -2  317.69   29.56
  -7  -8  -1  363.09   25.31
   7  -8  -1  285.25   28.23
   7   8   0  564.96   32.60
  -7   8   0  564.29   30.90
   7  -8   0  555.38   38.91
  -7  -8   0  563.97   32.81
   7   8   1  395.38   26.45
  -7   8   1  370.36   24.28
   7  -8   1  336.50   29.48
  -7  -8   1  358.12   25.44
   7  -8   1  344.64   30.27
   7   8   2  388.04   26.54
  -7   8   2  324.27   24.43
   7  -8   2  382.28   29.45
  -7  -8   2  401.90   27.37
   7  -8   2  346.34   30.77
   7   8   3  312.94   24.40
   7  -8   3  277.17   25.55
  -7  -8   3  346.15   26.55
   7  -8   3  256.13   27.32
  -7   8   3  296.01   22.42
  -7  -8   4   48.68   17.15
   7  -8   4   32.97   18.53
   7   8   4   53.04   16.44
  -7  -8   5  124.70   19.60
   7   8   5  113.90   19.93
  -7  -8   5  108.77   18.22
   7  -8   5  135.15   23.45
  -7  -9  -3  360.71   27.94
   7  -9  -3  321.59   32.00
   7   9  -2   18.95   13.94
  -7   9  -2    9.85   13.00
  -7   9  -2   15.80   12.17
  -7  -9  -2   30.10   14.87
   7  -9  -2   26.38   18.66
  -7   9  -1  296.72   22.49
  -7  -9  -1  247.91   22.35
   7  -9  -1  270.35   28.66
  -7   9   0   97.48   16.18
   7   9   0   61.45   14.84
  -7  -9   0   72.09   16.28
   7  -9   0   59.23   20.65
  -7  -9   1  230.25   21.83
   7  -9   1  230.69   26.18
   7   9   1  201.54   20.00
  -7   9   1  207.70   20.96
   7  -9   2   23.47   17.41
  -7  -9   2   34.33   16.03
   7  -9   2   19.56   16.87
   7   9   2   29.01   13.78
  -7   9   2    8.07   13.62
   7  -9   3  251.38   27.92
   7   9   3  291.62   24.41
  -7  10   2    8.69   16.27
  -8   0  -4 1158.84   46.79
  -8   0  -3 5852.81  207.52
  -8   0  -2  842.64   38.21
  -8   0  -2  952.10   36.61
   8   0  -1 1927.02   69.50
  -8   0  -1 2024.28   72.37
   8   0  -1 1960.89   70.58
  -8   0  -1 2067.74   73.34
  -8   0   0 1210.96   44.95
   8   0   0 1180.83   46.98
  -8   0   0 1237.45   46.67
   8   0   0 1170.64   45.04
   8   0   1 2426.36   91.57
  -8   0   1 2729.88   92.52
  -8   0   1 2560.28   89.62
   8   0   1 2384.15   90.88
   8   0   1 2513.75   93.02
  -8   0   2  891.26   34.93
   8   0   2  834.01   30.78
  -8   0   2  802.16   31.17
   8   0   2  838.67   34.77
  -8   0   2  822.17   30.54
   8   0   2  812.29   30.90
   8   0   2  814.70   33.90
   8   0   2  842.70   35.36
  -8   0   2  864.92   34.55
  -8   0   3 5816.66  205.06
  -8   0   3 5819.07  196.50
   8   0   3 5483.50  193.59
  -8   0   3 5930.34  194.46
  -8   0   3 5634.71  193.73
   8   0   3 5198.96  194.10
   8   0   3 5184.05  196.82
   8   0   3 5354.66  197.84
  -8   0   3 5458.74  198.46
  -8   0   4 1326.25   50.18
  -8   0   4 1319.87   49.71
   8   0   4 1335.36   50.88
  -8   0   4 1164.36   52.80
   8   0   4 1359.85   53.74
   8   0   4 1284.66   53.11
  -8   0   4 1372.16   61.85
  -8   0   4 1336.92   51.40
  -8   0   5 2199.25   80.53
   8   0   5 2277.47   80.33
  -8   0   5 2134.73   94.52
  -8   0   5 2177.11   80.91
   8   0   5 2177.22   85.09
  -8   0   5 2015.78   79.93
   8   0   5 2096.20   81.63
   8   0   5 2211.84   84.12
  -8   0   6  285.92   16.95
   8   0   6  291.63   18.91
   8   0   6  324.73   21.34
  -8   0   6  269.53   16.27
  -8   0   7 1475.71   61.35
   8   0   7 1590.45   64.74
   8   0   7 1583.49   66.88
  -8   0   8  323.55   21.33
   8   0   8  340.77   24.65
   8   0   8  349.19   25.96
   8   0   9  614.20   36.62
  -8   0   9  621.13   33.23
   8   0   9  621.87   37.90
   8   1  -5   61.12    5.87
  -8  -1  -4  783.40   34.39
   8   1  -4  810.25   32.10
  -8   1  -3   29.45    6.09
  -8   1  -3   19.10    5.32
   8   1  -3   26.47    5.00
  -8  -1  -3   22.05    6.33
   8   1  -3   22.44    4.66
  -8   1  -3   16.49    3.87
   8   1  -2  993.56   36.96
   8   1  -2  983.72   36.01
  -8   1  -2  986.53   39.22
  -8   1  -2  990.62   36.37
  -8   1  -2  944.36   39.02
  -8  -1  -2 1058.19   40.56
   8   1  -2 1032.21   39.89
  -8   1  -1  273.16   13.57
   8   1  -1  265.14   12.49
  -8   1  -1  266.26   13.58
   8   1  -1  257.96   14.83
   8   1  -1  267.54   11.65
   8  -1  -1  291.50   13.27
  -8  -1  -1  285.15   15.72
  -8   1  -1  279.12   10.64
   8   1  -1  276.80   11.03
  -8   1   0 3702.89  128.87
   8   1   0 3720.34  129.83
   8  -1   0 3562.10  129.25
   8  -1   0 3384.19  128.75
  -8   1   0 3671.67  128.67
   8   1   0 3667.53  128.82
  -8  -1   0 3960.69  132.97
   8  -1   1  276.26   15.12
   8   1   1  277.71   13.78
  -8  -1   1  292.22   13.58
  -8   1   1  332.51   14.17
  -8   1   1  285.45   11.18
   8   1   1  301.68   11.76
  -8  -1   1  297.61   15.53
  -8   1   1  298.72   12.59
   8   1   1  271.94   16.29
   8   1   1  273.58   14.45
  -8  -1   1  303.28   13.27
  -8  -1   1  285.31   17.15
   8   1   1  263.48   14.95
  -8   1   1  274.32   12.63
   8  -1   1  280.68   14.52
   8   1   2 1111.56   44.65
  -8  -1   2 1079.25   42.14
  -8   1   2 1051.70   38.10
   8   1   2 1015.13   42.10
   8  -1   2  986.82   39.36
  -8  -1   2 1035.57   39.21
  -8   1   2 1041.61   38.64
   8   1   2 1080.43   39.50
  -8   1   2 1147.68   40.98
  -8  -1   2 1155.42   46.12
   8   1   2 1113.08   40.30
  -8   1   2 1055.29   41.47
  -8   1   2 1059.41   42.30
   8  -1   2 1027.08   41.89
   8  -1   2 1066.31   42.38
   8   1   2 1000.91   43.03
  -8   1   2 1047.16   38.35
   8   1   3   14.52    6.45
  -8  -1   3   11.70    9.46
  -8   1   3    4.67    4.42
  -8  -1   3   14.82    3.88
   8  -1   3   20.08    4.55
  -8   1   3   15.07    3.82
   8   1   3   16.49    4.68
  -8   1   3   15.35    1.95
  -8   1   3   20.30    5.25
   8   1   3   12.45    4.69
  -8  -1   3   20.15    9.09
  -8   1   3   17.37    7.89
   8  -1   3   17.07    6.31
  -8  -1   3   16.68    5.23
   8   1   3   22.51    8.18
  -8   1   3   15.66    5.46
  -8  -1   4  700.01   34.75
  -8   1   4  690.65   38.94
  -8  -1   4  722.62   30.75
  -8  -1   4  775.82   41.04
   8  -1   4  757.40   32.10
   8   1   4  801.47   35.85
   8   1   4  716.76   33.41
  -8   1   4  668.13   29.33
   8   1   4  746.45   31.28
  -8  -1   4  719.59   29.57
   8  -1   4  696.29   30.24
  -8  -1   4  732.06   29.80
  -8   1   4  753.62   31.11
  -8   1   4  658.14   30.62
  -8   1   4  735.10   27.43
  -8   1   5   69.65    8.04
  -8  -1   5   82.76    8.87
   8  -1   5   86.93    8.98
   8   1   5   74.55    9.88
  -8  -1   5   62.72    7.71
   8  -1   5   60.68    8.86
   8  -1   5   69.88   10.60
   8   1   5   48.66   11.32
  -8   1   5   77.01   16.11
  -8  -1   5   64.57    8.21
   8   1   5   69.33    8.42
  -8   1   5   58.69    8.50
  -8   1   5   68.51    7.53
  -8  -1   5   62.19    4.30
  -8   1   5   63.35    3.78
   8  -1   5   73.42    9.23
   8   1   6  124.35   15.27
  -8  -1   6   95.08    9.45
   8  -1   6   92.43   10.62
   8  -1   6   80.81   12.31
  -8  -1   6   88.45    6.16
  -8  -1   6   78.16    9.65
   8  -1   6   96.74   11.38
  -8   1   6   83.77    9.65
   8   1   6  105.31   12.39
  -8  -1   7   71.80    9.06
  -8   1   7   56.29   10.87
   8   1   7   78.77   13.70
  -8  -1   7   57.07   10.65
   8  -1   7   72.32   12.58
   8  -1   7   65.78   13.76
   8   1   7   81.15   15.01
  -8  -1   8  158.79   12.70
   8   1   8  149.30   18.18
  -8   1   8  166.53   15.85
  -8  -1   8  151.43   15.03
   8  -1   8  181.51   18.08
   8  -1   8  175.49   19.18
   8   1   8  176.96   20.88
   8   1   9   26.89   16.47
   8  -1   9   -2.23   14.69
  -8   1   9   -1.76   12.62
   8   1   9   -4.75   15.53
  -8  -1   9    9.60   11.65
   8  -1   9   23.99   15.14
   8   2  -7 2158.05   79.58
   8   2  -6  817.23   34.61
  -8   2  -5 1050.77   47.32
   8   2  -5 1175.47   46.29
  -8   2  -5 1123.58   44.96
   8   2  -5 1231.53   47.12
   8   2  -4  252.94   16.04
   8   2  -4  231.31   13.93
  -8   2  -4  238.80   13.25
  -8   2  -3  907.53   37.26
   8   2  -3  899.85   35.20
  -8   2  -3  899.36   34.37
  -8   2  -3  891.27   36.81
  -8  -2  -3  837.10   36.13
   8  -2  -3  870.53   34.61
   8   2  -3  898.97   32.75
   8   2  -3  894.12   38.74
  -8   2  -2  667.33   28.45
   8   2  -2  676.72   24.65
   8   2  -2  660.27   26.38
  -8   2  -2  626.84   25.59
  -8   2  -2  684.71   28.29
   8  -2  -2  654.13   26.09
  -8  -2  -2  649.44   27.57
   8   2  -2  640.02   26.36
   8   2  -2  681.45   31.26
  -8  -2  -2  752.10   31.59
   8   2  -2  653.23   28.81
  -8   2  -1 2482.52   90.94
   8  -2  -1 2279.59   92.05
   8   2  -1 2483.98   88.97
  -8   2  -1 2476.89   88.40
  -8   2  -1 2545.03   90.74
  -8  -2  -1 2265.46   90.49
   8  -2  -1 2550.79   89.17
   8   2  -1 2607.20   91.08
   8   2  -1 2662.31   92.48
   8   2  -1 2522.15   92.93
   8   2  -1 2534.20   95.32
  -8  -2  -1 2735.01   95.30
   8   2   0  958.62   39.69
   8   2   0  964.40   36.01
  -8   2   0  910.34   35.07
   8   2   0  901.79   40.83
  -8  -2   0 1052.12   42.29
  -8   2   0  925.31   36.11
  -8  -2   0  901.65   38.29
   8  -2   0  924.63   36.45
   8  -2   0  929.47   37.57
   8   2   0  957.52   38.44
  -8  -2   1 2886.96  104.02
   8   2   1 2933.74  103.38
  -8  -2   1 2992.50  108.81
  -8   2   1 2683.87  100.68
   8  -2   1 2780.37  102.82
   8   2   1 2941.78  105.38
  -8  -2   1 2983.96  104.50
   8  -2   1 2602.99  105.64
   8   2   1 2993.52  103.74
   8  -2   1 2759.65  103.00
  -8  -2   1 2793.90  107.94
   8   2   2  703.18   33.65
  -8  -2   2  694.90   30.16
  -8  -2   2  721.84   28.92
   8  -2   2  710.59   29.77
  -8  -2   2  734.36   36.58
   8  -2   2  716.74   30.67
  -8   2   2  672.92   27.06
   8   2   2  719.71   30.30
  -8   2   2  812.73   35.04
   8   2   2  696.52   32.82
  -8   2   2  704.24   27.36
  -8  -2   3  938.48   37.48
   8  -2   3  947.58   38.37
  -8   2   3  925.91   35.09
   8   2   3 1022.01   39.17
  -8   2   3  879.96   39.81
  -8  -2   3  899.93   38.16
   8   2   3  924.02   43.56
  -8  -2   3  887.29   45.99
   8  -2   3  997.70   38.55
  -8   2   3  963.61   36.19
  -8   2   3  969.30   36.41
  -8  -2   4  228.16   19.12
  -8   2   4  254.45   20.30
   8  -2   4  257.40   14.18
  -8   2   4  284.16   13.76
  -8  -2   4  229.27   13.40
   8  -2   4  255.98   14.94
  -8   2   4  261.54   14.38
   8   2   4  231.09   15.48
   8   2   4  256.67   14.70
  -8   2   4  231.66   15.25
  -8   2   4  233.39   11.60
  -8  -2   4  245.39   14.17
  -8   2   4  248.19   10.63
  -8   2   5  852.38   38.73
  -8  -2   5  934.77   35.68
  -8   2   5  941.76   39.58
  -8  -2   5  905.19   38.92
   8  -2   5  933.97   40.19
   8   2   5  913.39   41.64
  -8   2   5  942.62   34.05
   8   2   5  996.12   45.69
   8  -2   5 1001.38   42.71
   8   2   5  986.02   39.57
  -8   2   5  950.75   40.53
   8  -2   5  969.01   38.80
  -8   2   5  971.12   49.96
  -8   2   5  929.59   34.56
  -8  -2   5 1025.00   38.80
  -8   2   6  749.08   27.68
   8   2   6  772.41   40.85
   8  -2   6  827.90   37.88
  -8   2   6  626.57   33.49
   8  -2   6  808.43   33.39
  -8   2   6  787.86   46.32
  -8  -2   6  810.08   32.74
  -8  -2   6  783.99   30.00
   8   2   6  751.38   37.10
  -8  -2   6  798.18   34.23
   8  -2   6  786.89   35.70
  -8   2   6  780.27   34.86
  -8  -2   7 2326.58   82.99
   8   2   7 2106.79   92.58
   8  -2   7 2368.77   89.93
  -8   2   7 2183.65   86.46
   8   2   7 2137.49   89.53
  -8  -2   7 2125.38   85.29
   8  -2   7 2268.33   88.06
  -8   2   8   88.48   13.66
   8   2   8   67.86   15.43
  -8  -2   8   70.19   13.30
   8  -2   8   69.34   14.21
   8   2   8   81.74   18.29
   8  -2   8   47.29   13.52
  -8   2   9   34.55   13.79
   8   2   9   33.42   16.54
  -8  -2   9   38.44   13.37
   8  -2   9   45.93   15.51
   8   2   9   52.74   17.69
   8  -2   9   48.95   15.90
   8   3  -7   82.97   11.95
  -8   3  -6  357.78   21.93
   8   3  -6  329.60   12.83
   8   3  -6  338.32   21.18
   8   3  -5   71.11   11.58
   8   3  -5   84.15    5.31
  -8   3  -5   99.93   11.72
  -8   3  -5  105.24    9.89
   8   3  -4  947.77   38.09
  -8   3  -4  967.97   37.19
  -8  -3  -4  851.10   40.21
   8  -3  -4  890.43   37.82
  -8   3  -4  895.38   39.76
   8   3  -4  875.93   41.86
   8   3  -4  925.13   34.59
   8  -3  -3  590.94   26.21
  -8  -3  -3  611.44   29.33
  -8   3  -3  586.13   25.25
   8   3  -3  581.59   30.94
  -8   3  -3  589.87   27.92
  -8  -3  -3  617.76   26.26
  -8   3  -2 2338.36   86.22
  -8   3  -2 2432.05   87.12
  -8   3  -2 2336.27   85.60
  -8  -3  -2 2217.44   88.31
   8  -3  -2 2225.36   84.72
   8   3  -2 2271.88   84.47
  -8   3  -2 2332.58   83.85
   8   3  -2 2385.94   84.60
   8   3  -2 2241.47   90.91
  -8  -3  -2 2287.89   86.16
   8   3  -2 2286.81   86.23
   8   3  -1  414.75   21.25
   8   3  -1  421.26   21.07
   8  -3  -1  374.09   21.84
   8   3  -1  404.39   18.99
  -8   3  -1  406.42   18.03
   8   3  -1  347.81   23.42
  -8  -3  -1  472.62   25.09
  -8  -3  -1  400.07   22.65
   8  -3  -1  354.80   18.70
  -8   3  -1  411.56   20.44
  -8   3  -1  382.96   18.83
  -8  -3   0   42.59   10.90
   8  -3   0   47.35    7.31
  -8   3   0   39.98    6.40
   8   3   0   35.85    6.78
  -8  -3   0   38.04    8.23
  -8  -3   0   38.14    7.63
   8  -3   0   26.54    7.66
  -8   3   0   47.77    5.99
  -8   3   0   32.11    6.69
   8   3   0   42.80    8.64
   8   3   0   36.16    7.90
   8   3   1  324.39   20.34
  -8   3   1  358.83   21.25
   8   3   1  340.99   17.77
   8   3   1  293.02   21.54
  -8  -3   1  335.91   23.05
  -8   3   1  311.53   15.52
   8   3   1  329.08   20.51
  -8  -3   1  359.06   19.73
   8  -3   1  269.30   20.91
  -8  -3   1  339.89   21.22
   8  -3   1  323.52   17.82
   8   3   2 2142.93   88.94
  -8   3   2 2183.69   80.45
   8   3   2 2197.95   84.55
   8  -3   2 2250.71   85.56
  -8  -3   2 2171.49   83.04
   8   3   2 2279.20   88.48
  -8   3   2 2104.68   81.10
   8  -3   2 2262.77   84.03
  -8   3   2 2417.24   91.30
  -8  -3   3  631.14   28.24
  -8   3   3  664.34   26.32
  -8   3   3  659.25   32.89
   8  -3   3  589.20   29.03
  -8  -3   3  660.50   28.69
   8  -3   3  638.49   30.02
  -8   3   3  667.25   28.25
   8   3   3  598.98   34.00
  -8  -3   4 1028.37   42.74
   8  -3   4 1026.89   44.04
  -8  -3   4 1085.92   42.14
   8  -3   4 1042.02   44.93
   8   3   4 1104.09   44.54
  -8   3   4  972.71   45.32
  -8  -3   4 1028.52   50.61
  -8   3   4 1079.89   43.15
  -8  -3   5  113.15    9.36
  -8   3   5  129.71   11.94
   8  -3   5  117.11   12.31
  -8  -3   5  125.88   11.30
  -8   3   5  105.10   11.64
   8   3   5  113.64   16.49
  -8  -3   5  125.49   10.06
  -8   3   5   99.42   12.15
  -8   3   5  114.34   16.90
   8  -3   5  120.19   13.55
   8  -3   6  313.10   20.71
  -8  -3   6  308.12   19.29
  -8   3   6  335.10   20.83
   8   3   6  322.87   23.56
  -8   3   6  294.02   15.57
   8   3   6  276.43   24.42
  -8  -3   6  346.09   16.66
  -8   3   6  348.47   28.36
   8  -3   6  389.09   22.95
  -8  -3   6  335.30   17.16
  -8  -3   7   94.55   12.33
   8  -3   7  108.00   14.25
  -8   3   7   78.86   12.83
   8   3   7   81.40   16.10
   8   3   7   94.43   19.08
   8  -3   7   91.43   14.87
   8  -3   8  112.61   16.69
   8   3   8  168.66   20.92
  -8  -3   8  126.97   14.92
  -8   3   8  151.55   17.20
   8  -3   8  152.07   17.91
   8   3   8  122.79   21.92
  -8   3   9  109.00   17.77
   8   3   9  105.51   21.34
  -8  -3   9   99.85   15.80
   8  -3   9  128.94   19.67
   8   4  -7  489.02   28.30
   8   4  -6   42.02   11.96
   8   4  -6   38.47    5.96
   8   4  -6   36.17    5.54
  -8  -4  -6   47.42   14.31
   8   4  -5  576.83   23.36
  -8  -4  -5  551.72   31.82
   8  -4  -5  519.72   27.01
  -8   4  -5  600.07   29.92
   8   4  -5  572.57   31.28
  -8  -4  -5  535.69   22.30
   8   4  -5  530.27   22.63
   8  -4  -4  312.59   18.41
  -8  -4  -4  341.77   22.93
   8   4  -4  316.46   18.45
  -8   4  -4  331.18   17.62
   8   4  -4  328.77   22.84
  -8  -4  -4  299.12   15.37
  -8   4  -4  320.47   20.01
  -8  -4  -3 1962.55   80.85
   8  -4  -3 1865.51   74.70
   8   4  -3 2037.26   74.83
  -8   4  -3 2098.57   73.96
   8   4  -3 1989.68   80.69
  -8   4  -3 1870.44   74.73
   8   4  -3 1962.76   74.19
  -8  -4  -3 1871.32   73.00
  -8  -4  -2  251.54   20.34
   8  -4  -2  223.12   15.92
   8   4  -2  293.04   16.68
  -8   4  -2  280.33   15.42
   8   4  -2  287.49   17.34
   8   4  -2  263.03   20.69
   8   4  -2  260.69   16.55
  -8   4  -2  250.69   16.00
   8   4  -1  392.40   21.81
   8  -4  -1  368.13   24.23
   8   4  -1  408.71   21.87
  -8   4  -1  400.45   19.96
   8   4  -1  356.12   25.69
  -8  -4  -1  368.45   23.78
   8  -4  -1  375.03   21.79
  -8   4  -1  410.21   20.59
  -8   4  -1  431.05   20.42
  -8  -4   0   29.94   11.08
  -8   4   0   34.72    8.67
   8   4   0   36.78    9.19
  -8   4   0   45.63    7.69
  -8   4   0   47.35    7.37
   8  -4   0   61.71    9.36
  -8  -4   0   66.37    9.80
   8  -4   0   41.86   10.61
  -8   4   1  549.76   30.32
  -8   4   1  531.88   24.68
   8  -4   1  495.44   32.20
  -8  -4   1  565.86   28.99
  -8  -4   1  623.89   33.47
   8   4   1  544.54   32.69
  -8   4   1  580.38   25.97
   8  -4   1  540.90   27.56
   8   4   1  536.72   29.48
   8  -4   2  270.95   20.98
  -8  -4   2  220.15   16.63
   8   4   2  231.61   21.08
   8   4   2  251.77   20.82
   8   4   2  247.56   17.47
  -8   4   2  277.13   22.89
  -8  -4   2  258.79   17.67
  -8   4   2  263.27   15.78
   8  -4   2  260.04   17.08
   8   4   3 1616.35   77.03
   8  -4   3 1798.30   73.11
  -8  -4   3 1816.85   70.96
   8   4   3 1623.19   76.68
   8  -4   3 1841.68   71.89
  -8   4   3 1785.69   70.18
  -8   4   3 1907.93   76.98
   8   4   3 1849.23   72.67
   8  -4   4  343.52   21.17
  -8  -4   4  338.06   19.53
   8   4   4  352.84   21.59
  -8   4   4  323.22   22.37
  -8   4   4  331.63   16.71
  -8   4   4  354.98   20.39
   8  -4   4  359.18   21.78
   8   4   5  630.26   39.57
  -8   4   5  650.01   35.76
   8  -4   5  685.97   33.51
  -8  -4   5  658.01   31.43
  -8   4   5  664.39   32.03
   8   4   6    7.56   15.95
  -8  -4   6   25.90    9.56
   8  -4   6   20.96   10.77
  -8   4   6   10.99   13.43
  -8  -4   6   15.38    8.15
   8   4   7  388.25   32.82
  -8  -4   7  436.16   25.18
   8  -4   7  420.75   26.94
  -8   4   7  405.09   25.86
   8   4   7  389.42   30.90
  -8   4   7  438.51   30.23
   8   4   8   60.95   21.81
   8   4   8   72.77   20.01
  -8  -4   8   99.88   14.91
   8  -4   8  109.75   17.12
  -8   4   8   97.28   16.19
   8   5  -7  167.82   17.35
   8  -5  -6  473.95   27.51
  -8  -5  -6  505.54   34.26
   8   5  -6  526.67   29.73
   8   5  -5  276.41   20.75
   8   5  -5  251.36   15.61
   8  -5  -5  214.55   17.37
  -8  -5  -5  275.90   24.66
  -8   5  -5  253.34   19.70
   8  -5  -4 1329.56   57.74
  -8  -5  -4 1481.42   65.93
   8   5  -4 1389.45   61.35
  -8   5  -4 1484.51   57.38
  -8   5  -4 1379.13   59.44
  -8  -5  -3  269.12   23.06
   8  -5  -3  246.73   17.79
  -8   5  -3  274.60   16.77
   8   5  -3  248.30   16.23
   8   5  -3  259.64   20.48
   8   5  -2   59.76   11.83
   8   5  -2   77.49   11.73
  -8   5  -2   63.63    9.35
  -8   5  -2   76.75    9.80
   8   5  -2   47.28    9.86
  -8  -5  -2   34.59   12.55
   8  -5  -2   60.53   10.87
   8   5  -2   48.69   12.00
  -8   5  -1  406.61   21.77
   8   5  -1  405.59   27.02
  -8  -5  -1  390.85   25.32
   8  -5  -1  401.67   25.50
   8   5  -1  450.38   24.25
  -8   5  -1  408.98   22.96
   8   5  -1  380.43   23.01
   8   5  -1  392.18   22.77
   8  -5  -1  384.09   26.97
   8   5   0 4817.94  169.87
  -8   5   0 4309.24  169.03
   8   5   0 4518.86  167.19
  -8  -5   0 4817.36  170.42
   8  -5   0 4102.04  172.89
   8   5   0 5054.91  169.05
   8  -5   0 4433.22  170.70
   8  -5   1  422.88   31.24
  -8  -5   1  528.36   28.24
  -8   5   1  467.36   23.67
   8  -5   1  505.08   27.64
  -8   5   1  528.38   25.85
  -8   5   1  506.23   29.76
   8   5   1  485.32   24.64
   8   5   1  417.43   30.10
  -8   5   2  200.50   15.34
   8  -5   2  175.30   15.67
   8   5   2  142.33   18.57
  -8  -5   2  176.03   16.51
   8  -5   2  174.42   20.31
   8   5   2  176.25   14.30
  -8   5   2  199.48   18.59
   8   5   2  176.48   14.22
  -8  -5   3  243.57   18.55
   8  -5   3  235.00   20.81
   8   5   3  205.13   22.45
   8  -5   3  299.05   19.79
  -8   5   3  292.71   19.02
   8   5   3  225.69   22.90
   8  -5   4 1404.85   57.54
  -8   5   4 1351.31   56.42
   8  -5   4 1438.49   59.13
  -8  -5   4 1384.36   56.38
  -8   5   4 1287.25   52.49
  -8   5   5  202.62   18.17
  -8  -5   5  237.59   17.45
   8  -5   5  245.59   20.07
   8   5   5  204.85   24.37
  -8   5   6  450.68   29.00
   8  -5   6  497.61   29.16
  -8  -5   6  466.76   26.76
   8   5   6  447.54   35.97
   8  -5   7  198.45   20.74
   8   5   7  136.36   26.00
   8  -5   7  187.11   19.97
  -8  -5   7  198.68   18.30
  -8   5   7  188.24   18.69
   8   5   7  152.50   23.75
  -8   5   8  380.21   26.46
   8  -5   8  428.30   29.54
  -8  -5   8  392.07   26.28
   8   5   8  315.40   32.60
   8  -6  -7  128.97   17.36
  -8  -6  -7  108.63   23.03
   8   6  -7  148.01   16.91
   8   6  -6   22.54    9.40
   8  -6  -6   19.36   12.13
  -8  -6  -6    4.64   18.18
   8   6  -6   43.17   13.50
  -8   6  -5  138.72   17.65
   8   6  -5  132.00   16.24
   8  -6  -5  101.03   14.43
  -8  -6  -5  105.78   20.39
   8   6  -4   10.82   10.59
  -8  -6  -4   -1.36   13.97
   8  -6  -4   -2.61   10.25
  -8   6  -4    7.46    9.03
  -8  -6  -3   23.64   13.92
   8  -6  -3   13.85   12.08
   8   6  -3   38.70   12.16
   8   6  -3   26.70   11.28
   8   6  -3   38.74    9.47
  -8   6  -3   25.87    8.84
  -8  -6  -2   14.00   12.30
   8  -6  -2   22.32   11.54
  -8   6  -2   14.78    8.16
   8   6  -2    6.94    9.58
   8   6  -2   10.92   10.07
   8   6  -2   15.47   11.32
  -8  -6  -1  129.60   15.60
  -8   6  -1  108.37   12.60
   8  -6  -1  137.74   17.26
   8   6  -1  150.17   16.61
   8   6  -1  110.00   13.53
  -8  -6   0   37.90   11.41
   8  -6   0    6.71   13.68
   8  -6   0    3.35   12.07
   8  -6   1   92.37   17.31
   8  -6   1  119.00   15.76
   8   6   1  106.93   16.49
  -8  -6   1  147.71   15.29
   8  -6   2   25.17   14.45
  -8  -6   2    9.68   10.35
   8   6   2   15.62   13.44
   8  -6   2   24.31   11.07
   8  -6   3   33.19   11.56
  -8   6   3   43.62    9.06
   8   6   3   27.36   14.83
  -8  -6   3   28.58   11.78
   8  -6   3   17.26   12.73
   8  -6   4   15.82   11.48
   8  -6   4    1.17   13.81
  -8  -6   4   12.46   11.04
   8   6   4    8.52   14.46
  -8   6   4    2.52    8.55
   8  -6   5  136.66   18.58
  -8  -6   5  106.37   14.77
   8   6   5   78.27   20.16
   8  -6   6   35.96   15.02
  -8  -6   6   20.76   12.34
   8   6   6    1.82   17.65
   8  -6   7  160.85   21.23
  -8  -6   7  159.44   18.42
   8   7  -7   74.83   14.79
  -8  -7  -6  227.40   28.08
   8   7  -6  230.11   21.09
   8  -7  -6  254.10   22.53
   8   7  -5  117.65   15.95
  -8   7  -5   94.36   17.72
  -8  -7  -5   64.20   19.28
   8  -7  -5   75.80   15.03
   8   7  -4  755.51   37.93
  -8  -7  -4  652.46   40.64
   8  -7  -4  659.67   37.26
  -8   7  -4  651.87   32.26
  -8  -7  -3  355.96   26.50
   8  -7  -3  276.39   24.81
   8   7  -3  293.17   22.70
  -8   7  -3  281.20   19.36
  -8  -7  -2  777.10   39.98
   8  -7  -2  751.53   41.60
  -8   7  -2  699.49   34.38
   8   7  -2  677.32   37.47
  -8  -7  -1  140.30   17.08
   8  -7  -1  132.14   20.01
   8  -7   0  500.49   32.51
   8   7   0  418.81   28.28
   8  -7   0  410.69   32.43
  -8  -7   0  481.12   28.27
   8  -7   1  114.90   20.33
  -8  -7   1  144.66   16.53
   8   7   1  142.00   17.39
   8  -7   1  132.47   18.85
   8  -7   2  510.02   37.53
  -8  -7   2  642.68   35.02
   8   7   2  631.93   36.84
  -8   7   2  621.42   31.20
   8  -7   2  611.80   35.56
  -8  -7   3  316.44   24.55
   8  -7   3  238.09   26.13
   8   7   3  310.89   26.36
  -8   7   3  328.23   21.04
   8  -7   3  333.11   24.94
  -8  -7   4  696.37   38.31
   8  -7   4  642.20   41.10
   8   7   4  646.97   41.40
   8  -7   4  762.99   38.96
   8  -7   5   91.59   20.06
  -8  -7   5   87.05   15.88
   8   7   5   58.92   18.22
   8   7   5   98.04   20.90
   8  -7   6  202.70   24.31
  -8  -7   6  189.24   20.65
   8   8  -5  120.73   17.37
  -8  -8  -5   94.00   20.67
   8  -8  -5  113.67   19.95
   8   8  -4   19.98   13.85
  -8  -8  -4   25.86   16.60
   8  -8  -4   18.97   16.88
   8   8  -3   38.49   13.47
   8  -8  -3   12.26   16.77
  -8  -8  -3   47.57   16.37
  -8   8  -3    5.86   10.22
   8   8  -2   23.30   12.39
  -8  -8  -2   11.64   14.00
   8  -8  -2   18.51   17.56
  -8   8  -2   10.18   11.26
  -8  -8  -1  129.65   17.60
   8  -8  -1  122.37   21.77
  -8  -8   0   22.13   12.28
   8  -8   0   41.44   19.56
   8   8   0   60.84   13.53
  -8   8   0   50.59   12.34
   8   8   1  122.73   16.75
  -8   8   1  106.80   14.96
  -8  -8   1  124.95   16.49
   8  -8   1  104.74   20.23
   8  -8   1   96.04   19.48
   8   8   2   17.51   13.59
  -8   8   2   13.68   11.78
  -8  -8   2   26.21   13.73
   8  -8   2   26.70   16.72
   8  -8   2   15.68   14.82
  -8   8   3   16.30   11.99
   8   8   3   33.73   14.95
  -8  -8   3   36.43   14.12
   8  -8   3   33.46   18.21
   8  -8   3   45.67   16.58
   8   8   4    6.31   16.23
  -8  -8   4    6.02   14.66
   8  -8   4   19.97   17.92
   8  -8   4   19.08   15.73
  -8  -8   5   64.01   17.16
   8  -8   5  109.45   23.13
   8   8   5   77.51   20.37
   8  -9  -3   27.38   20.34
  -8  -9  -3   61.20   17.65
  -8   9  -2   32.09   13.82
  -8  -9  -2   39.94   16.00
   8  -9  -2    6.14   18.29
  -8  -9  -1   86.87   16.61
   8  -9  -1   96.86   21.85
  -8   9  -1   94.90   16.33
  -8   9   0  584.96   33.39
  -8  -9   0  578.89   33.80
   8  -9   0  569.50   40.06
  -8  -9   1   88.65   16.19
   8  -9   1   83.68   21.72
  -8   9   1   83.11   16.53
  -8  -9   2   38.19   15.13
   8  -9   2   42.87   18.83
  -8   9   2   53.06   15.10
  -8  -9   3   33.47   15.74
   8  -9   3   60.78   21.20
  -9   0  -3    3.67    5.72
  -9   0  -2   -3.05    6.03
  -9   0  -2    3.43    5.36
  -9   0  -2    4.80    5.12
  -9   0  -1    4.20    4.95
   9   0  -1    4.38    3.01
  -9   0  -1   -0.69    4.20
   9   0  -1    3.67    2.35
  -9   0   0    5.88    5.14
   9   0   0    6.01    5.43
  -9   0   0   -0.29    3.83
   9   0   0    2.16    3.57
  -9   0   1   -1.73    5.29
   9   0   1   -0.96    5.72
  -9   0   1    1.93    4.49
   9   0   1    3.16    4.35
  -9   0   1   -0.24    3.31
   9   0   2   -0.52    6.14
  -9   0   2   -4.20    4.92
  -9   0   2    0.83    2.39
   9   0   2    0.48    2.51
   9   0   2    0.98    5.08
  -9   0   2   -0.60    3.03
   9   0   2    3.79    2.81
   9   0   2   -3.32    5.47
  -9   0   2    2.37    5.83
  -9   0   3    1.40    5.15
   9   0   3    5.83    7.07
  -9   0   3   -0.67    3.31
   9   0   3    6.25    3.68
   9   0   3   -0.59    6.02
   9   0   3    2.51    3.71
  -9   0   3    4.17    4.27
   9   0   3    3.50    6.33
  -9   0   3    5.94    6.71
  -9   0   3    4.05    8.20
  -9   0   4    2.48    4.32
   9   0   4    3.48    5.08
  -9   0   4   16.32   11.99
  -9   0   4    5.60    5.24
  -9   0   4    3.74    8.31
   9   0   4    3.79    7.75
  -9   0   4    0.94    5.57
   9   0   5    9.62    8.87
  -9   0   5   -0.50    6.42
   9   0   5    1.15    6.02
  -9   0   5    3.40    6.35
  -9   0   5    7.98    5.52
   9   0   5   -0.51    6.89
  -9   0   5   -1.49   12.70
   9   0   6    2.73    9.65
  -9   0   6    1.96    6.80
   9   0   6   -0.65    8.32
  -9   0   6    2.09    7.09
  -9   0   6    2.82    2.81
   9   0   7   11.25   11.92
  -9   0   7   -3.54    8.17
   9   0   7   -2.41   10.25
  -9   0   7    3.31    8.16
   9   0   8   -9.18   15.29
  -9   0   8   -6.95    9.91
   9   0   8    5.77   12.52
  -9   0   8    2.90    8.59
  -9   0   9    8.02   11.63
   9   0   9  -10.09   14.86
  -9   1  -3 2059.73   76.97
  -9  -1  -3 2032.15   77.62
   9   1  -2 1163.91   42.85
  -9   1  -2 1131.71   46.00
  -9  -1  -2 1245.08   48.08
  -9   1  -2 1152.87   48.56
  -9   1  -2 1182.83   46.21
  -9  -1  -2 1274.30   47.50
  -9   1  -1 1949.57   71.77
  -9  -1  -1 2077.99   74.78
   9   1  -1 1891.67   73.81
  -9   1  -1 1864.09   74.20
   9   1  -1 1998.73   69.84
  -9  -1  -1 1971.57   75.33
   9  -1  -1 1832.74   71.07
   9   1  -1 1987.95   70.80
  -9   1  -1 1984.78   71.96
  -9   1   0   63.98    5.95
   9   1   0   72.39    6.30
   9   1   0   78.07    7.03
  -9   1   0   70.66    6.42
   9  -1   0   69.12    6.41
  -9  -1   0   81.37    8.70
   9  -1   0   89.40    6.63
   9   1   1 1980.96   77.39
  -9   1   1 2056.38   76.67
   9  -1   1 2014.61   75.97
   9  -1   1 2002.75   73.01
   9   1   1 2001.55   70.75
  -9   1   1 2025.00   70.44
   9  -1   1 2002.93   70.55
  -9  -1   1 1986.24   70.59
  -9  -1   1 2042.89   72.36
  -9   1   1 2057.21   71.57
   9   1   1 1988.49   71.95
   9   1   1 2033.76   74.70
  -9   1   1 2085.79   72.45
  -9  -1   1 2064.68   76.48
  -9   1   1 2098.98   74.81
  -9  -1   1 2244.07   78.47
  -9   1   1 2044.05   72.76
   9   1   1 2039.21   76.02
   9  -1   1 1999.86   75.08
  -9  -1   2 1287.56   55.15
   9  -1   2 1265.51   49.41
  -9   1   2 1155.93   49.00
  -9   1   2 1216.31   44.73
   9   1   2 1226.22   49.12
   9  -1   2 1224.28   46.16
  -9  -1   2 1224.08   45.73
  -9   1   2 1208.76   44.89
   9   1   2 1226.36   45.56
  -9  -1   2 1211.47   45.13
   9  -1   2 1276.85   45.06
   9   1   2 1294.70   46.97
  -9   1   2 1370.80   49.54
   9   1   2 1251.21   51.47
  -9  -1   2 1268.71   49.35
   9  -1   2 1233.63   49.35
   9   1   2 1261.32   50.53
  -9   1   2 1236.57   45.21
  -9   1   2 1374.58   48.39
  -9  -1   2 1331.36   52.81
   9  -1   3 1911.45   71.70
  -9   1   3 1848.40   77.02
  -9  -1   3 1822.56   78.67
  -9   1   3 1853.06   71.38
  -9   1   3 1906.95   65.72
  -9  -1   3 1876.05   71.14
   9   1   3 1927.11   74.45
   9   1   3 1800.61   71.91
  -9   1   3 1888.19   65.33
  -9   1   3 1824.19   67.65
  -9  -1   3 1832.32   68.03
   9  -1   3 1845.68   68.78
   9   1   3 1850.65   68.76
   9  -1   3 1976.00   67.92
  -9  -1   3 1816.67   67.85
   9   1   3 1869.28   68.73
  -9   1   3 1745.62   69.44
  -9  -1   3 1883.08   76.23
  -9   1   3 1890.01   69.81
   9   1   3 1865.24   73.61
   9  -1   3 1913.57   72.50
   9   1   4  227.29   13.66
  -9  -1   4  236.42   12.88
   9  -1   4  236.42   13.70
  -9   1   4  223.84   12.44
  -9  -1   4  240.18   13.04
  -9   1   4  228.65   14.03
  -9  -1   4  259.44   19.61
  -9   1   4  221.41   14.41
  -9   1   4  277.00   21.90
  -9  -1   4  252.75   14.79
  -9  -1   4  211.27   20.98
   9  -1   4  251.64   15.68
  -9   1   4  250.43   15.23
   9  -1   5  905.28   38.79
  -9  -1   5  959.53   37.84
  -9   1   5  904.88   48.82
   9   1   5  926.02   36.76
  -9   1   5  920.69   37.77
  -9  -1   5  837.49   36.09
   9  -1   5  896.53   37.82
  -9   1   5  820.98   35.92
   9   1   5  888.14   38.42
  -9  -1   5  833.68   36.04
   9  -1   5  949.08   36.64
  -9   1   5  872.87   32.74
   9  -1   5  900.68   41.18
   9   1   5  882.19   42.40
   9   1   6  389.34   26.04
   9  -1   6  438.21   25.57
  -9  -1   6  404.44   20.44
  -9   1   6  384.79   33.03
  -9   1   6  361.35   19.90
  -9  -1   6  349.50   19.63
   9   1   6  415.69   23.29
   9  -1   6  357.32   21.27
   9  -1   7 1139.86   52.32
   9   1   7 1059.39   53.07
  -9   1   7 1080.46   46.87
   9   1   7 1124.06   50.23
  -9  -1   7 1133.15   46.80
   9  -1   7 1079.74   48.81
  -9  -1   7 1140.20   45.63
  -9  -1   8  131.16   12.07
   9   1   8  122.15   16.78
  -9  -1   8  100.74   13.36
   9  -1   8  136.54   16.49
  -9   1   8  132.38   14.79
   9   1   8  162.50   20.27
   9  -1   8  123.37   18.31
  -9  -1   9  166.06   17.10
   9  -1   9  169.86   20.84
   9   1   9  153.59   21.21
   9   2  -7   21.80    6.37
   9   2  -6   90.10    9.25
   9   2  -5   92.90    9.84
  -9   2  -5   90.55   11.39
   9   2  -5  110.63   10.49
  -9   2  -5   89.10    8.83
   9   2  -4  527.72   25.39
  -9   2  -4  480.64   25.13
  -9   2  -4  529.79   22.45
   9   2  -4  519.99   23.36
   9   2  -3   33.27    3.42
   9   2  -3   43.67    5.86
  -9   2  -3   32.59    4.84
  -9   2  -3   40.04    8.19
   9   2  -3   38.82    7.81
  -9   2  -3   27.21    6.87
   9   2  -2  228.59   14.63
   9   2  -2  247.73   11.91
  -9   2  -2  269.93   15.92
  -9   2  -2  250.49   14.11
   9   2  -2  234.64   10.34
   9   2  -2  263.57   12.07
  -9   2  -2  239.07   11.12
   9  -2  -2  228.66   11.25
  -9  -2  -2  225.82   12.34
  -9   2  -2  254.54   14.10
   9   2  -2  255.84   16.41
  -9  -2  -2  258.37   16.80
   9   2  -1   93.94    9.53
   9   2  -1   82.27    8.27
   9   2  -1   95.08    7.72
   9  -2  -1   85.58    8.64
  -9   2  -1   82.50    5.23
   9   2  -1   83.88    5.82
  -9   2  -1   87.93    7.67
  -9  -2  -1   94.46    6.93
   9  -2  -1   94.60    5.76
  -9   2  -1   83.36    9.24
  -9   2  -1   84.27    7.62
   9   2  -1   94.24   10.48
  -9  -2  -1   86.03   10.65
   9   2   0  709.68   32.28
  -9   2   0  713.39   28.72
   9  -2   0  714.28   30.04
   9   2   0  718.97   27.32
  -9   2   0  704.55   26.58
   9   2   0  691.78   33.20
  -9  -2   0  815.41   34.74
   9  -2   0  665.69   27.23
  -9  -2   0  701.01   29.48
   9   2   0  693.71   30.46
  -9  -2   0  710.74   33.42
  -9   2   0  724.95   28.70
  -9  -2   1   73.93    8.68
  -9   2   1   97.10    8.17
   9   2   1   79.16    7.24
   9  -2   1   87.74    8.18
  -9   2   1   89.33    6.57
  -9  -2   1  105.19   12.21
  -9  -2   1   94.64    8.56
   9   2   1   84.63    9.22
   9  -2   1   77.98    9.17
   9  -2   1   99.94    8.65
  -9  -2   1   93.03   11.68
   9  -2   2  201.05   12.70
  -9  -2   2  193.84   11.41
  -9   2   2  201.45    9.92
   9  -2   2  213.88   13.48
  -9   2   2  178.27   12.93
   9   2   2  183.32   14.40
   9   2   2  216.46   12.79
  -9   2   2  195.14   15.28
   9   2   2  226.43   16.58
  -9  -2   2  188.28   12.76
  -9  -2   2  224.56   17.84
  -9  -2   3   23.58    6.15
   9  -2   3   27.72    6.85
   9   2   3   26.25    9.13
  -9  -2   3   26.12   10.87
  -9   2   3   29.00    5.08
  -9   2   3   24.25    5.00
   9  -2   3   23.54    6.13
  -9  -2   3   25.56    5.33
  -9   2   3   24.74    3.61
   9   2   3   36.08    8.90
   9  -2   3   35.35    7.84
   9   2   3   24.33    6.88
  -9   2   3   25.02    7.50
  -9   2   3   34.49    4.14
  -9  -2   3   34.47   10.83
  -9   2   4  506.39   30.65
   9  -2   4  537.52   24.27
  -9  -2   4  529.64   24.23
  -9   2   4  522.97   21.28
  -9  -2   4  493.32   23.05
   9  -2   4  530.62   24.38
  -9   2   4  534.49   23.36
   9   2   4  511.02   25.08
  -9   2   4  514.15   19.49
   9   2   4  542.08   24.38
  -9   2   4  497.95   24.90
  -9  -2   4  537.95   31.25
  -9   2   4  494.24   21.67
  -9   2   5  100.53    7.98
  -9  -2   5   98.69    9.78
   9  -2   5   85.39   10.38
   9   2   5   96.21   11.47
  -9   2   5   89.03    9.58
   9   2   5   96.47    9.87
  -9   2   5   83.34   10.79
   9   2   5   70.18   14.35
   9  -2   5   86.66   11.63
  -9   2   5  100.56   16.84
   9  -2   5   87.87    9.78
  -9  -2   5  100.52    9.34
  -9   2   6   75.66   10.42
   9  -2   6   92.04   11.93
   9   2   6   83.58   12.80
  -9  -2   6   82.98    9.67
   9  -2   6   89.35   10.16
  -9   2   6   79.11   18.87
   9   2   6   79.20   16.04
   9  -2   6  127.38   14.98
  -9  -2   6   94.02   10.67
   9   2   7   11.18   14.78
   9  -2   7    7.57   11.83
  -9   2   7    9.96    9.47
   9   2   7   14.76   11.80
  -9  -2   7   20.57    9.26
   9  -2   7   23.08   11.06
  -9  -2   7    2.37    7.75
  -9  -2   8  160.64   15.86
   9  -2   8  159.09   18.31
  -9   2   8  185.48   17.34
   9   2   8  172.82   20.03
   9   2   8  166.23   21.94
   9  -2   8  191.91   20.15
  -9   2   9   45.70   14.77
   9   2   9   28.92   17.49
  -9  -2   9   44.98   12.37
   9  -2   9   54.29   16.80
   9   3  -7  492.04   25.56
   9   3  -6  292.71   19.31
  -9   3  -6  297.88   20.18
   9   3  -5  253.69   18.24
  -9   3  -5  239.27   17.12
   9   3  -4   78.52    8.85
  -9   3  -4   89.35    8.38
   9  -3  -4   78.55    8.55
  -9  -3  -4   90.36   11.37
   9   3  -4   78.37    4.19
  -9   3  -4   80.93   10.35
   9   3  -4   91.82    5.90
   9   3  -4   76.75   12.09
   9  -3  -3 1460.18   57.30
  -9  -3  -3 1465.32   60.06
   9   3  -3 1518.68   63.11
  -9   3  -3 1492.49   59.89
  -9   3  -3 1573.28   60.80
  -9   3  -3 1564.31   56.66
  -9   3  -2 1258.31   51.65
  -9   3  -2 1228.52   50.57
   9   3  -2 1310.58   48.51
  -9   3  -2 1255.38   50.14
  -9  -3  -2 1231.84   51.51
   9  -3  -2 1260.96   48.65
  -9   3  -2 1329.73   47.98
   9   3  -2 1295.42   48.74
   9   3  -2 1308.09   50.11
   9   3  -2 1218.37   54.84
   9   3  -2 1204.61   50.93
   9   3  -1  750.51   31.42
   9  -3  -1  687.02   33.34
   9   3  -1  722.29   29.27
  -9   3  -1  711.33   28.23
   9   3  -1  691.13   35.37
  -9  -3  -1  808.74   36.25
  -9  -3  -1  714.24   32.98
   9  -3  -1  670.04   29.11
  -9   3  -1  702.71   29.94
   9   3  -1  714.06   31.68
  -9   3  -1  688.36   31.71
  -9  -3  -1  656.54   32.42
   9   3  -1  689.44   32.42
  -9  -3   0   56.06    9.51
  -9  -3   0   45.88    7.91
   9  -3   0   47.31    7.24
  -9   3   0   51.21    6.50
   9   3   0   49.88    8.31
   9  -3   0   43.50    7.42
  -9   3   0   50.63    6.39
   9   3   0   57.89    7.27
  -9  -3   0   77.25   12.17
   9   3   0   48.13   10.24
   9   3   0   58.46    9.85
  -9   3   0   50.12    7.73
   9   3   1  677.38   33.98
  -9   3   1  727.97   32.49
   9   3   1  722.00   30.63
  -9   3   1  717.64   28.69
  -9  -3   1  755.93   37.37
  -9  -3   1  805.12   33.13
   9  -3   1  555.94   33.61
   9  -3   1  675.67   31.16
   9   3   1  658.06   33.44
  -9  -3   1  706.61   35.34
   9  -3   2 1300.85   55.12
  -9  -3   2 1268.94   52.13
  -9   3   2 1335.47   49.32
  -9  -3   2 1471.61   60.37
   9   3   2 1267.44   56.43
   9   3   2 1361.55   53.40
  -9   3   2 1317.71   57.87
  -9   3   2 1298.78   49.65
   9  -3   2 1291.74   52.94
  -9  -3   2 1246.03   57.91
   9  -3   3 1543.88   62.33
  -9  -3   3 1544.64   60.83
   9  -3   3 1534.16   62.54
  -9   3   3 1610.64   58.17
   9   3   3 1563.87   67.54
  -9   3   3 1565.65   65.81
   9  -3   3 1572.83   62.90
  -9   3   3 1555.28   59.11
  -9  -3   3 1561.57   61.08
   9   3   4   48.57    9.46
  -9   3   4   35.36    9.99
  -9   3   4   47.67    7.43
  -9   3   4   60.52    5.81
   9  -3   4   52.83    9.36
  -9  -3   4   61.52    8.52
  -9  -3   4   66.82   14.22
  -9  -3   4   59.45    8.18
  -9   3   4   53.21    5.33
   9  -3   5  304.08   20.39
  -9   3   5  294.05   17.77
   9   3   5  278.13   20.37
  -9   3   5  264.85   18.93
  -9  -3   5  282.60   17.21
   9  -3   5  303.25   18.91
  -9   3   5  259.61   22.39
  -9  -3   5  304.67   16.53
  -9   3   5  272.68   15.80
  -9   3   6  324.67   28.19
  -9  -3   6  330.89   19.73
   9  -3   6  362.54   22.18
   9   3   6  313.04   23.13
  -9   3   6  326.06   20.58
   9   3   6  280.38   26.10
   9  -3   6  357.10   23.58
  -9  -3   6  348.66   18.06
   9  -3   7  461.70   28.75
   9   3   7  421.70   32.77
  -9   3   7  483.94   26.36
  -9  -3   7  446.91   24.94
   9  -3   7  419.95   26.40
   9   3   7  412.78   29.39
  -9   3   7  464.01   34.10
  -9  -3   8   62.98   12.90
   9  -3   8   47.88   13.90
  -9   3   8   52.66   13.21
   9   3   8   48.18   16.74
   9  -3   8   53.73   15.48
   9   3   8   40.35   18.62
  -9   3   9  153.24   18.50
   9   3   9  123.12   21.66
  -9  -3   9  155.63   16.79
   9  -3   9  155.01   20.39
   9   4  -7   47.65   12.90
   9   4  -6  789.34   37.55
  -9  -4  -6  711.68   28.15
  -9   4  -6  784.81   37.53
   9   4  -5  501.72   20.38
   9  -4  -5  491.84   24.94
  -9  -4  -5  478.67   28.81
   9   4  -5  438.81   27.69
  -9  -4  -5  452.02   20.75
   9   4  -5  480.78   19.46
  -9   4  -5  517.11   27.93
   9   4  -4  522.11   29.72
   9  -4  -4  475.67   24.46
  -9  -4  -4  506.06   28.97
  -9  -4  -4  489.60   22.68
   9   4  -4  489.13   24.71
  -9   4  -4  514.00   23.94
  -9   4  -4  537.60   26.92
  -9   4  -4  514.18   27.17
  -9   4  -3  128.29   12.96
  -9   4  -3  143.39   12.50
   9  -4  -3  120.09   10.86
   9   4  -3  123.27   11.70
  -9  -4  -3  112.18   13.90
   9   4  -3  111.35   14.99
   9   4  -3  148.33   11.54
  -9   4  -3  137.12   10.72
   9   4  -2  675.00   37.94
  -9  -4  -2  755.66   37.72
   9  -4  -2  697.60   32.55
   9   4  -2  784.27   33.98
  -9   4  -2  741.87   34.23
   9   4  -2  784.92   34.91
   9   4  -2  779.05   32.95
  -9   4  -2  783.17   31.87
  -9   4  -1  577.56   24.67
   9   4  -1  507.56   30.97
   9  -4  -1  525.23   25.93
  -9  -4  -1  524.19   28.55
  -9  -4  -1  489.75   26.64
  -9   4  -1  509.90   25.85
  -9   4  -1  540.64   24.97
   9  -4  -1  544.63   30.09
   9   4  -1  546.85   27.77
  -9   4   0 1360.96   54.15
  -9  -4   0 1322.15   56.97
  -9   4   0 1338.28   54.85
   9   4   0 1297.61   56.99
  -9  -4   0 1561.66   57.86
   9  -4   0 1386.17   58.29
  -9   4   0 1331.26   52.85
   9  -4   0 1301.72   56.16
   9   4   1  490.77   28.64
  -9  -4   1  553.84   27.20
   9  -4   1  502.79   26.11
  -9   4   1  493.65   22.73
  -9   4   1  517.08   27.82
  -9  -4   2  815.76   38.30
   9   4   2  839.55   37.52
  -9   4   2  875.74   41.89
   9  -4   2  801.17   42.00
   9   4   2  798.14   42.06
   9   4   2  741.45   42.62
  -9   4   2  845.83   34.34
   9  -4   2  859.74   38.15
  -9   4   2  875.22   35.60
  -9   4   3  240.89   20.63
   9   4   3  197.02   15.48
   9   4   3  184.30   19.54
  -9   4   3  204.91   13.55
   9  -4   3  191.56   15.55
   9  -4   3  199.07   16.65
  -9  -4   3  190.81   14.43
  -9   4   3  176.80   11.67
   9  -4   4  451.98   25.70
  -9  -4   4  453.32   23.80
   9   4   4  455.31   25.33
  -9   4   4  397.78   26.08
  -9   4   4  459.10   20.41
   9  -4   4  466.64   26.09
  -9   4   4  470.23   23.22
   9  -4   5  444.29   25.54
  -9  -4   5  441.84   23.41
  -9   4   5  385.46   27.10
   9  -4   5  451.83   26.65
   9  -4   6  737.63   37.49
  -9  -4   6  787.33   35.96
  -9   4   6  742.46   42.29
  -9   4   6  760.31   36.21
   9   4   6  759.59   41.17
   9   4   6  718.47   44.60
  -9   4   7   77.21   17.64
  -9   4   7   73.52   13.46
   9   4   7   84.72   18.12
  -9  -4   7   95.61   13.70
   9  -4   7   76.98   14.64
   9   4   7   60.74   20.55
  -9   4   8  180.19   18.74
  -9  -4   8  218.08   18.67
   9  -4   8  191.45   20.57
   9   4   8  158.12   23.20
   9   5  -7   86.79   15.10
   9   5  -6   52.50   13.09
   9  -5  -6   55.30   12.44
  -9  -5  -6   81.76   18.19
  -9   5  -6   69.11   14.22
   9   5  -5  132.11   15.98
  -9   5  -5  115.39   15.72
   9  -5  -5  119.96   13.52
  -9  -5  -5  158.30   19.14
  -9  -5  -4  161.84   18.79
   9  -5  -4  162.93   13.99
  -9   5  -4  162.12   16.06
  -9   5  -4  149.98   14.46
   9   5  -4  155.46   16.58
   9  -5  -3  139.95   12.97
  -9  -5  -3  121.70   16.67
   9   5  -3  141.94   12.78
  -9   5  -3  147.70   13.05
   9   5  -3  143.29   16.54
   9   5  -2   59.03   11.34
   9   5  -2   84.61   11.67
  -9   5  -2   72.37   10.22
  -9   5  -2   73.82   10.69
   9   5  -2   70.37   11.45
   9   5  -2   46.04   13.02
  -9  -5  -2   42.80   11.33
   9  -5  -2   60.70   10.71
  -9   5  -1  547.91   27.86
   9  -5  -1  534.31   33.00
   9   5  -1  562.60   28.74
  -9   5  -1  577.92   27.73
   9   5  -1  480.62   32.13
   9   5  -1  598.44   28.32
  -9  -5  -1  597.97   31.44
   9  -5  -1  587.44   30.55
   9   5   0  301.00   18.95
   9  -5   0  262.80   20.43
  -9   5   0  307.28   20.23
   9   5   0  269.17   18.30
  -9   5   0  270.80   18.11
   9  -5   0  238.61   21.79
  -9  -5   0  318.01   20.53
  -9  -5   1  706.55   33.36
   9  -5   1  559.18   36.55
   9  -5   1  664.13   33.41
  -9   5   1  661.96   35.12
   9   5   1  655.87   30.42
   9   5   1  594.10   37.42
  -9   5   2   84.94   14.70
   9   5   2   92.45   10.87
  -9   5   2   79.07    9.50
  -9  -5   2   85.31   12.36
   9  -5   2   62.20   15.69
   9   5   2  123.26   18.18
   9  -5   2   75.47   12.36
  -9   5   2   86.93   10.81
   9   5   2   72.79   15.99
   9   5   3   92.01   17.65
   9  -5   3  147.59   14.74
  -9   5   3  120.09   12.52
   9  -5   3  117.34   17.01
  -9  -5   3   99.44   12.98
   9   5   3  115.97   18.18
   9   5   4  108.87   19.41
  -9  -5   4  134.07   13.78
  -9   5   4  136.08   10.84
   9  -5   4  120.69   15.71
   9  -5   4  148.54   15.61
  -9   5   4  135.99   13.43
   9  -5   5  115.91   15.26
  -9  -5   5  134.38   14.73
   9  -5   5  115.45   15.71
   9  -5   6   75.98   15.64
  -9  -5   6   71.45   13.05
   9   5   6   63.89   19.79
  -9   5   6   78.08   15.34
  -9   5   7   92.10   14.71
   9  -5   7   98.95   17.18
  -9  -5   7  115.22   15.27
   9   5   7   74.46   20.71
   9   5   7  120.55   24.46
  -9   5   8   45.30   14.40
   9   5   8    3.28   19.27
   9  -5   8   38.59   16.52
  -9  -5   8   30.83   13.04
   9   6  -7   54.21   13.54
   9  -6  -7   54.96   13.40
  -9  -6  -7   42.13   19.68
   9  -6  -6   85.88   14.11
  -9  -6  -6  103.80   20.68
  -9   6  -6   98.56   17.39
   9   6  -6  103.15   15.59
  -9  -6  -5  150.48   21.44
  -9   6  -5  154.80   18.65
   9   6  -5  181.32   18.01
   9  -6  -5  173.62   16.76
  -9   6  -4 1338.02   57.88
  -9   6  -4 1335.72   54.38
   9   6  -4 1306.81   57.80
  -9  -6  -4 1324.60   61.57
   9  -6  -4 1162.42   54.56
   9   6  -3  112.49   15.48
  -9  -6  -3  127.60   18.25
   9  -6  -3  120.68   14.98
   9   6  -3   98.14   12.69
  -9   6  -3  140.57   13.79
   9   6  -3  122.04   14.58
  -9  -6  -2  578.34   33.45
   9  -6  -2  566.07   31.72
   9   6  -2  535.89   32.07
   9   6  -2  568.12   29.82
  -9   6  -2  592.39   29.65
   9   6  -1  204.06   19.88
  -9  -6  -1  218.58   18.62
   9  -6  -1  197.97   20.01
  -9   6  -1  208.57   16.37
   9  -6   0 1019.56   50.07
  -9  -6   0 1106.96   47.82
   9  -6   0  930.15   51.19
   9   6   1  228.20   22.37
   9  -6   1  175.81   21.50
  -9  -6   1  219.43   17.61
   9  -6   1  193.76   18.72
   9  -6   2  503.32   29.95
   9   6   2  498.10   34.23
  -9  -6   2  521.11   29.68
   9  -6   2  502.82   35.50
   9   6   3   86.35   17.06
  -9  -6   3  119.41   15.44
   9  -6   3   88.70   18.05
   9  -6   3  118.98   16.12
  -9   6   3  133.09   12.18
   9   6   3   85.79   18.33
   9  -6   4 1457.00   63.59
  -9  -6   4 1365.01   58.37
   9   6   4 1176.41   64.37
   9  -6   4 1468.46   60.04
   9   6   4 1078.38   62.52
  -9  -6   5  176.10   17.46
   9  -6   5  170.36   20.50
   9  -6   5  205.40   20.25
   9  -6   6   86.91   17.86
  -9  -6   6   92.61   15.16
   9   6   6   82.78   21.66
   9  -6   7   38.17   16.95
  -9  -6   7   43.36   14.51
   9   7  -7   12.20   12.58
   9   7  -6   23.06   13.26
   9  -7  -6   18.23   13.95
  -9  -7  -6   12.20   18.34
  -9   7  -5   28.66   15.99
   9   7  -5   66.30   14.71
  -9  -7  -5   44.62   17.81
   9  -7  -5   62.37   14.93
  -9   7  -4   23.96   10.67
   9   7  -4   46.13   13.50
  -9  -7  -4   11.71   15.37
   9  -7  -4   36.34   13.75
  -9   7  -3   47.03   12.40
   9   7  -3   55.46   13.72
  -9  -7  -3   61.51   15.69
   9  -7  -3   34.11   14.83
   9   7  -2  143.60   17.35
  -9  -7  -2  198.24   20.29
   9  -7  -2  174.35   20.48
  -9   7  -2  136.10   14.91
  -9  -7  -1  138.18   17.18
   9  -7  -1  141.04   20.81
   9   7  -1  154.03   17.72
  -9   7  -1  141.07   15.39
  -9  -7   0  180.74   18.33
   9  -7   0  144.44   19.75
   9  -7   0  157.06   22.60
   9  -7   1  154.26   21.36
   9  -7   1  140.69   19.39
  -9  -7   1  198.90   17.95
   9   7   1  155.74   18.95
  -9  -7   2  182.76   18.17
   9   7   2  178.76   20.85
   9  -7   2  161.26   21.99
  -9   7   2  173.56   15.48
   9  -7   2  146.29   18.72
  -9  -7   3   17.80   12.17
   9  -7   3   18.92   16.80
  -9   7   3   39.44   11.00
   9   7   3   32.97   16.27
   9  -7   3   49.98   14.91
   9   7   4   42.32   18.09
   9  -7   4   48.78   17.63
  -9  -7   4   26.02   13.91
   9   7   4   21.44   17.05
   9  -7   4   43.44   13.90
   9  -7   5   34.18   18.00
  -9  -7   5   47.88   15.61
   9  -7   5   43.86   15.73
  -9  -7   6   10.08   13.40
   9  -7   6    4.14   18.30
   9  -8  -5  231.01   22.79
  -9  -8  -5  244.46   26.40
  -9  -8  -4  145.98   21.44
   9  -8  -4   98.37   18.67
   9   8  -4  151.72   18.38
  -9   8  -3   76.11   13.90
  -9  -8  -3   94.94   17.79
   9  -8  -3  101.67   20.50
   9   8  -3   93.74   15.34
   9   8  -2  342.77   24.89
  -9   8  -2  330.76   23.09
  -9  -8  -2  396.07   27.86
   9  -8  -2  379.44   30.43
   9   8  -1  214.76   21.01
  -9   8  -1  244.97   20.53
  -9  -8  -1  326.08   23.30
   9  -8  -1  295.53   28.26
   9   8   0  488.14   31.36
  -9  -8   0  569.47   31.62
   9  -8   0  507.19   37.85
  -9  -8   1  259.75   21.43
   9  -8   1  223.34   27.14
   9  -8   1  227.53   25.32
   9   8   1  251.67   22.72
  -9   8   1  283.93   20.70
   9  -8   2  381.64   29.63
  -9   8   2  352.62   23.64
   9   8   2  367.39   27.21
   9  -8   2  336.46   31.18
  -9  -8   2  347.93   25.26
   9  -8   3  125.63   19.23
  -9  -8   3  119.79   18.18
   9  -8   3   85.82   21.73
   9   8   3  127.02   19.21
  -9  -8   4  129.72   19.23
   9   8   4  109.84   20.96
   9  -8   5  205.82   27.75
  -9  -8   5  216.33   23.31
   9  -9  -3  262.45   29.60
  -9  -9  -2  143.53   19.58
   9  -9  -2  111.63   23.81
  -9  -9  -1  204.42   20.62
  -9   9  -1  157.35   19.39
   9  -9  -1  175.00   26.89
  -9   9  -1  180.14   19.22
  -9  -9   0   40.01   15.23
   9  -9   0   10.76   20.42
  -9   9   0   51.86   14.36
  -9  -9   1  102.92   17.62
   9  -9   1  100.71   22.19
  -9   9   1  136.29   17.36
  -9  -9   2  145.90   17.90
  -9   9   2  108.40   16.30
  -9  -9   3  290.49   24.89
   9  -9   3  250.94   29.43
 -10   0  -2  470.51   25.08
 -10   0  -2  470.17   22.77
 -10   0  -2  482.38   22.37
  10   0  -1 2209.71   80.29
  10   0  -1 2145.68   78.81
 -10   0  -1 2344.67   82.09
 -10   0  -1 2336.41   83.44
 -10   0   0   73.05    8.10
 -10   0   0   59.55    8.38
  10   0   0   52.53    8.19
  10   0   0   52.77    6.29
 -10   0   0   50.87    6.27
  10   0   1 2027.06   78.02
  10   0   1 1967.48   79.12
 -10   0   1 2154.21   76.04
 -10   0   1 2086.16   79.58
 -10   0   1 2216.43   79.34
 -10   0   2  444.25   18.59
  10   0   2  486.55   18.28
  10   0   2  485.87   23.05
 -10   0   2  443.91   17.50
  10   0   2  442.92   17.75
 -10   0   2  442.74   22.79
  10   0   2  482.78   23.80
 -10   0   2  466.37   22.79
 -10   0   3 2654.63  108.24
  10   0   3 2750.37  103.47
 -10   0   3 2978.97  102.78
  10   0   3 2854.34   97.88
 -10   0   3 2683.06   98.37
  10   0   3 2666.44  103.09
 -10   0   3 2704.99   97.45
  10   0   3 2656.67   98.08
  10   0   3 2683.26  101.98
 -10   0   3 2904.64  103.43
 -10   0   4  564.31   23.45
  10   0   4  567.49   24.51
 -10   0   4  555.56   24.26
  10   0   4  529.24   28.48
 -10   0   4  566.87   34.53
 -10   0   4  548.38   26.20
 -10   0   4  531.62   28.75
 -10   0   5 1045.54   44.72
  10   0   5 1132.41   46.78
 -10   0   5 1153.77   45.32
 -10   0   5 1166.79   45.98
 -10   0   5 1138.22   47.29
 -10   0   5 1143.06   58.85
 -10   0   6  247.45   15.89
  10   0   6  236.34   20.52
  10   0   6  242.59   16.66
 -10   0   6  217.70   14.79
 -10   0   7  290.70   18.51
  10   0   7  321.42   24.34
 -10   0   7  288.85   18.08
  10   0   7  271.35   20.06
 -10   0   8  624.96   30.42
 -10   0   8  623.70   31.50
  10   0   8  615.24   34.52
  10   0   8  658.94   38.88
 -10   0   9  820.57   39.02
  10   0   9  766.13   42.39
 -10   1  -2  149.61   10.81
 -10  -1  -2  163.38   12.46
 -10   1  -2  160.35   13.29
  10   1  -2  134.50    7.53
 -10   1  -1  970.83   38.43
  10   1  -1  964.33   37.54
  10   1  -1  983.72   40.97
 -10  -1  -1 1026.76   41.55
  10  -1  -1  968.48   37.89
 -10   1  -1  940.09   41.32
 -10  -1  -1  975.08   42.16
 -10   1  -1  985.65   38.72
 -10   1   0  662.72   26.79
  10   1   0  653.49   27.86
  10  -1   0  649.46   27.81
 -10   1   0  707.89   27.31
 -10  -1   0  703.02   30.96
  10  -1   0  628.49   27.06
 -10  -1   0  624.55   30.13
  10   1   0  662.58   27.05
  10   1   1 1019.91   43.70
  10  -1   1 1027.63   42.57
 -10   1   1  984.66   42.70
 -10   1   1 1046.75   39.17
  10   1   1 1029.58   42.18
  10  -1   1  971.71   41.39
  10   1   1 1023.91   40.94
 -10  -1   1 1070.95   43.19
 -10   1   1 1090.92   41.66
 -10  -1   1 1136.80   44.65
 -10   1   1 1013.33   38.59
 -10   1   2  177.55   12.73
  10  -1   2  190.18   13.08
 -10  -1   2  161.73   15.57
 -10   1   2  184.86    9.04
 -10   1   2  166.01    8.25
  10   1   2  190.82   12.86
  10  -1   2  190.98    9.93
 -10  -1   2  171.66    9.14
 -10   1   2  183.48    8.21
  10   1   2  172.12    8.61
 -10  -1   2  171.90    8.40
  10  -1   2  178.75    8.26
  10   1   2  181.38   10.05
 -10   1   2  179.67   11.42
 -10  -1   2  174.77   12.54
  10   1   2  173.02   14.61
  10  -1   2  185.18   12.81
  10   1   2  189.75   13.51
 -10   1   2  190.66   12.00
 -10  -1   2  194.64   15.11
 -10  -1   3  478.38   28.08
 -10   1   3  416.94   20.96
  10  -1   3  413.04   21.09
 -10   1   3  352.57   24.30
 -10   1   3  395.72   15.31
 -10  -1   3  412.99   20.81
  10   1   3  385.25   21.35
 -10  -1   3  368.69   17.04
  10  -1   3  391.71   17.88
 -10   1   3  371.75   16.68
  10   1   3  383.33   17.61
  10  -1   3  427.42   17.00
 -10  -1   3  376.49   16.95
  10   1   3  441.09   18.53
 -10   1   3  382.03   18.96
  10  -1   3  410.05   21.84
  10   1   3  418.26   22.86
 -10  -1   3  397.13   24.08
 -10   1   3  378.57   19.28
 -10   1   4   91.51   10.42
 -10  -1   4  117.15    8.74
  10  -1   4  119.22    9.48
 -10   1   4  110.08    8.26
  10   1   4  115.95    9.39
 -10  -1   4  109.86    8.70
 -10   1   4  105.69    9.59
 -10  -1   4  143.86   15.74
  10  -1   4   99.37   12.43
 -10   1   4  107.81   10.90
 -10  -1   4  128.18   17.64
 -10  -1   4  114.76   10.89
 -10   1   4   92.18   15.07
  10   1   4  139.82   14.37
  10  -1   5  147.33   10.84
  10   1   5  128.93   10.74
 -10   1   5  119.03   11.47
 -10  -1   5  124.68   10.46
 -10   1   5  108.99   18.23
 -10  -1   5  138.24   11.80
 -10  -1   5  131.88   19.99
 -10   1   5  134.72   12.34
 -10  -1   5  128.83   10.31
  10  -1   5  121.31   11.13
 -10   1   5  117.73    9.94
  10   1   5  131.03   11.90
 -10   1   5  129.63    6.94
 -10  -1   5  127.19   11.94
 -10   1   6  239.87   26.60
 -10  -1   6  239.85   15.64
 -10   1   6  217.08   16.43
  10   1   6  239.81   21.20
  10  -1   6  243.73   19.97
 -10   1   6  199.93   14.33
  10   1   6  228.09   17.32
 -10  -1   6  221.91   14.62
  10  -1   6  220.48   16.16
 -10  -1   7   15.17    8.87
 -10   1   7    7.82    9.84
 -10   1   7   -0.60    8.95
  10   1   7   -0.84   10.81
 -10  -1   7   11.51    9.37
  10  -1   7   16.79   11.11
  10  -1   7   12.44   12.67
  10   1   7    1.17   13.36
 -10  -1   8   34.06    9.76
 -10   1   8   36.67   10.71
 -10   1   8   38.01   11.80
  10   1   8   35.17   13.72
 -10  -1   8   27.36   10.38
  10  -1   8   11.84   11.99
  10  -1   8   34.44   15.01
  10   1   8   47.61   16.68
 -10   1   9   35.91   12.63
 -10   1   9   39.83   14.23
  10   1   9   46.46   17.74
 -10  -1   9   42.01   13.20
  10  -1   9   28.93   14.31
  10   2  -6  872.96   35.83
  10   2  -5 1474.95   56.99
  10   2  -5 1445.41   56.82
  10   2  -4  714.44   32.02
  10   2  -4  728.87   30.28
 -10   2  -4  729.73   29.16
 -10   2  -4  675.54   32.62
  10   2  -3  663.40   24.98
 -10   2  -3  641.99   30.05
  10   2  -3  693.97   27.62
 -10   2  -3  696.52   26.67
  10   2  -3  650.67   30.81
 -10   2  -3  662.01   32.28
 -10   2  -2 1562.40   61.82
  10   2  -2 1550.64   54.77
 -10   2  -2 1545.08   59.36
  10   2  -2 1564.38   56.24
 -10   2  -2 1523.62   55.32
 -10  -2  -2 1479.71   56.67
  10   2  -2 1547.20   56.45
 -10   2  -2 1516.78   59.01
  10   2  -2 1538.22   61.67
  10   2  -2 1512.08   60.45
  10   2  -1 2029.04   79.75
  10   2  -1 2057.43   77.20
 -10   2  -1 2134.38   77.78
  10   2  -1 2028.57   75.64
  10   2  -1 2138.28   74.61
 -10   2  -1 2111.72   73.90
 -10   2  -1 2171.51   77.71
  10  -2  -1 2109.58   74.10
 -10  -2  -1 2056.64   75.13
 -10   2  -1 2164.54   80.79
  10   2  -1 1981.23   81.18
 -10  -2  -1 2281.49   82.35
  10  -2  -1 1981.31   78.75
 -10  -2   0  140.27   12.96
  10   2   0  131.22   12.16
  10   2   0  128.88   10.14
  10   2   0  113.44    8.92
  10   2   0  123.50    6.78
 -10   2   0  128.59    6.18
 -10  -2   0  123.79   12.49
 -10  -2   0  130.26    8.00
  10  -2   0  133.62    6.77
  10  -2   0  113.40    9.56
 -10   2   0  127.93    9.06
 -10   2   0  126.78    8.81
 -10   2   1 2044.68   76.37
 -10  -2   1 2124.94   80.54
  10   2   1 2129.43   78.93
 -10   2   1 2045.22   75.90
  10   2   1 2071.07   76.73
 -10   2   1 2172.57   76.59
  10  -2   1 2038.38   78.92
 -10  -2   1 2385.34   84.97
  10  -2   1 2079.38   78.12
 -10  -2   1 2289.50   78.05
  10   2   1 2081.49   80.56
 -10  -2   1 2104.79   84.23
  10  -2   1 2031.69   78.79
 -10  -2   2 1569.38   62.05
  10  -2   2 1523.32   61.37
 -10  -2   2 1568.87   59.64
  10   2   2 1515.81   62.03
 -10   2   2 1569.29   57.83
  10  -2   2 1585.87   62.26
 -10   2   2 1617.04   57.67
  10   2   2 1582.95   64.20
  10   2   2 1650.39   61.11
 -10   2   2 1644.98   63.59
 -10   2   2 1569.78   62.48
 -10  -2   2 1728.56   67.75
 -10  -2   3  681.01   31.38
  10  -2   3  675.45   30.30
 -10  -2   3  725.21   29.48
 -10   2   3  699.18   28.52
  10   2   3  709.56   30.19
 -10   2   3  704.23   27.04
  10   2   3  746.02   35.66
  10  -2   3  708.38   32.92
  10   2   3  744.56   31.11
 -10   2   3  696.09   33.07
 -10   2   3  754.65   29.63
 -10  -2   3  732.77   37.71
 -10  -2   3  752.21   39.47
  10  -2   3  758.17   31.71
 -10   2   3  672.45   32.30
  10  -2   4  658.26   29.29
 -10   2   4  547.64   34.19
 -10  -2   4  594.33   37.56
 -10  -2   4  765.55   37.31
 -10  -2   4  633.30   29.10
 -10   2   4  652.05   27.29
  10   2   4  625.17   29.03
 -10   2   4  651.06   23.61
  10   2   4  651.96   34.33
  10   2   4  678.25   28.98
 -10   2   4  568.97   29.24
 -10  -2   4  630.59   27.52
  10  -2   4  638.03   28.66
 -10   2   4  606.43   26.58
 -10   2   4  653.58   24.49
 -10  -2   5 1229.95   49.04
  10  -2   5 1260.66   50.83
 -10   2   5 1264.68   49.21
  10   2   5 1229.77   51.55
  10   2   5 1274.76   49.81
 -10   2   5 1145.55   50.58
 -10   2   5 1135.43   58.98
 -10  -2   5 1308.84   50.14
 -10  -2   6  937.06   38.95
 -10   2   6  839.75   50.39
  10   2   6  999.80   48.23
  10  -2   6  918.36   44.16
 -10   2   6  902.10   39.15
 -10  -2   6  882.72   38.90
  10  -2   6  910.58   40.88
  10   2   6  943.96   42.44
 -10  -2   7  642.82   29.44
  10   2   7  625.42   38.42
  10  -2   7  713.18   36.80
 -10  -2   7  646.04   30.59
  10  -2   7  615.28   32.72
 -10   2   7  614.72   30.73
  10   2   7  578.13   33.60
 -10   2   8   33.25   11.80
  10   2   8   27.03   15.37
 -10  -2   8   25.05   11.62
  10  -2   8   22.35   13.09
  10   2   8   15.68   16.64
  10  -2   8   28.07   15.39
 -10  -2   9  177.84   17.29
 -10   2   9  161.75   18.25
  10   2   9  154.20   22.18
  10  -2   9  141.08   20.67
  10   3  -7    7.63    8.62
  10   3  -6  197.87   15.67
 -10   3  -6  178.95   16.63
 -10   3  -5   74.72   11.61
  10   3  -5   93.22   12.13
  10   3  -4  597.67   23.21
  10   3  -4  610.67   23.38
  10   3  -4  602.54   27.21
 -10   3  -4  606.21   26.06
 -10   3  -4  668.43   30.56
  10   3  -4  648.97   31.51
 -10   3  -3  532.63   25.87
 -10   3  -3  517.36   22.19
  10  -3  -3  504.62   22.62
 -10  -3  -3  510.20   24.83
 -10   3  -3  516.67   27.00
  10   3  -3  540.40   22.41
  10   3  -3  501.21   27.76
 -10  -3  -3  522.36   24.74
  10   3  -2 1715.98   63.13
 -10   3  -2 1729.15   62.17
  10   3  -2 1738.73   70.20
  10  -3  -2 1642.42   62.65
 -10  -3  -2 1641.47   65.05
 -10   3  -2 1726.28   65.88
 -10   3  -2 1635.90   66.96
  10   3  -2 1782.83   64.57
 -10  -3  -2 1620.69   66.14
  10   3  -2 1626.90   66.26
  10   3  -2 1746.22   62.51
  10   3  -1 1088.21   42.69
  10  -3  -1 1077.03   45.94
  10   3  -1 1047.48   40.53
 -10   3  -1 1036.75   39.47
 -10   3  -1 1045.93   42.04
 -10  -3  -1 1073.93   43.55
  10  -3  -1 1031.64   40.34
 -10   3  -1 1056.99   42.61
  10   3  -1 1047.20   43.34
 -10  -3  -1 1030.16   45.06
  10   3  -1 1063.12   45.19
 -10   3  -1 1031.41   44.55
  10   3  -1 1001.72   47.60
  10   3   0  193.23   11.33
 -10   3   0  174.21   10.15
  10   3   0  187.86   16.99
 -10  -3   0  179.12   12.99
  10  -3   0  160.92   11.08
 -10   3   0  183.88   11.46
  10   3   0  195.97   14.35
  10  -3   0  182.08   12.94
 -10  -3   0  182.81   15.41
 -10   3   0  163.56   13.18
 -10   3   1 1001.29   40.64
  10   3   1 1014.07   40.39
 -10   3   1  945.03   38.63
 -10  -3   1 1085.95   47.88
  10  -3   1  923.37   43.26
 -10  -3   1 1080.87   41.96
 -10  -3   1 1010.20   46.19
  10  -3   1  959.88   41.57
  10   3   1  966.01   43.96
 -10   3   2 1592.72   59.25
 -10  -3   2 1696.30   69.84
  10   3   2 1613.82   67.14
 -10  -3   2 1543.95   62.78
  10   3   2 1699.17   63.25
 -10   3   2 1581.82   65.56
  10  -3   2 1542.82   65.76
 -10  -3   2 1604.59   68.84
  10  -3   2 1571.16   63.31
 -10   3   3  574.93   23.32
  10  -3   3  588.82   28.52
 -10  -3   3  673.06   35.24
 -10   3   3  529.63   30.42
 -10  -3   3  572.99   27.05
  10   3   3  586.48   32.44
 -10   3   3  560.14   23.77
  10  -3   3  564.83   28.38
  10  -3   3  535.78   27.83
 -10  -3   3  558.44   26.10
 -10  -3   4  797.11   40.32
  10   3   4  716.68   38.60
  10  -3   4  652.74   31.90
 -10  -3   4  685.72   30.64
 -10   3   4  717.84   27.18
 -10   3   4  708.34   30.49
  10   3   4  748.34   32.88
 -10   3   4  595.25   33.21
 -10  -3   4  703.09   30.98
 -10   3   4  705.29   28.43
 -10   3   4  670.20   27.67
 -10   3   5   54.57   14.34
 -10   3   5   49.45   10.90
 -10  -3   5   61.99    8.98
 -10   3   5   60.26    9.79
  10   3   5   45.95   11.06
 -10  -3   5   63.77    9.58
  10  -3   5   49.01    9.92
  10  -3   6  213.76   18.93
 -10   3   6  172.48   21.65
  10   3   6  146.23   20.74
 -10  -3   6  205.55   15.09
  10  -3   6  188.41   16.76
 -10   3   6  188.16   15.04
  10   3   6  160.36   17.36
 -10  -3   6  167.74   13.16
 -10  -3   7   17.55    9.80
  10  -3   7    0.84   11.40
 -10   3   7   25.75   11.27
  10   3   7   10.51   12.34
 -10   3   7  -14.39   17.84
  10   3   7   20.60   16.67
  10  -3   7   10.04   12.54
 -10  -3   8  217.36   18.05
  10  -3   8  220.48   20.44
 -10   3   8  230.20   19.10
  10   3   8  204.33   22.64
 -10   3   9  113.92   17.15
  10   3   9   99.07   20.66
  10  -3   9  108.14   19.76
 -10   4  -7  107.47   16.07
  10   4  -7   98.96   14.02
 -10   4  -6   76.40   13.92
  10   4  -6  106.94   14.85
 -10  -4  -5  180.02   11.33
 -10   4  -5  184.67   16.57
  10   4  -5  144.98    7.05
  10   4  -5  170.55   17.18
  10  -4  -5  159.06   13.40
 -10  -4  -5  173.30   16.92
  10  -4  -4  201.95   13.81
 -10  -4  -4  179.80   16.98
 -10   4  -4  200.24   13.42
 -10   4  -4  197.05   16.17
 -10   4  -4  216.75   16.72
  10   4  -4  205.56   17.92
  10  -4  -3  640.21   29.42
 -10  -4  -3  676.86   33.74
  10   4  -3  646.83   35.32
  10   4  -3  689.41   30.18
 -10   4  -3  707.44   28.99
 -10   4  -3  688.62   32.61
 -10   4  -3  690.67   32.57
 -10  -4  -3  633.14   30.31
  10   4  -3  675.53   31.62
  10   4  -2  193.16   13.27
  10   4  -2  152.40   16.56
 -10  -4  -2  176.27   15.74
  10  -4  -2  176.19   12.28
  10   4  -2  176.93   12.47
 -10   4  -2  170.88   11.34
 -10   4  -2  160.23   14.41
 -10   4  -2  191.16   14.29
 -10  -4  -2  182.07   14.06
  10   4  -2  186.18   15.08
 -10   4  -1  516.85   22.28
 -10   4  -1  468.73   25.25
 -10  -4  -1  453.97   25.62
  10   4  -1  491.80   25.91
 -10  -4  -1  461.73   25.83
  10  -4  -1  470.04   23.16
  10  -4  -1  487.81   28.24
  10   4  -1  442.92   28.72
 -10   4   0   -0.62    7.05
  10   4   0   -0.80    8.84
 -10  -4   0    1.61    8.58
 -10  -4   0    6.02    7.63
  10  -4   0   -2.01    8.13
 -10   4   0   -6.42    6.44
  10  -4   0   15.42    8.00
  10   4   0    5.66    9.94
 -10   4   0    3.08    6.37
 -10   4   1  372.14   18.79
 -10   4   1  387.14   21.72
  10  -4   1  326.00   23.93
 -10  -4   1  448.48   22.52
  10   4   1  354.11   23.99
  10  -4   1  368.97   22.23
 -10   4   1  404.44   22.30
 -10   4   2  163.34   16.11
  10   4   2  173.28   12.61
 -10   4   2  137.12   10.60
  10   4   2  164.47   17.63
 -10  -4   2  164.73   14.20
  10  -4   2  149.18   17.53
  10   4   2  154.03   12.48
  10  -4   2  147.66   13.63
  10   4   2  136.47   17.14
 -10   4   3  690.33   28.21
  10  -4   3  704.81   33.38
 -10   4   3  654.56   28.97
  10   4   3  587.31   36.55
  10   4   3  671.97   32.08
 -10   4   3  643.25   36.16
  10  -4   3  662.13   34.67
 -10  -4   3  681.01   31.63
 -10   4   4  199.55   18.60
 -10   4   4  211.46   13.61
  10  -4   4  221.85   17.76
  10   4   4  213.92   21.89
  10  -4   4  205.10   17.19
 -10  -4   4  199.94   14.93
  10  -4   5  208.53   18.76
  10  -4   5  200.64   17.22
 -10  -4   5  213.56   15.55
 -10   4   5  167.30   18.37
 -10   4   6   73.21   16.75
  10   4   6  104.25   20.64
  10  -4   6   84.60   15.45
 -10   4   6   97.13   13.11
  10   4   6   82.86   16.19
  10  -4   6   92.66   14.56
 -10  -4   6   90.37   12.56
  10   4   7   29.88   18.45
 -10   4   7   61.09   12.81
  10   4   7   48.38   16.03
 -10  -4   7   40.82   12.25
  10  -4   7   42.78   14.21
 -10   4   7   60.09   18.03
 -10  -4   8  296.88   21.08
  10  -4   8  241.62   23.01
  10   4   8  254.81   26.69
 -10   4   8  279.74   22.15
  10   5  -7    7.05   12.43
  10   5  -6  695.49   35.17
  10  -5  -6  579.31   30.76
 -10  -5  -6  585.55   36.84
 -10   5  -6  643.15   35.07
  10   5  -5  277.61   22.10
 -10   5  -5  251.37   20.65
  10  -5  -5  228.42   16.81
 -10  -5  -5  237.93   22.14
 -10   5  -4  508.53   27.96
 -10   5  -4  563.30   29.74
  10   5  -4  551.11   31.60
  10  -5  -4  460.89   25.50
 -10  -5  -4  549.41   31.98
  10   5  -3   48.62   14.14
 -10   5  -3   58.34   11.43
 -10   5  -3   55.19   10.41
 -10  -5  -3   56.74   14.13
  10  -5  -3   51.69    9.43
 -10  -5  -2  835.89   40.85
  10  -5  -2  784.86   36.36
  10   5  -2  863.30   37.25
 -10   5  -2  812.87   35.15
  10   5  -2  811.90   42.28
 -10   5  -2  765.57   37.21
 -10   5  -1  267.52   17.98
  10  -5  -1  234.79   21.59
  10   5  -1  271.96   17.98
 -10   5  -1  243.64   16.25
  10   5  -1  238.44   21.90
  10   5  -1  260.98   17.02
  10  -5  -1  281.19   18.51
 -10  -5  -1  275.65   19.96
 -10   5   0 1403.05   61.32
 -10   5   0 1541.99   61.62
  10   5   0 1459.47   60.90
 -10  -5   0 1662.55   63.53
  10  -5   0 1575.13   65.81
  10   5   0 1710.82   61.98
  10  -5   0 1495.15   64.75
  10   5   0 1252.20   66.38
 -10  -5   1  325.44   19.92
  10  -5   1  243.94   22.14
  10  -5   1  284.56   20.49
 -10   5   1  291.24   20.79
  10   5   1  287.08   17.60
  10   5   1  251.57   21.72
  10   5   2  751.92   42.84
 -10  -5   2  887.87   39.57
  10  -5   2  804.33   44.92
 -10   5   2  796.48   35.51
  10  -5   2  848.43   39.85
 -10   5   2  834.41   40.18
  10   5   2  826.88   35.84
  10   5   2  734.45   44.23
 -10  -5   3   32.70   10.46
  10  -5   3   43.62   11.76
 -10   5   3   52.38    9.68
  10   5   3   21.37   13.75
  10   5   3   22.93   14.05
 -10   5   3   41.74    7.76
  10  -5   4  474.51   29.67
 -10  -5   4  441.05   25.93
  10   5   4  426.17   33.04
  10  -5   4  516.25   28.61
  10  -5   5  282.90   22.05
  10  -5   5  269.94   22.15
 -10  -5   5  265.32   18.91
 -10   5   6  543.72   34.94
  10  -5   6  659.88   35.78
 -10  -5   6  673.80   33.13
  10   5   6  527.43   41.42
  10  -5   6  711.11   36.83
 -10   5   7    3.26   12.06
  10   5   7    1.47   17.43
  10  -5   7    8.67   13.53
 -10  -5   7    6.54   12.22
 -10   5   8  139.40   17.95
  10  -5   8  179.75   21.72
  10   6  -7   15.90   13.07
  10  -6  -6  128.67   15.75
 -10  -6  -6  106.10   20.76
  10   6  -6  125.11   16.53
  10   6  -5   69.65   13.91
 -10   6  -5   59.73   15.10
  10  -6  -5   59.76   12.53
 -10  -6  -5   69.77   18.98
  10  -6  -4  116.02   14.08
 -10   6  -4  112.16   14.29
  10   6  -4  117.16   16.00
 -10   6  -4  112.41   16.09
 -10  -6  -4   94.40   17.41
 -10  -6  -3   25.31   13.50
  10  -6  -3   20.35   10.64
  10   6  -3   34.57   12.90
 -10   6  -3    8.91    9.81
  10   6  -3   12.28    9.80
 -10  -6  -2  196.21   19.07
  10  -6  -2  173.92   16.98
  10   6  -2  167.53   18.10
  10   6  -2  136.64   14.38
 -10   6  -2  164.17   16.12
 -10   6  -1   32.90   10.63
  10   6  -1   29.29   12.91
 -10  -6  -1   36.11   12.08
  10  -6  -1   38.05   12.49
 -10   6   0    4.59    9.93
  10  -6   0    1.12   12.71
 -10  -6   0    4.08    9.82
  10  -6   0    4.80   14.28
 -10  -6   1   37.48   11.13
  10  -6   1   10.90   12.49
  10  -6   1   34.83   12.42
  10   6   1   14.35   14.07
 -10  -6   2  161.92   16.47
  10   6   2  124.64   20.09
  10  -6   2  183.26   18.37
  10  -6   2  131.07   20.44
  10   6   2  132.00   19.19
 -10   6   3   30.35    8.98
  10   6   3    1.45   15.06
  10  -6   3   24.62   12.24
  10   6   3   17.05   14.74
 -10  -6   3   22.42   11.51
  10  -6   3   16.56   15.20
  10   6   4  107.62   21.03
 -10  -6   4  135.96   16.30
  10  -6   4  126.35   17.22
  10  -6   4   60.53   17.42
 -10  -6   4  118.05   15.87
  10  -6   5   53.92   14.79
  10  -6   5   51.45   16.21
 -10  -6   5   47.58   12.80
  10  -6   6  146.43   21.87
 -10  -6   6  170.65   18.01
  10  -6   7    2.52   16.81
 -10  -6   7    6.51   13.04
 -10   6   7   17.77   13.12
  10   7  -7   12.03   12.85
  10   7  -6  226.97   20.73
 -10  -7  -6  212.52   25.84
  10  -7  -6  210.67   20.22
  10  -7  -5   55.47   14.28
 -10  -7  -5   38.38   18.61
  10   7  -5   62.28   14.31
  10   7  -4  297.80   23.00
 -10  -7  -4  257.24   25.83
  10  -7  -4  311.50   23.05
 -10   7  -4  334.25   22.17
 -10   7  -4  330.01   25.45
 -10   7  -3  127.97   15.77
 -10  -7  -3  144.75   19.21
  10  -7  -3  134.49   17.35
  10   7  -3  122.37   16.62
 -10   7  -2  905.12   44.13
  10   7  -2  828.29   45.23
 -10  -7  -2 1074.21   48.13
  10  -7  -2 1029.11   48.41
 -10   7  -1  320.94   22.98
 -10  -7  -1  427.17   26.57
  10  -7  -1  401.18   28.71
  10   7  -1  376.08   26.61
  10  -7   0  209.33   23.37
  10  -7   0  214.35   23.85
 -10   7   0  183.22   17.82
 -10  -7   0  256.65   20.51
  10  -7   1  238.84   24.50
 -10  -7   1  365.60   23.22
  10  -7   1  236.27   26.54
  10   7   1  318.92   25.50
  10  -7   2  898.41   44.47
 -10  -7   2  856.61   40.96
  10   7   2  824.68   45.89
  10  -7   3  164.00   19.36
 -10  -7   3  164.21   18.37
  10  -7   3  136.71   22.20
  10   7   3  126.70   20.23
 -10   7   3  151.52   15.03
  10   7   3  133.52   20.91
  10   7   4  349.14   29.88
 -10  -7   4  311.13   24.12
  10  -7   4  277.66   29.48
  10   7   4  247.82   27.56
  10  -7   4  310.55   25.20
 -10  -7   5   41.49   15.52
 -10  -7   5   31.30   14.11
  10  -7   6  237.62   27.57
 -10  -7   6  205.53   22.20
  10  -8  -5   36.39   16.04
 -10  -8  -4   15.77   16.94
  10  -8  -4   24.27   15.30
 -10  -8  -3   34.81   15.59
  10  -8  -3   28.74   17.15
  10   8  -3   21.99   13.54
 -10  -8  -2    5.19   15.21
  10  -8  -2   46.01   18.36
  10   8  -2   28.24   13.53
 -10   8  -2    2.81   12.72
 -10  -8  -1  100.09   16.88
  10  -8  -1   92.10   20.59
  10   8  -1   95.49   16.19
 -10   8  -1   77.89   14.63
 -10  -8   0   19.87   13.01
  10  -8   0   14.81   18.99
 -10   8   0    9.38   13.14
  10  -8   1  113.74   21.18
 -10  -8   1   69.41   15.40
  10  -8   1  119.07   22.94
 -10   8   1   99.47   14.79
  10   8   1   84.68   17.38
  10  -8   2   -8.06   16.30
 -10  -8   2   17.74   13.13
  10  -8   2   13.88   17.27
 -10   8   2    8.83   11.24
  10   8   2   22.48   15.05
  10  -8   3   33.35   17.31
  10   8   3   37.80   16.14
 -10  -8   3   22.48   13.80
  10  -8   3   19.84   20.02
  10  -8   4  -15.12   19.10
 -10  -8   4    1.09   14.67
 -10  -9  -2  172.72   20.48
  10  -9  -2  172.66   25.50
 -10   9  -1   42.07   14.67
 -10  -9  -1   72.58   16.92
  10  -9  -1   85.90   22.28
 -10  -9   0  265.09   22.83
  10  -9   0  226.44   28.05
 -10   9   0  218.29   20.85
 -10   9   0  202.72   21.34
 -10   9   1   58.44   15.67
 -10  -9   1   26.18   14.75
  10  -9   1   21.79   20.34
  10  -9   2  149.78   23.75
 -10  -9   2  143.18   18.13
 -11   0  -2   -0.72    7.31
 -11   0  -2    3.66    6.21
  11   0  -1    0.19    3.10
 -11   0  -1   -4.82    5.68
  11   0  -1   -0.30    4.03
 -11   0  -1    4.59    6.70
 -11   0   0   -1.83    6.36
 -11   0   0    6.20    6.68
  11   0   0    5.38    4.92
 -11   0   0    6.96    5.00
 -11   0   1    1.16    6.26
 -11   0   1   -2.70    4.67
  11   0   1    1.40    5.09
 -11   0   1    2.11    6.47
  11   0   2    3.50    2.47
 -11   0   2    0.31    2.35
  11   0   2   11.73    6.91
 -11   0   2    1.17    7.18
 -11   0   2    3.45    2.65
  11   0   2   -2.06    3.13
 -11   0   2   -0.55    6.88
 -11   0   3    5.86    3.59
  11   0   3    5.53    3.99
  11   0   3    6.60    7.61
 -11   0   3    2.32    6.89
  11   0   3   -2.39    4.39
 -11   0   3    4.33    4.51
 -11   0   3   -6.24    8.67
 -11   0   3    6.25    6.92
 -11   0   4    3.70    4.44
  11   0   4    4.80    5.45
  11   0   4   19.32    9.97
 -11   0   4    4.30    5.69
 -11   0   4    0.59    7.33
 -11   0   4    8.72   11.59
 -11   0   4   -8.74    9.94
 -11   0   5   -4.42   14.30
  11   0   5   -0.75    6.24
 -11   0   5   -2.55    6.53
  11   0   5    4.88    6.90
 -11   0   5    3.33    5.71
 -11   0   5   -4.74    8.26
 -11   0   6    4.17    8.95
 -11   0   6   -8.52   16.62
 -11   0   6    2.74    6.73
  11   0   6    0.62    8.30
  11   0   7   -2.28   14.05
 -11   0   7    2.19    8.52
  11   0   7    1.53   10.36
 -11   0   7   -2.46    9.01
  11   0   8   -8.88   16.55
 -11   0   8   10.33   10.79
  11   0   8    0.92   12.51
 -11   0   8   10.76    9.91
 -11   0   9    8.91   12.33
  11   0   9   -6.53   14.83
 -11   1  -2   32.99    7.27
  11   1  -2   31.20    4.36
 -11   1  -1 2194.47   80.00
 -11   1  -1 2180.92   83.54
 -11  -1  -1 2232.01   84.27
  11  -1  -1 2037.94   78.87
  11   1  -1 2212.50   78.80
  11  -1   0   83.89    7.53
 -11   1   0   98.67    8.13
 -11   1   0  105.74    9.43
 -11  -1   0  101.20   10.84
 -11  -1   0   98.52   10.77
  11   1   0   88.98    7.68
  11   1   0   94.83    8.43
  11  -1   0   78.17    8.06
 -11   1   1 2081.76   74.53
  11   1   1 1984.58   77.57
  11  -1   1 1890.77   76.82
 -11   1   1 2083.27   79.26
 -11  -1   1 2078.63   78.96
  11   1   1 2029.23   76.38
 -11   1   1 2131.45   77.32
 -11  -1   1 2158.58   80.07
 -11   1   2   31.21    7.62
 -11  -1   2   50.15    8.36
  11   1   2   49.38    8.33
  11   1   2   36.95    3.68
 -11   1   2   37.36    3.30
  11  -1   2   37.64    5.59
 -11  -1   2   38.97    4.65
  11  -1   2   46.41    3.63
 -11  -1   2   40.07    3.81
  11  -1   2   38.77    7.84
 -11   1   2   37.89    4.76
  11   1   2   39.17    8.32
 -11   1   2   48.21    5.82
  11   1   2   41.67    5.40
 -11  -1   2   44.84    9.39
 -11   1   2   53.00    8.11
 -11  -1   2   41.65   11.20
 -11  -1   3  982.76   41.20
 -11  -1   3  950.87   36.79
  11  -1   3  970.80   37.70
 -11   1   3  934.03   36.05
  11   1   3  948.74   36.88
  11  -1   3  996.40   42.42
  11   1   3 1007.94   43.64
 -11  -1   3  932.66   36.41
  11  -1   3  982.69   36.25
  11   1   3  985.00   37.98
 -11   1   3  929.07   39.06
 -11   1   3  914.78   45.78
 -11  -1   3  977.25   47.83
 -11   1   3 1012.84   41.75
 -11  -1   3 1020.27   44.79
 -11   1   3  995.03   39.96
 -11  -1   4   86.79   13.23
 -11   1   4   63.03    9.12
 -11   1   4   65.31    6.62
  11   1   4   60.00    7.58
 -11  -1   4   58.38    6.75
  11  -1   4   57.51    7.59
 -11  -1   4   62.19    7.05
  11  -1   4   65.84   11.45
  11   1   4   76.59   12.68
 -11   1   4   60.65    8.10
 -11   1   4   58.46    9.42
 -11  -1   4   66.68    9.71
 -11  -1   4   53.18   13.67
 -11   1   4   48.74   13.41
 -11   1   5 1856.53   72.38
 -11   1   5 1847.14   82.44
 -11  -1   5 1934.43   72.13
 -11  -1   5 1923.53   84.41
 -11  -1   5 1768.40   68.98
  11  -1   5 2000.58   69.43
  11   1   5 1939.88   69.98
 -11   1   5 1802.89   70.52
 -11   1   5 1770.45   68.75
 -11  -1   5 1812.23   69.13
  11  -1   5 1819.22   70.79
  11   1   5 1770.38   70.71
  11  -1   6   39.12   14.03
 -11   1   6   35.49   10.50
 -11  -1   6   47.63    9.95
 -11   1   6   37.13    8.11
  11   1   6   49.41   10.80
 -11  -1   6   42.61    8.57
  11  -1   6   53.99   10.61
 -11   1   6   43.09   17.39
 -11  -1   7  270.49   17.95
 -11   1   7  269.91   19.09
 -11   1   7  239.49   17.33
  11   1   7  279.22   21.16
 -11  -1   7  265.67   17.49
  11  -1   7  273.67   19.95
  11  -1   7  281.88   23.70
  11   1   7  274.33   24.57
 -11   1   8   32.74   11.86
  11   1   8   44.23   17.43
  11  -1   8   27.85   15.80
 -11   1   8   42.48   12.13
  11   1   8   46.48   14.83
 -11  -1   8   24.16   10.95
  11  -1   8   50.82   14.43
 -11   1   9  462.12   26.90
  11   1   9  446.04   31.67
 -11  -1   9  443.27   26.74
  11  -1   9  454.94   31.01
 -11   1   9  459.67   27.27
 -11   2  -4  148.25   13.32
  11   2  -4  138.93   11.75
 -11   2  -3   42.35    9.72
  11   2  -3   41.92    3.86
 -11   2  -3   45.97    5.21
  11   2  -3   44.92    5.99
 -11   2  -3   34.88    7.96
 -11   2  -2  770.55   35.21
 -11   2  -2  727.04   27.60
  11   2  -2  746.78   28.52
 -11   2  -2  746.57   32.11
  11   2  -2  728.29   29.20
 -11   2  -1   -2.40    5.66
  11   2  -1    2.25    4.82
  11   2  -1   -0.99    2.81
 -11   2  -1    2.37    2.15
  11   2  -1   -1.03    4.02
 -11   2  -1    1.63    5.48
  11  -2  -1    7.21    6.27
 -11   2  -1   -0.65    7.16
 -11   2   0   33.22    5.89
  11   2   0   19.79    5.90
 -11   2   0   23.76    2.25
  11   2   0   31.20    3.09
 -11   2   0   30.05    8.70
 -11  -2   0   35.80    3.42
  11  -2   0   45.03    2.77
 -11  -2   0   25.80    8.69
  11   2   0   23.08    6.83
 -11   2   0   28.99    6.17
  11  -2   0   29.98    6.89
 -11   2   1   -0.29    4.17
  11   2   1    1.36    5.73
  11  -2   1    0.97    5.85
 -11   2   1    3.51    2.24
 -11   2   1   -1.13    2.88
  11   2   1    3.41    3.41
  11   2   1    5.32    6.62
  11  -2   1    2.01    6.16
 -11   2   1    2.08    4.65
 -11  -2   1   -0.87    8.38
 -11  -2   1    6.27    4.29
  11  -2   1    2.22    3.82
 -11  -2   1    6.43    9.10
 -11  -2   1    6.66    6.96
  11   2   2  728.76   34.37
 -11   2   2  768.44   29.54
  11   2   2  803.50   30.83
 -11   2   2  779.67   35.50
 -11  -2   2  825.83   33.09
  11   2   2  851.58   33.40
  11  -2   2  747.96   34.66
 -11   2   2  773.04   30.42
 -11  -2   2  783.80   35.09
 -11  -2   2  847.44   39.78
 -11   2   2  833.85   33.11
  11   2   2  754.88   36.37
  11  -2   2  770.70   35.03
 -11   2   2  781.53   30.58
 -11   2   3   48.62    9.03
 -11   2   3   44.72    4.59
 -11  -2   3   52.11    8.90
 -11  -2   3   57.17    6.87
 -11   2   3   49.24    4.89
  11  -2   3   47.52    7.70
 -11   2   3   41.16    5.39
  11   2   3   47.53    6.89
  11   2   3   40.59   10.66
  11  -2   3   60.89   10.03
  11   2   3   55.00    7.73
 -11   2   3   50.08    9.18
 -11  -2   3   55.70   12.78
 -11   2   3   57.33    7.62
 -11  -2   3   50.02   13.85
 -11  -2   4  100.43   17.30
 -11   2   4   97.54   14.29
 -11   2   4   96.80   11.72
  11   2   4  101.97   14.89
 -11   2   4  122.83    5.82
 -11  -2   4  100.04   10.90
 -11   2   4  116.18    5.99
 -11   2   4  104.13   11.83
  11  -2   4  112.82   10.61
 -11  -2   4  113.09    9.62
  11  -2   4  118.24   13.69
  11   2   4  140.65   11.65
 -11   2   4   88.88    8.91
 -11   2   4  112.49    8.67
  11   2   4  131.72   10.83
 -11  -2   4  154.31   16.78
 -11  -2   5   43.31    7.91
  11  -2   5   45.53    8.26
  11   2   5   40.53    9.10
 -11   2   5   40.87   14.55
 -11  -2   5   40.76    8.05
  11  -2   5   33.81    8.98
 -11   2   5   46.94    7.74
  11   2   5   40.60    9.64
 -11  -2   5   36.13    8.37
 -11   2   5   37.23   10.11
 -11  -2   6  221.09   15.48
  11  -2   6  203.70   19.70
 -11  -2   6  203.60   14.44
  11  -2   6  199.74   16.01
 -11   2   6  180.26   13.77
  11   2   6  229.99   17.51
 -11   2   6  167.30   23.17
 -11   2   6  179.79   16.16
 -11   2   7  -14.16   20.07
 -11   2   7   23.53    9.50
  11   2   7   28.25   13.08
 -11  -2   7   26.68    9.77
  11  -2   7   22.34   11.48
 -11  -2   7   30.41    9.49
  11   2   7   29.62   16.62
  11  -2   7   10.72   13.49
 -11   2   8   84.56   13.65
  11   2   8   69.54   16.25
 -11  -2   8   85.31   12.95
  11  -2   8   82.59   16.69
 -11   2   9   19.02   13.74
  11   2   9    7.33   16.98
 -11  -2   9   28.89   12.74
  11  -2   9   12.81   16.07
  11   3  -6   18.79    9.50
  11   3  -5  888.75   39.64
 -11   3  -5  848.30   39.95
  11   3  -4   11.75    2.98
  11   3  -4   10.50    2.77
 -11   3  -4    5.99    8.31
  11   3  -4   11.21    9.42
  11   3  -4    4.26    6.81
 -11   3  -4    7.07    5.97
  11   3  -3  323.33   13.33
 -11   3  -3  381.03   20.66
 -11   3  -3  367.10   16.31
 -11  -3  -3  350.87   18.62
  11  -3  -3  362.21   16.74
 -11  -3  -3  336.64   18.98
  11   3  -3  399.62   16.59
 -11   3  -3  380.72   22.30
  11   3  -3  358.33   22.37
  11   3  -2  245.77   11.60
  11   3  -2  237.87   18.22
  11  -3  -2  221.66   11.79
 -11  -3  -2  223.84   13.69
  11   3  -2  233.16   12.51
 -11   3  -2  221.79   11.37
  11   3  -2  237.75   13.81
 -11   3  -2  219.10   16.27
 -11   3  -2  242.45   15.38
 -11  -3  -2  240.15   16.00
  11   3  -1 1103.77   43.48
  11  -3  -1 1046.29   47.08
  11   3  -1 1124.47   41.54
 -11   3  -1 1082.42   40.44
  11   3  -1 1018.79   48.80
 -11  -3  -1 1049.43   43.17
  11  -3  -1 1059.44   40.98
  11   3  -1 1124.45   45.05
 -11   3  -1 1140.23   47.43
 -11   3  -1 1106.69   44.29
 -11  -3  -1 1120.09   47.20
 -11   3   0   84.42   10.96
 -11   3   0   71.53    8.38
 -11  -3   0   79.49   11.09
 -11  -3   0   69.14    8.30
  11   3   0   87.96    7.38
 -11   3   0   91.43    6.61
  11   3   0   76.43   12.47
  11  -3   0   83.92    6.89
  11   3   0   80.50   10.41
  11  -3   0   98.71   10.63
 -11   3   0   92.83    8.67
 -11   3   1  989.29   39.82
 -11  -3   1  978.44   47.08
  11   3   1  996.78   45.15
 -11  -3   1 1129.83   42.35
  11  -3   1 1046.97   42.81
 -11   3   1  965.45   39.72
  11   3   1 1046.45   40.94
  11  -3   1 1017.26   43.29
 -11  -3   2  211.62   20.00
 -11  -3   2  237.33   15.43
  11  -3   2  200.61   17.90
  11   3   2  263.50   19.10
 -11   3   2  220.93   12.12
  11   3   2  243.13   14.04
 -11   3   2  221.40   16.57
  11  -3   2  232.66   16.30
  11  -3   3  429.63   24.04
 -11  -3   3  435.12   21.68
  11  -3   3  482.90   25.12
 -11   3   3  442.99   18.86
 -11  -3   3  430.10   23.04
  11   3   3  437.80   27.49
 -11   3   3  421.21   25.55
  11  -3   3  447.43   24.61
 -11   3   3  423.12   24.13
 -11   3   4   14.75    6.64
  11  -3   4   35.27    9.11
  11   3   4   13.28    8.74
 -11  -3   4   18.47    7.08
  11   3   4   22.50   12.13
  11  -3   4   10.71    9.51
 -11  -3   4   20.77   13.33
 -11  -3   4   11.69    7.85
  11   3   4   17.16    8.44
 -11   3   4   15.99    9.38
  11   3   5  761.00   43.95
  11  -3   5  795.94   37.70
 -11  -3   5  822.11   35.68
 -11  -3   5  904.54   36.75
 -11   3   5  824.46   35.45
  11   3   5  845.91   38.79
 -11   3   5  710.70   42.00
 -11   3   6    2.81   15.28
 -11  -3   6   11.25    8.53
 -11  -3   6   12.83    8.65
  11  -3   6   14.67   10.46
 -11   3   6   19.89    9.26
  11   3   6    7.03   11.56
  11  -3   6   24.15   13.29
 -11   3   7  119.96   21.79
 -11  -3   7   88.87   12.35
  11  -3   7   95.63   15.06
 -11   3   7   81.53   12.23
  11   3   7   88.62   15.91
  11  -3   7  117.26   17.35
  11   3   7  101.41   20.65
 -11   3   8   37.40   13.21
  11   3   8   32.16   15.71
 -11  -3   8   30.60   11.62
  11  -3   8   24.23   13.99
 -11   4  -6  450.53   27.48
  11   4  -6  415.76   25.85
 -11   4  -5   86.96   13.68
  11   4  -5   99.88   14.77
  11   4  -4  486.58   29.35
  11  -4  -4  487.26   24.33
 -11  -4  -4  510.89   28.29
  11   4  -4  531.74   22.92
 -11   4  -4  512.82   27.98
 -11  -4  -4  550.48   24.94
 -11   4  -4  518.12   28.53
 -11   4  -3   52.82   11.10
 -11   4  -3   41.91   10.12
  11   4  -3   59.67   12.77
  11   4  -3   61.09    9.11
 -11   4  -3   62.70    7.78
  11  -4  -3   55.28    8.07
 -11  -4  -3   59.96   10.60
  11   4  -3   61.37    8.49
 -11  -4  -3   53.00    9.24
  11   4  -2  796.34   33.32
 -11   4  -2  793.27   31.99
  11   4  -2  828.69   33.55
 -11  -4  -2  787.18   36.02
  11   4  -2  807.71   35.35
 -11  -4  -2  738.16   35.86
  11  -4  -2  740.94   32.42
  11   4  -2  720.50   39.40
 -11   4  -2  829.18   37.33
 -11   4  -2  811.72   35.93
  11  -4  -1   26.95   11.02
  11   4  -1   34.01   12.19
 -11   4  -1   37.72    6.40
  11   4  -1   50.71   10.10
 -11  -4  -1   35.90    9.16
  11  -4  -1   37.94    7.10
 -11   4  -1   39.49    9.23
 -11  -4  -1   29.05    9.83
 -11   4   0  722.32   29.85
  11   4   0  612.77   37.25
 -11  -4   0  740.29   33.00
  11  -4   0  727.05   31.90
  11   4   0  706.88   34.81
  11  -4   0  696.46   34.17
 -11  -4   0  649.34   34.88
 -11   4   0  706.86   33.61
 -11   4   1   39.41    7.98
  11   4   1   38.00   10.89
 -11   4   1   40.75    7.15
 -11   4   1   34.43    9.46
  11  -4   1   63.77   10.97
 -11  -4   1   46.64    9.43
 -11  -4   1   25.73   11.12
  11  -4   1   44.97   10.51
  11   4   2  895.10   44.37
  11  -4   2  907.27   40.94
 -11   4   2  871.72   40.86
 -11   4   2  892.50   35.98
 -11  -4   2  963.66   40.32
  11   4   3   41.47    9.75
 -11  -4   3   50.82   10.25
 -11   4   3   41.06   12.84
  11  -4   3   56.19   11.48
 -11   4   3   57.79    7.01
  11   4   3   37.87   14.28
  11  -4   3   43.64   13.29
 -11  -4   3   47.54   10.01
  11  -4   4  460.02   26.89
  11  -4   4  462.42   27.50
 -11  -4   4  445.78   24.16
  11   4   4  485.48   32.47
  11   4   5   74.92   17.58
 -11   4   5   93.02   15.09
 -11   4   5  103.68   11.90
  11  -4   5  116.73   14.62
 -11  -4   5   99.24   11.77
  11   4   5   74.58   14.96
  11  -4   5  111.72   15.45
 -11   4   6  350.87   28.31
 -11   4   6  413.86   23.66
  11   4   6  353.74   27.23
  11  -4   6  455.49   28.50
  11  -4   6  474.68   27.52
 -11  -4   6  425.17   23.98
  11  -4   7   68.22   16.83
 -11   4   7   53.28   18.00
  11  -4   7   40.70   14.64
 -11  -4   7   43.63   12.06
 -11   4   7   58.68   12.69
  11   4   7   38.12   15.46
 -11   4   8  229.89   19.70
  11   4   8  229.52   24.87
  11  -4   8  210.71   22.67
 -11  -4   8  226.35   19.37
  11   5  -6  -10.26   12.57
 -11   5  -6    7.84   13.24
 -11   5  -5  303.49   22.28
  11  -5  -5  269.65   18.47
 -11  -5  -5  281.61   22.98
  11   5  -5  271.05   22.23
  11   5  -4   61.78   14.16
 -11   5  -4   48.74   12.28
 -11   5  -4   64.38   12.79
  11  -5  -4   55.18    9.85
 -11  -5  -4   72.44   14.65
  11   5  -3  108.98   16.43
 -11   5  -3   93.67   13.31
 -11   5  -3  100.29   13.80
 -11  -5  -3   90.52   14.60
  11  -5  -3   88.52   10.70
 -11  -5  -2   60.22   12.26
  11  -5  -2   54.85    9.40
  11   5  -2   51.57   10.44
  11   5  -2   79.66   15.37
 -11   5  -2   57.61   11.83
  11   5  -1  349.56   20.46
 -11   5  -1  377.35   19.22
  11   5  -1  300.45   25.09
 -11  -5  -1  345.04   22.52
  11  -5  -1  353.63   20.25
  11   5  -1  328.73   22.07
  11  -5  -1  307.28   24.91
  11   5  -1  340.52   19.20
 -11   5  -1  338.08   22.21
 -11   5   0  168.00   15.43
  11   5   0  168.80   17.23
 -11  -5   0  212.15   16.34
  11  -5   0  179.42   16.84
  11   5   0  175.48   20.02
  11   5   0  191.91   14.38
  11  -5   0  180.88   18.14
  11   5   0  186.51   15.02
 -11   5   0  179.18   14.83
 -11   5   1  290.65   20.35
 -11  -5   1  342.89   20.58
  11  -5   1  251.40   22.83
  11  -5   1  321.58   21.87
 -11   5   1  343.45   20.98
  11   5   1  335.77   19.00
  11   5   1  304.44   23.89
  11  -5   2   61.56   12.77
  11   5   2   83.70    9.91
  11   5   2   40.38   15.29
 -11  -5   2   75.45   11.74
  11  -5   2   53.93   15.61
  11   5   2   58.25   15.20
  11  -5   3  134.40   15.92
 -11  -5   3  117.38   14.17
  11  -5   3  159.90   20.31
  11   5   3  136.31   19.68
  11  -5   4   78.28   14.28
  11   5   4   53.46   17.55
  11  -5   4   92.70   17.19
 -11  -5   4   70.21   12.08
  11   5   5  212.22   26.08
  11  -5   5  279.04   22.83
 -11  -5   5  261.43   19.30
  11  -5   5  271.80   21.81
 -11   5   5  231.08   20.52
  11  -5   6    4.33   13.91
 -11  -5   6   -3.87   10.79
 -11   5   6    0.70   10.34
  11   5   6  -12.66   17.05
 -11   5   6    2.25   12.42
  11  -5   6    7.47   13.80
 -11   5   7   49.89   13.36
  11   5   7   42.89   19.06
  11  -5   7   66.41   17.79
 -11  -5   7   51.92   13.75
  11   6  -6  485.36   29.50
  11  -6  -6  440.88   25.77
 -11  -6  -6  408.59   32.17
 -11   6  -5   53.84   15.07
  11   6  -5   77.96   15.15
  11  -6  -5   60.54   12.67
 -11  -6  -5   54.43   16.89
 -11   6  -4  195.21   19.31
 -11   6  -4  182.56   17.83
  11   6  -4  209.59   20.31
  11  -6  -4  189.66   15.97
 -11  -6  -4  165.30   19.58
 -11  -6  -3   89.34   16.07
  11  -6  -3  107.72   13.30
 -11   6  -3   89.79   14.86
  11   6  -3  134.15   17.46
 -11   6  -3   87.15   13.89
 -11   6  -2 1441.10   60.45
  11   6  -2 1321.13   63.10
 -11  -6  -2 1477.88   62.15
  11  -6  -2 1402.53   59.10
 -11  -6  -1   -0.84   10.80
  11  -6  -1   -3.44   10.92
  11   6  -1   15.48   14.12
 -11   6  -1   -5.72   11.15
 -11  -6   0  127.56   15.10
  11  -6   0  134.33   18.18
  11  -6   0  107.94   17.17
  11   6   0   94.43   17.74
 -11   6   0  101.76   14.02
  11   6   1    6.79   12.67
 -11  -6   1    8.43    9.88
  11  -6   1   -1.30   16.17
 -11   6   1    3.33   10.29
  11  -6   1    9.40   11.92
 -11  -6   2 1486.29   59.67
  11  -6   2 1251.52   65.51
  11  -6   2 1509.55   62.57
  11   6   2 1385.63   65.04
  11   6   2 1233.69   64.93
  11  -6   3   65.84   18.29
 -11  -6   3  102.11   14.52
  11   6   3   75.25   18.20
  11  -6   3  103.21   16.69
  11   6   3   75.80   19.02
  11   6   4  178.04   24.03
 -11  -6   4  166.99   17.94
  11  -6   4  151.04   21.48
  11  -6   4  189.48   19.91
  11  -6   5   78.11   18.95
 -11  -6   5   53.98   13.16
  11   6   5   62.20   19.72
  11  -6   5  102.75   17.45
  11  -6   6  506.20   34.48
 -11  -6   6  462.77   28.66
  11  -6   7   53.81   19.31
 -11  -6   7   75.90   16.26
  11   6   7   53.39   19.96
  11   7  -6   -7.33   13.84
  11  -7  -6   -1.66   12.79
 -11  -7  -6  -18.29   18.55
  11   7  -5   25.87   13.78
  11  -7  -5   29.73   13.34
 -11  -7  -5   -8.74   18.11
  11   7  -4   18.83   13.14
 -11  -7  -4   44.49   16.37
  11  -7  -4   23.75   12.63
 -11   7  -4   27.10   15.45
  11   7  -3    5.10   12.51
 -11   7  -3    6.08   11.51
 -11  -7  -3   -2.11   14.07
  11  -7  -3   -3.46   12.16
 -11  -7  -2  175.66   19.35
  11  -7  -2  190.17   20.51
  11   7  -2  202.36   19.89
 -11   7  -2  188.11   18.43
  11   7  -1   24.11   13.58
 -11   7  -1    8.71   11.69
 -11  -7  -1   24.70   13.12
  11  -7  -1   31.93   14.97
 -11  -7   0  218.00   18.31
  11  -7   0  209.74   23.31
  11  -7   0  108.80   19.58
 -11   7   0  138.45   16.55
 -11  -7   1   10.75   11.63
  11  -7   1    7.17   17.07
  11  -7   1    8.69   14.16
 -11   7   1   14.61   11.44
  11   7   1   22.90   15.25
  11  -7   2  162.37   22.84
  11   7   2  141.88   21.94
 -11  -7   2  170.88   17.29
  11   7   2  178.21   21.21
  11  -7   2  168.45   20.20
  11   7   3   -8.67   17.60
  11   7   3   15.51   16.83
 -11  -7   3   16.78   13.08
  11  -7   3    3.18   16.90
  11  -7   3   10.32   13.83
 -11  -7   4   16.89   13.07
  11  -7   4   28.30   18.02
  11   7   4   41.74   18.17
  11  -7   4   33.46   15.49
  11  -7   5   33.55   18.70
 -11  -7   5   13.36   13.90
  11  -7   6  -29.01   21.88
 -11  -7   6   -5.98   15.09
 -11  -8  -4  229.71   24.54
  11  -8  -4  241.59   22.96
 -11  -8  -3   34.91   16.62
  11  -8  -3   20.35   15.23
 -11   8  -2  247.05   22.56
 -11  -8  -2  301.61   23.87
  11  -8  -2  305.83   27.04
 -11  -8  -1   27.19   13.82
  11  -8  -1   44.68   18.99
 -11   8  -1   32.66   14.70
 -11   8   0  348.01   25.94
 -11  -8   0  435.40   26.90
  11  -8   0  390.41   32.92
  11  -8   1   19.83   17.32
 -11  -8   1   21.69   13.07
  11  -8   1   35.04   19.83
  11  -8   2  297.74   27.93
 -11  -8   2  319.75   22.97
  11  -8   2  301.67   29.74
  11   8   2  272.72   25.14
 -11  -8   3   44.20   14.26
  11  -8   3   53.41   19.84
 -11  -8   4  171.47   20.88
  11  -8   4  187.33   27.79
 -11  -9  -2   98.34   18.50
  11  -9  -2   51.79   23.00
 -11  -9  -1   53.50   16.75
  11  -9  -1   68.90   22.42
 -11   9  -1   59.42   17.12
 -11  -9   0  119.78   17.17
  11  -9   0  110.34   23.23
 -11   9   0   97.75   18.42
 -11  -9   1   57.47   15.37
  11  -9   1   30.90   20.39
 -11   9   1   52.32   15.10
  11  -9   2   71.27   22.59
 -12   0  -2  367.67   23.01
  12   0  -1 2340.11   85.61
  12   0  -1 2322.53   83.93
 -12   0  -1 2427.44   87.23
 -12   0   0   67.10    7.68
  12   0   0   79.85    8.45
 -12   0   0   58.21    9.66
 -12   0   1 2092.50   76.68
  12   0   1 1940.10   75.14
 -12   0   1 1906.77   76.82
 -12   0   2  394.50   21.36
 -12   0   2  370.49   21.15
 -12   0   2  385.24   24.66
  12   0   2  356.37   20.45
  12   0   3 1530.81   63.30
  12   0   3 1666.90   57.32
 -12   0   3 1496.92   57.40
 -12   0   3 1609.90   63.06
 -12   0   3 1719.81   63.47
 -12   0   3 1502.89   56.29
  12   0   3 1542.77   57.16
 -12   0   3 1580.76   68.43
 -12   0   4  380.39   17.70
  12   0   4  408.55   19.15
 -12   0   4  414.84   28.92
 -12   0   4  417.86   22.62
  12   0   4  448.97   25.11
 -12   0   4  361.68   23.07
  12   0   5 1204.33   44.74
 -12   0   5 1098.53   57.16
 -12   0   5 1176.73   48.23
  12   0   5 1152.57   51.76
 -12   0   5 1068.53   43.64
  12   0   5 1075.10   45.25
 -12   0   6  349.78   21.23
 -12   0   6  332.29   30.99
 -12   0   6  307.78   17.54
  12   0   6  331.57   20.02
 -12   0   7  339.47   21.68
  12   0   7  358.89   27.86
 -12   0   7  326.47   19.33
  12   0   7  330.58   22.03
  12   0   8   75.33   15.10
 -12   0   8   87.04   14.04
  12   0   9  402.45   29.16
 -12   1  -2  388.38   23.79
  12   1  -2  416.72   17.60
 -12   1  -1  461.41   21.49
 -12   1  -1  447.49   24.67
 -12  -1  -1  452.85   25.14
  12  -1  -1  447.91   20.52
  12   1  -1  437.24   20.08
 -12   1   0    6.47    5.58
  12   1   0   10.02    5.82
  12  -1   0   12.81    6.19
 -12  -1   0    8.78    7.72
  12  -1   0   11.95    5.26
 -12   1   1  463.47   20.11
  12   1   1  460.73   22.99
  12  -1   1  461.08   22.80
 -12  -1   1  455.64   24.87
 -12   1   1  480.39   23.05
 -12   1   1  436.23   24.31
  12   1   1  445.65   21.78
 -12  -1   1  435.17   23.88
 -12   1   2  445.50   24.22
  12  -1   2  436.26   18.49
  12   1   2  440.41   23.99
  12  -1   2  446.91   23.53
  12  -1   2  460.70   16.89
 -12   1   2  461.28   19.27
 -12  -1   2  452.80   25.35
 -12   1   2  466.28   22.78
 -12  -1   2  445.88   23.81
  12   1   2  424.09   22.68
  12  -1   3  287.96   14.99
 -12  -1   3  300.37   14.25
 -12   1   3  312.50   13.45
  12   1   3  315.43   14.36
 -12   1   3  307.13   22.34
 -12  -1   3  334.68   24.21
 -12   1   3  342.15   20.15
  12   1   3  305.42   15.42
  12  -1   3  321.96   13.90
 -12  -1   3  300.34   14.00
 -12   1   3  290.90   16.03
  12  -1   3  313.55   19.82
  12   1   3  342.86   21.05
 -12  -1   3  329.20   19.20
 -12  -1   3  320.40   21.38
 -12   1   3  333.55   18.08
 -12  -1   4   53.42   15.10
 -12   1   4   42.85   12.76
  12  -1   4   37.16   11.43
  12   1   4   49.44   11.45
 -12   1   4   42.84    5.95
  12   1   4   40.25    6.82
 -12  -1   4   44.90    6.43
  12  -1   4   49.75    7.43
 -12   1   4   38.86    9.63
 -12  -1   4   42.67    8.89
 -12  -1   4   48.70   11.34
 -12   1   5   43.54    7.38
  12   1   5   46.71    8.92
 -12  -1   5   44.51    7.42
  12  -1   5   52.22    8.91
  12  -1   5   65.25    8.57
  12   1   5   67.56    8.93
 -12   1   5   72.08   11.11
 -12  -1   5   53.21   10.59
 -12   1   5   51.14   15.88
 -12  -1   5   41.41   15.50
  12  -1   5   61.64   13.64
  12   1   5   56.96   13.93
 -12  -1   6  308.41   19.51
 -12   1   6  280.31   19.60
 -12   1   6  275.58   28.72
 -12   1   6  284.73   16.68
  12   1   6  296.49   19.40
 -12  -1   6  310.96   17.43
  12  -1   6  273.29   18.82
 -12   1   7   19.23   10.38
 -12  -1   7   30.04   10.26
  12  -1   7   24.06   15.82
  12   1   7   42.90   16.39
 -12   1   7   34.86    9.66
  12   1   7   14.30   11.36
 -12  -1   7   22.49    9.50
  12  -1   7   23.68   11.20
  12   1   8   22.94   14.07
  12  -1   8    9.92   13.43
 -12   1   8    8.82   11.41
  12   1   9   50.55   18.47
  12  -1   9   51.60   16.96
  12   2  -3  413.52   16.38
 -12   2  -3  437.56   22.45
 -12   2  -3  398.39   24.55
  12   2  -2  167.11   10.03
 -12   2  -2  187.10   13.01
 -12   2  -2  182.83   15.67
 -12   2  -1 1170.05   50.01
  12   2  -1 1145.66   44.01
  12   2  -1 1248.30   44.89
 -12   2  -1 1069.85   45.75
  12  -2  -1 1207.92   47.93
 -12   2  -1 1159.90   46.01
  12   2  -1 1158.54   45.69
 -12   2   0  475.66   21.71
  12   2   0  481.29   23.47
  12   2   0  488.58   21.88
 -12   2   0  461.89   21.41
 -12  -2   0  506.14   27.25
  12  -2   0  499.73   23.30
 -12   2   0  424.91   25.21
 -12  -2   1 1283.95   50.15
  12   2   1 1253.13   47.39
 -12   2   1 1226.43   44.69
  12   2   1 1214.46   41.54
  12   2   1 1173.45   41.35
  12  -2   1 1149.25   40.89
 -12  -2   1 1102.48   41.42
  12  -2   1 1129.11   41.19
 -12  -2   1 1194.73   52.71
  12  -2   1 1234.62   48.13
  12   2   1 1252.49   49.52
 -12   2   1 1240.69   44.98
  12  -2   1 1205.69   47.46
 -12   2   2  183.41   12.55
 -12   2   2  176.73   14.58
  12  -2   2  154.12   12.49
 -12  -2   2  166.16   14.09
 -12   2   2  152.00    9.27
  12   2   2  179.46   14.32
 -12   2   2  183.24   10.56
  12   2   2  189.25   10.32
 -12   2   2  159.17    8.05
  12   2   2  161.80    8.93
  12  -2   2  182.38    8.43
 -12  -2   2  210.16   11.26
 -12   2   2  177.44    9.90
  12   2   2  200.00   15.68
  12  -2   2  181.32   14.17
  12  -2   2  177.04   13.71
 -12   2   3  404.71   22.90
 -12   2   3  413.70   17.15
 -12  -2   3  435.47   22.70
 -12   2   3  410.25   16.62
  12  -2   3  395.51   20.90
 -12  -2   3  398.16   19.01
 -12   2   3  391.17   17.16
  12   2   3  396.42   18.64
  12  -2   3  447.10   17.80
 -12  -2   3  392.31   17.47
 -12   2   3  373.87   21.54
  12   2   3  407.04   20.22
 -12  -2   3  456.04   27.26
 -12   2   3  407.94   20.31
  12   2   3  405.75   25.35
  12  -2   3  421.57   23.79
  12   2   4   87.49    9.09
 -12   2   4   84.82    7.55
  12  -2   4   84.79   10.09
 -12  -2   4   61.02    8.09
 -12  -2   4   71.46   13.84
  12  -2   4   94.86   13.18
  12   2   4   72.91   14.24
 -12   2   4   77.06   11.73
 -12  -2   4   90.61   11.18
 -12  -2   4   82.34   16.61
 -12   2   4   82.07   14.46
 -12  -2   5 1043.28   44.02
  12  -2   5 1126.38   46.48
 -12   2   5 1050.23   43.39
  12   2   5 1107.18   46.01
  12   2   5 1183.70   46.08
 -12   2   5 1093.32   48.08
 -12   2   5  939.78   53.06
 -12  -2   5 1121.55   46.60
  12   2   5 1052.93   52.67
  12  -2   5 1157.68   50.86
  12  -2   5 1185.23   44.00
 -12  -2   6  170.55   13.35
  12  -2   6  159.28   15.39
 -12   2   6  166.41   12.94
  12   2   6  206.55   16.93
 -12   2   6  156.49   22.63
 -12   2   6  166.81   15.98
 -12  -2   6  166.85   14.33
 -12   2   7  205.96   27.98
 -12   2   7  208.73   17.93
 -12  -2   7  214.59   16.07
 -12  -2   7  202.56   15.62
  12  -2   7  210.06   18.31
 -12   2   7  190.83   15.62
  12   2   7  214.19   19.47
  12   2   7  200.21   23.96
  12  -2   7  219.86   22.59
  12   2   8  128.10   19.77
  12  -2   8  151.02   18.65
 -12   2   8  169.76   17.85
  12  -2   9  300.12   25.85
  12   2   9  265.38   26.98
  12   3  -6   72.23   11.10
  12   3  -5  146.92   14.29
 -12   3  -5  125.59   14.80
  12   3  -4  664.92   33.30
 -12   3  -4  660.73   32.61
  12   3  -4  695.26   29.52
  12   3  -3  130.88    8.60
 -12  -3  -3  127.57   12.06
 -12   3  -3  134.09   13.08
  12   3  -3  130.07   14.41
 -12   3  -3  161.42   15.32
 -12   3  -2  216.61   17.68
 -12   3  -2  212.57   15.30
  12   3  -2  232.00   11.61
 -12   3  -2  224.30   11.15
  12   3  -2  222.95   12.19
  12  -3  -2  234.35   11.53
 -12  -3  -2  225.90   13.14
  12   3  -2  222.03   17.77
  12   3  -2  253.05   13.78
 -12  -3  -2  221.32   16.16
  12   3  -2  250.27   10.77
  12   3  -1  243.32   13.67
  12   3  -1  268.16   12.43
 -12   3  -1  230.39   11.01
  12   3  -1  238.49   18.87
  12  -3  -1  243.15   11.46
 -12  -3  -1  221.41   12.70
  12  -3  -1  258.95   18.31
  12   3  -1  272.45   14.31
  12   3  -1  273.35   16.20
 -12  -3  -1  254.17   18.37
 -12   3  -1  269.22   18.51
 -12   3  -1  253.76   15.34
 -12   3   0  663.72   28.53
  12   3   0  648.29   25.94
 -12   3   0  643.59   24.78
 -12  -3   0  658.32   33.52
 -12   3   0  649.87   32.20
  12   3   0  708.73   31.62
 -12  -3   0  626.31   27.08
  12  -3   0  619.61   25.49
 -12   3   0  672.22   28.51
  12   3   0  690.52   29.36
  12  -3   0  647.51   30.81
  12   3   1  247.31   16.54
  12   3   1  255.57   13.85
 -12   3   1  266.09   12.74
 -12   3   1  246.12   14.01
 -12  -3   1  271.11   20.85
  12   3   1  279.56   19.14
 -12  -3   1  279.41   14.69
  12  -3   1  269.57   14.28
 -12   3   1  231.53   14.02
  12  -3   1  270.10   17.53
 -12   3   2  227.57   13.05
 -12  -3   2  256.70   21.48
  12  -3   2  230.00   17.91
  12   3   2  259.64   19.73
 -12  -3   2  267.98   15.54
  12  -3   2  263.27   17.57
 -12   3   2  247.68   15.47
  12   3   2  269.09   14.50
 -12   3   3  146.36   13.99
 -12  -3   3  127.70   11.45
 -12  -3   3  129.59   12.93
 -12  -3   3  135.11   11.30
  12  -3   3  161.10   14.96
 -12   3   3  123.17    9.17
  12   3   3  132.71   11.16
  12  -3   3  135.55   14.69
  12   3   3  132.89   16.34
  12  -3   3  144.14   14.49
 -12   3   3  138.21   10.52
  12  -3   4  691.40   32.39
 -12  -3   4  605.33   29.06
 -12   3   4  641.58   27.74
  12   3   4  639.28   30.40
  12  -3   4  684.83   33.86
  12   3   4  612.75   36.85
  12   3   4  648.04   30.50
  12  -3   4  706.43   33.68
 -12  -3   4  635.51   30.89
 -12   3   4  631.52   32.59
  12  -3   5  142.55   16.71
 -12   3   5  151.83   15.57
 -12   3   5  122.82   17.45
  12   3   5  115.21   19.26
  12  -3   5  150.14   14.56
 -12  -3   5  140.44   12.29
 -12  -3   5  142.95   13.35
 -12   3   5  120.00   11.31
  12   3   5  145.57   14.38
 -12  -3   6   85.59   11.73
 -12   3   6   88.50   18.73
  12  -3   6   97.37   14.42
 -12  -3   6   86.41   11.44
 -12   3   6   83.74   11.14
  12   3   6   91.49   14.12
 -12   3   7   31.39   18.85
 -12  -3   7   48.89   11.75
  12  -3   7   28.39   13.41
  12   3   7   39.49   14.18
  12  -3   8  264.48   23.15
  12   3   8  262.59   24.30
  12   4  -6  113.04   15.85
 -12   4  -6  183.65   18.06
 -12   4  -5  365.75   23.31
 -12  -4  -5  344.18   18.60
  12   4  -5  338.54   24.05
 -12   4  -4  311.04   21.09
  12  -4  -4  305.74   16.95
 -12  -4  -4  318.56   20.04
 -12  -4  -4  305.10   18.10
  12   4  -4  316.60   15.04
  12   4  -4  311.29   18.10
 -12   4  -4  309.44   22.37
  12   4  -4  297.27   22.69
 -12   4  -3  360.18   21.85
  12   4  -3  346.04   18.78
 -12  -4  -3  344.25   20.51
  12  -4  -3  353.94   17.88
  12   4  -3  331.24   24.03
  12   4  -3  402.53   19.23
 -12  -4  -3  345.42   20.29
 -12   4  -3  368.00   23.39
  12   4  -2   75.94   14.28
 -12   4  -2   81.56   12.59
  12  -4  -2   88.23    8.34
 -12  -4  -2   90.60   10.84
 -12  -4  -2   91.72   12.09
  12   4  -2  100.38   11.20
 -12   4  -2   97.78   11.95
  12   4  -2   99.80    9.09
 -12   4  -1  622.42   31.77
 -12   4  -1  595.44   28.91
  12   4  -1  592.33   34.20
 -12  -4  -1  632.11   28.92
  12  -4  -1  581.06   25.82
  12  -4  -1  663.33   34.29
 -12  -4  -1  594.34   31.20
  12   4  -1  632.45   30.61
 -12  -4   0   16.59   10.25
 -12  -4   0   22.03    7.92
  12  -4   0   36.79    7.00
  12   4   0   16.99   11.82
  12   4   0   27.03   10.54
  12  -4   0   18.55    9.68
 -12   4   0   18.63   10.02
  12  -4   1  563.83   29.53
 -12  -4   1  641.13   27.60
  12  -4   1  586.12   28.78
 -12   4   1  540.97   28.94
 -12  -4   1  548.49   31.83
 -12   4   1  505.22   24.83
  12   4   1  537.76   30.74
  12  -4   2   96.25   13.11
 -12   4   2   88.83    8.67
  12   4   2   69.11   14.46
 -12  -4   2   75.72   10.60
  12  -4   2   68.59   14.43
  12   4   3  434.78   29.54
  12  -4   3  471.36   26.59
 -12  -4   3  431.50   24.05
  12   4   3  445.21   22.96
  12  -4   3  419.34   28.58
  12  -4   4  296.92   22.22
 -12  -4   4  271.71   18.21
  12  -4   4  316.82   22.46
  12   4   4  321.05   26.86
  12   4   5  298.74   27.69
  12  -4   5  329.05   23.20
 -12  -4   5  321.17   19.67
  12  -4   5  386.50   25.29
 -12   4   5  295.10   18.55
  12   4   5  305.04   23.11
 -12   4   5  288.38   23.75
  12  -4   6  141.13   19.08
 -12   4   6  102.12   18.58
 -12  -4   6  133.77   13.83
 -12   4   6  115.24   12.68
  12   4   6  117.05   17.21
  12  -4   6  118.51   16.21
  12  -4   7   83.82   17.08
  12   4   7   69.98   17.25
  12  -4   8   32.43   16.78
  12   4   8   41.82   17.65
  12   5  -6  507.25   30.56
  12   5  -5   19.62   13.29
  12  -5  -5    3.41    9.05
 -12  -5  -5    8.47   12.41
 -12   5  -5   13.68   12.39
  12   5  -4  190.44   19.58
 -12  -5  -4  193.73   18.12
  12  -5  -4  192.88   14.51
 -12   5  -4  201.00   18.15
 -12   5  -4  201.60   19.06
  12   5  -4  212.13   14.37
  12  -5  -3  132.57   11.72
 -12  -5  -3  145.03   15.66
 -12  -5  -3  125.85   12.95
  12   5  -3  147.12   13.39
 -12   5  -3  130.75   15.48
 -12   5  -3  140.57   15.71
  12   5  -3  112.82   16.70
  12   5  -2 1215.67   46.21
  12   5  -2 1029.23   52.02
 -12  -5  -2 1067.05   48.11
  12  -5  -2 1017.15   44.00
  12   5  -2 1100.47   47.64
 -12   5  -2 1113.62   47.83
 -12   5  -2 1089.93   49.05
  12   5  -1  331.47   19.48
 -12   5  -1  310.70   21.69
  12  -5  -1  319.57   25.38
 -12  -5  -1  319.23   20.92
  12  -5  -1  317.57   18.68
  12   5  -1  318.31   18.05
  12   5  -1  297.75   24.86
  12   5  -1  331.23   22.14
 -12   5   0  260.90   18.92
  12   5   0  228.86   19.89
 -12  -5   0  235.56   17.60
  12  -5   0  235.33   17.02
  12   5   0  245.60   16.65
  12   5   0  234.88   23.35
  12   5   0  237.38   16.15
  12  -5   0  231.60   20.55
  12  -5   1  288.16   22.73
  12   5   1  321.02   19.09
  12   5   1  326.73   24.28
 -12   5   1  312.81   21.64
  12  -5   1  340.69   22.77
  12  -5   2 1187.49   52.71
  12   5   2  991.07   56.50
 -12  -5   2 1291.10   50.57
  12  -5   2 1035.70   55.30
 -12   5   2 1112.11   51.34
  12   5   2 1157.09   55.84
  12   5   2 1256.05   47.81
  12   5   3  115.37   19.60
  12  -5   3  147.24   17.04
 -12  -5   3  161.44   15.34
  12  -5   3  117.58   19.78
  12   5   4  156.36   22.30
 -12  -5   4  171.04   16.02
  12  -5   4  157.33   17.95
 -12  -5   4  165.93   15.68
  12  -5   5   10.10   14.26
 -12  -5   5   -1.45   10.33
 -12   5   5    4.02   10.69
  12  -5   5   12.28   13.38
  12   5   5   -8.17   17.88
  12   5   6  431.81   31.90
 -12   5   6  436.04   30.45
  12   5   7   19.36   17.71
  12  -5   7    8.23   16.14
  12   6  -6   70.78   15.46
  12  -6  -5   44.69   11.68
  12   6  -5   67.26   16.00
  12  -6  -4   28.79   10.27
 -12  -6  -4    4.08   13.88
  12   6  -4   27.71   14.07
 -12   6  -4   16.23   12.71
 -12   6  -4   20.01   11.75
 -12  -6  -3    4.67   12.28
  12  -6  -3   13.54    9.82
  12   6  -3    1.12   13.51
 -12   6  -3   -0.89   11.72
 -12   6  -3   10.47   12.20
 -12   6  -2   29.00   12.87
  12   6  -2   34.81   14.87
 -12  -6  -2   25.62   12.33
  12  -6  -2   27.05   10.59
  12   6  -1   28.70   11.94
 -12  -6  -1   36.31   12.04
  12  -6  -1   49.42   12.09
  12   6  -1   15.76   14.22
 -12   6  -1   30.66   12.85
 -12   6   0   91.07   13.96
 -12  -6   0  143.43   14.80
  12  -6   0  103.73   17.78
  12   6   0   93.58   17.83
  12   6   0  106.37   15.45
  12  -6   0  123.15   15.94
 -12  -6   1   45.34   11.74
  12  -6   1   37.80   16.08
  12  -6   1   35.13   13.74
  12   6   1   22.68   13.91
 -12   6   1   36.73   12.03
 -12  -6   2   43.77   11.37
  12  -6   2   17.68   16.22
  12   6   2   31.94   15.60
  12  -6   2   30.96   13.20
  12   6   2   24.63   16.69
 -12   6   2   35.39   12.93
  12  -6   3    2.08   13.38
  12   6   3  -12.90   17.06
 -12  -6   3    4.10   10.90
  12  -6   3    4.45   15.90
  12  -6   4   12.97   15.09
 -12  -6   4    0.88   12.40
  12  -6   4    9.18   17.96
  12   6   4   14.40   17.92
  12  -6   5   25.57   19.46
  12  -6   6   78.96   20.44
  12  -6   7    4.06   19.36
  12   6   7  -11.50   19.87
  12  -7  -5   15.72   12.34
  12   7  -5   23.44   13.88
  12   7  -4  276.02   22.94
  12  -7  -4  284.69   20.58
 -12  -7  -3   62.37   15.83
  12  -7  -3   63.93   14.03
  12   7  -3   52.50   15.71
 -12   7  -3   48.12   14.34
 -12   7  -3   60.42   15.05
  12   7  -2  431.02   29.99
 -12   7  -2  493.02   30.57
 -12  -7  -2  506.68   30.19
  12  -7  -2  471.46   28.86
 -12   7  -1    3.88   12.39
 -12  -7  -1   18.68   13.45
  12  -7  -1   19.56   13.39
  12   7  -1   12.51   13.36
 -12  -7   0  304.59   21.52
  12  -7   0  313.53   25.71
  12  -7   0  282.29   27.27
  12   7   0  271.98   24.89
 -12   7   0  265.61   22.28
  12   7   0  258.96   22.48
  12   7   1   25.08   14.87
 -12  -7   1   15.50   11.87
  12  -7   1   -2.74   18.63
 -12   7   1    9.53   13.14
  12  -7   1   -1.26   14.53
 -12  -7   2  506.23   28.09
  12  -7   2  406.19   33.33
  12  -7   2  529.85   32.88
  12   7   2  398.74   31.40
  12   7   2  431.48   33.52
  12  -7   3   40.73   19.14
  12   7   3   74.02   19.15
  12  -7   3   76.21   17.40
  12  -7   4  212.12   27.47
  12  -7   5   34.17   20.70
  12  -8  -4   17.99   14.18
  12  -8  -3   46.47   16.56
  12  -8  -2    7.57   16.83
 -12   8  -2   17.80   14.66
  12  -8  -1   51.57   17.80
 -12   8  -1   37.72   15.73
  12  -8   0    4.01   17.72
 -12   8   0   10.09   14.50
  12   8   1   49.30   15.57
 -12   8   1   44.40   15.06
  12  -8   1   29.42   19.50
  12  -8   1   32.90   17.91
  12  -8   2    3.05   20.19
  12  -8   3   34.57   19.71
  12  -8   4   11.88   20.67
 -12   9  -1   55.29   18.17
  12  -9  -1   72.24   21.35
  12  -9   0   87.91   23.49
  12  -9   1   60.56   22.58
 -13   0  -1    4.56    6.70
  13   0  -1    0.37    5.38
  13   0  -1   -2.51    4.34
 -13   0   0   -0.72    8.01
  13   0   0   -2.26    5.97
 -13   0   0    1.63    6.05
  13   0   1    4.36    6.93
 -13   0   1    2.07    7.94
  13   0   2    3.82    8.08
 -13   0   2   -0.68    8.02
 -13   0   2   -6.22    8.89
 -13   0   2    5.89    9.57
  13   0   3    1.13    4.11
 -13   0   3   -0.15    3.32
  13   0   3   -6.63    9.20
 -13   0   3   -0.70    8.83
  13   0   3   -2.90    4.20
 -13   0   3    6.60    8.72
 -13   0   3    4.31   10.34
  13   0   4    4.25    9.78
 -13   0   4   18.56   12.88
  13   0   4    5.13    5.44
 -13   0   4    4.56    4.46
  13   0   4    9.31    6.05
 -13   0   4    2.78    9.62
  13   0   5   -7.83   12.06
 -13   0   5    3.47    9.61
  13   0   5    2.39    7.45
 -13   0   5  -10.05   15.01
  13   0   6    4.46   13.93
  13   0   6   -7.89    9.26
 -13   0   6    1.62   16.38
 -13   0   6   -1.41   10.21
 -13   0   7    4.33   10.71
  13   0   7   -5.21   10.83
 -13   0   8   -5.15   11.60
 -13   1  -2  230.51   17.95
  13   1  -2  214.22   11.41
 -13   1  -1 1107.06   43.82
  13  -1  -1 1060.19   42.74
  13   1  -1 1073.57   39.69
 -13   1  -1 1109.51   48.27
  13   1  -1 1137.36   42.93
 -13   1   0  118.83    9.82
  13  -1   0  125.77   10.90
  13   1   0  114.83   10.43
  13  -1   0  132.87    9.82
 -13  -1   0  127.48   13.17
 -13   1   1 1129.73   41.68
 -13  -1   1  940.75   47.77
 -13   1   1 1052.91   46.41
 -13  -1   1 1070.09   46.38
  13  -1   1 1084.52   44.58
  13   1   1 1030.00   44.42
  13  -1   2  248.26   17.18
  13   1   2  265.59   17.81
 -13   1   2  246.17   12.85
 -13   1   2  269.40   16.81
 -13  -1   2  263.13   17.97
 -13   1   2  270.28   18.57
  13  -1   3  924.44   39.45
 -13  -1   3  966.82   38.63
 -13   1   3  979.75   37.43
  13   1   3 1049.67   38.33
  13   1   3 1063.66   46.58
  13  -1   3 1095.52   45.99
  13   1   3 1028.29   39.61
  13  -1   3 1149.83   38.34
 -13   1   3  986.66   48.81
 -13  -1   3 1089.20   51.33
 -13   1   3 1061.54   45.56
 -13  -1   3 1041.09   44.81
 -13  -1   3 1108.30   47.11
 -13   1   3 1022.83   43.02
 -13   1   4   78.72    6.88
  13   1   4   82.47    8.13
  13  -1   4   76.53    8.85
  13  -1   4   81.98    7.63
  13   1   4   86.36    8.98
 -13  -1   4   95.56   12.18
 -13   1   4   72.97   12.07
  13  -1   4   69.62   12.38
  13   1   4   91.42   14.05
 -13  -1   4   76.27    7.57
 -13  -1   4   67.33   15.65
 -13   1   4   90.51   15.30
 -13  -1   5  482.75   25.81
  13  -1   5  458.20   23.51
  13   1   5  498.22   23.48
  13  -1   5  468.61   28.99
  13   1   5  475.96   30.02
 -13   1   5  505.87   26.74
 -13   1   5  408.66   31.31
 -13  -1   5  425.13   33.55
  13  -1   6  121.38   18.42
  13   1   6  134.51   18.90
  13  -1   6  114.52   13.72
  13   1   6  123.27   13.34
 -13   1   6  109.69   20.91
 -13   1   6  123.39   14.55
 -13  -1   6  115.55   13.91
  13  -1   7  399.61   25.49
  13   1   7  455.22   26.14
 -13  -1   7  450.00   25.25
 -13   1   7  402.17   25.36
 -13   1   8   35.27   13.57
  13   2  -3   18.08    3.54
 -13   2  -3   14.70   11.11
  13   2  -2  294.83   14.53
 -13   2  -2  287.09   17.41
 -13   2  -2  320.20   21.20
 -13   2  -1   13.83    9.59
  13   2  -1   26.70    6.57
 -13   2  -1   25.43    7.30
  13  -2  -1   23.81    8.04
  13   2  -1   19.08    4.93
 -13  -2  -1   24.98    9.79
 -13  -2   0  249.86   18.72
 -13   2   0  247.60   14.10
  13   2   0  241.67   13.97
 -13   2   0  215.05   17.49
  13   2   0  249.34   15.48
 -13   2   0  222.72   13.38
  13  -2   0  249.61   15.36
  13  -2   1   25.44    7.79
 -13  -2   1   23.28    9.39
 -13   2   1   28.55    5.94
  13  -2   1   34.54    8.89
  13   2   1   24.02    9.05
 -13  -2   1   26.03   11.01
  13   2   1   12.35    7.44
 -13   2   1   17.84    5.43
 -13   2   2  318.12   19.94
 -13  -2   2  275.84   18.46
 -13   2   2  255.09   12.89
  13   2   2  288.20   12.37
 -13   2   2  253.68   10.68
  13   2   2  273.20   11.48
 -13   2   2  310.34   17.03
  13  -2   2  286.23   11.11
  13  -2   2  287.73   13.00
 -13  -2   2  258.09   11.93
  13  -2   2  313.10   18.97
  13   2   2  291.09   19.80
 -13   2   2  277.96   13.76
  13  -2   2  279.23   17.38
  13  -2   3   15.74    9.93
  13   2   3    8.87   10.60
 -13  -2   3    9.32    8.36
 -13   2   3   23.39   10.00
 -13  -2   3   16.21    6.14
 -13   2   3   18.92    4.13
  13   2   3   18.16    5.31
  13  -2   3   25.26    4.82
 -13  -2   3   13.32    6.14
  13   2   3   23.36    6.76
 -13   2   4  107.71   13.31
 -13  -2   4  114.81   12.98
  13   2   4  128.67   16.45
  13  -2   4  105.47   14.81
  13  -2   4  128.78   11.88
 -13  -2   4  100.82    9.36
 -13   2   4  117.90    8.43
  13   2   4  117.62   10.01
 -13  -2   4  113.67   18.43
 -13   2   4   88.52   14.67
  13   2   5   56.21   15.86
  13  -2   5   39.90   13.11
 -13   2   5   43.37   14.59
 -13   2   5   28.09   10.98
 -13  -2   5   30.48   10.27
  13   2   5   26.88    9.11
  13  -2   5   24.62    9.38
 -13  -2   6  137.00   13.86
  13   2   6  162.65   21.56
  13  -2   6  126.41   18.96
 -13   2   6  172.88   16.76
 -13   2   6  107.84   20.74
  13   2   6  164.04   15.58
  13  -2   6  150.92   15.86
 -13   2   7  -14.72   18.80
  13   2   7   -1.68   12.58
  13  -2   7    8.92   12.32
 -13   2   7    4.06   11.98
 -13  -3  -4  138.33   13.12
 -13   3  -4  188.49   15.49
 -13   3  -3  581.77   32.02
 -13  -3  -3  560.88   28.41
  13   3  -3  597.08   23.94
 -13   3  -3  587.99   29.00
 -13   3  -2  201.42   14.57
  13   3  -2  198.58   10.78
 -13   3  -2  188.17   16.92
  13   3  -2  187.07   10.03
 -13  -3  -2  184.28   15.25
  13   3  -2  196.52   12.42
 -13  -3  -1  477.24   27.12
 -13   3  -1  466.20   23.71
  13   3  -1  517.03   22.52
  13   3  -1  521.95   20.14
  13  -3  -1  485.72   19.00
 -13  -3  -1  472.29   20.16
 -13   3  -1  476.22   27.40
  13   3  -1  520.43   24.71
  13  -3  -1  537.87   27.91
  13   3  -1  482.55   21.93
  13   3   0   69.12    5.55
 -13  -3   0   89.33   12.67
  13   3   0   50.60   10.07
 -13   3   0   64.61   11.63
  13  -3   0   62.11   10.31
 -13   3   0   58.28    8.08
  13   3   0   58.04    9.01
 -13  -3   0   46.66    5.47
  13  -3   0   59.60    4.50
  13   3   1  590.68   22.58
 -13   3   1  569.76   24.46
  13   3   1  539.44   29.24
  13  -3   1  518.82   21.61
 -13  -3   1  504.90   22.60
  13   3   1  555.26   26.91
 -13   3   1  543.89   24.25
  13  -3   1  539.23   27.50
 -13  -3   1  526.31   31.16
 -13  -3   2  233.10   21.06
  13   3   2  217.97   12.58
 -13   3   2  189.07   10.14
  13   3   2  195.42   11.80
 -13  -3   2  232.61   13.03
  13  -3   2  220.41   14.93
  13   3   2  166.26   17.23
  13  -3   2  227.12   16.62
 -13   3   2  203.34   11.96
  13   3   3  563.41   24.74
 -13   3   3  528.40   22.38
  13   3   3  556.18   32.26
 -13   3   3  541.13   22.49
 -13  -3   3  524.88   27.79
 -13  -3   3  517.89   25.48
  13  -3   3  504.66   29.71
 -13   3   3  524.01   28.81
  13  -3   3  589.65   29.40
  13   3   4  186.88   13.95
  13  -3   4  179.29   16.99
  13   3   4  168.48   19.99
 -13   3   4  161.00   16.24
 -13  -3   4  170.11   14.98
  13  -3   4  196.78   17.51
  13  -3   4  150.39   15.61
  13   3   5  276.96   26.15
  13  -3   5  337.71   23.86
  13  -3   5  274.73   20.38
 -13  -3   5  300.10   19.30
  13   3   5  304.64   19.58
 -13   3   5  241.79   22.57
 -13   3   5  276.05   21.05
 -13   3   6   83.60   19.31
 -13  -3   6  123.31   13.35
 -13   3   6  130.64   16.14
  13  -3   6  107.34   15.82
  13   3   6  126.22   15.40
  13   3   6  104.12   21.43
 -13   3   7  115.38   20.99
  13   3   7  151.31   18.63
  13  -3   7  177.58   19.02
  13   4  -6  131.95   15.59
  13   4  -5   15.31   11.95
 -13   4  -5   26.93   11.99
 -13  -4  -5   17.10    8.52
  13   4  -4  667.73   34.60
 -13  -4  -4  587.58   29.54
 -13   4  -4  652.38   34.84
 -13   4  -4  666.89   33.30
  13   4  -3   70.68   14.07
 -13   4  -3   71.50   13.91
  13   4  -3   81.67    8.84
  13  -4  -3   63.24    7.96
 -13  -4  -3   68.22   10.23
 -13  -4  -3   56.43   10.55
 -13   4  -3   66.29   11.96
  13   4  -2  153.92   17.55
  13  -4  -2  179.12   11.17
 -13  -4  -2  210.00   13.77
 -13   4  -2  194.88   15.35
  13   4  -2  187.70   11.75
  13   4  -2  230.37   14.98
 -13   4  -2  176.25   17.25
 -13  -4  -2  196.67   16.05
  13  -4  -1  219.37   19.67
  13   4  -1  195.45   12.05
  13   4  -1  153.00   18.33
 -13  -4  -1  157.98   12.31
  13  -4  -1  168.32   10.54
  13   4  -1  225.84   16.28
 -13  -4  -1  186.45   16.76
 -13   4  -1  197.78   17.67
 -13   4  -1  198.83   14.42
  13   4   0 1119.43   42.59
 -13   4   0 1076.71   48.32
 -13  -4   0 1052.12   49.14
  13   4   0 1149.82   45.01
 -13  -4   0 1046.43   43.31
  13  -4   0 1029.95   41.46
  13   4   0 1128.30   48.33
  13  -4   0 1049.09   47.64
 -13   4   0 1022.58   44.12
 -13   4   1  191.86   17.08
 -13  -4   1  172.64   18.35
 -13  -4   1  186.33   13.19
  13  -4   1  192.21   13.26
  13  -4   1  170.13   16.10
  13   4   1  163.15   12.42
  13   4   1  160.25   17.06
 -13  -4   2  204.09   14.14
  13  -4   2  185.01   16.94
  13   4   2  181.29   18.91
  13  -4   2  213.90   17.89
  13   4   3  107.06   17.38
  13  -4   3   68.90   15.51
  13  -4   3  103.40   14.62
  13   4   4  654.32   39.37
  13  -4   4  662.02   36.37
 -13   4   4  679.97   34.48
  13  -4   4  664.47   34.94
  13   4   4  579.73   31.41
  13   4   5   11.63   16.48
  13  -4   5   31.77   13.74
  13   4   5   18.54   11.47
  13  -4   5    3.79   12.55
 -13   4   5   36.69   13.37
 -13   4   5   31.86   13.31
  13  -4   6  123.67   17.64
  13   4   6  104.25   15.91
  13  -4   6  129.44   19.47
 -13   4   6   87.95   17.94
  13   5  -6   40.50   14.23
 -13   5  -5   62.90   14.96
  13   5  -5   68.21   15.99
 -13  -5  -4   -2.76    8.80
  13  -5  -4    1.44    8.22
  13   5  -4    1.04   13.73
 -13   5  -4   -0.85   11.84
 -13   5  -4    9.39   12.18
 -13  -5  -3   82.73   12.08
  13   5  -3  105.62   12.24
  13   5  -3   83.01   15.69
  13  -5  -3   93.20   10.21
 -13   5  -3   93.30   13.94
 -13   5  -3   98.94   14.92
  13   5  -2   23.90   13.73
  13   5  -2   38.03   10.75
 -13  -5  -2   25.01   10.76
 -13   5  -2   51.45   13.34
  13  -5  -2   33.08    7.69
 -13   5  -2   49.86   11.83
  13  -5  -1   83.44    9.85
  13   5  -1   88.91   13.54
 -13   5  -1   72.95   14.50
 -13   5  -1  117.58   13.35
  13   5  -1   76.32   17.28
  13  -5  -1  101.83   17.96
  13   5   0  112.86   15.37
  13  -5   0  113.12   11.54
 -13   5   0  117.41   15.46
  13   5   0   87.73   17.01
  13   5   0  127.84   11.77
  13  -5   0  123.31   17.04
  13   5   1   54.34   14.02
 -13   5   1   60.24   12.75
  13  -5   1  102.21   13.75
  13   5   1   44.74   17.24
  13  -5   1   73.39   13.54
  13   5   2   31.97   13.45
  13  -5   2   40.25   13.86
  13  -5   2   43.07   13.75
 -13   5   2   60.17   13.02
  13   5   3  119.39   19.87
  13  -5   3   86.49   17.77
  13  -5   3  102.63   16.42
  13   5   4    2.99   15.87
 -13   5   4    0.92   12.11
  13  -5   4    6.99   12.89
  13  -5   4    3.99   14.77
 -13   5   5   48.37   13.79
  13  -5   5   44.86   16.90
  13   5   5   29.46   14.01
  13   5   5   40.51   18.68
  13  -5   5   43.34   14.64
  13   5   6   37.98   15.95
  13   6  -6  255.71   23.16
  13   6  -5   91.97   17.44
 -13   6  -4  155.18   18.57
  13  -6  -4  148.45   14.13
  13   6  -4  215.19   21.46
 -13   6  -4  191.46   19.82
 -13   6  -3   54.54   14.33
  13   6  -3   50.38   11.68
  13   6  -3   83.12   17.28
  13  -6  -3   56.48   10.81
 -13   6  -3   61.08   14.82
  13  -6  -2  610.59   29.35
 -13   6  -2  635.29   33.49
 -13   6  -2  661.50   35.12
  13   6  -2  598.35   32.11
  13   6  -2  573.73   36.53
  13   6  -1   47.35   16.27
  13   6  -1   64.38   13.52
 -13   6  -1   33.05   13.70
  13  -6  -1   29.99   10.77
 -13   6   0  209.01   20.36
  13  -6   0  272.00   19.80
  13   6   0  233.06   21.08
  13  -6   0  267.66   23.83
  13   6   0  286.25   25.45
 -13   6   1   56.30   14.39
  13   6   1   32.75   15.35
  13  -6   1   30.39   14.68
  13  -6   1   36.89   14.25
 -13   6   2  548.08   31.88
  13  -6   2  634.19   36.98
  13   6   2  521.30   37.81
  13  -6   2  586.14   34.14
  13   6   2  542.38   35.62
  13  -6   3   75.41   19.55
 -13   6   3   60.03   14.50
  13   6   3   55.33   18.21
  13  -6   3   62.97   15.86
  13  -6   4  186.04   25.18
  13  -6   4  212.72   21.83
  13   6   4  216.92   26.19
  13  -6   5   85.93   20.73
 -13   7  -3   42.78   14.90
  13  -7  -3   42.49   11.81
  13   7  -3   36.74   15.33
  13  -7  -2   27.71   12.04
  13   7  -2   35.87   14.69
  13   7  -2   28.68   12.33
 -13   7  -2   17.67   15.26
  13  -7  -1   22.10   13.72
  13   7  -1   26.14   16.01
 -13   7  -1   52.08   16.00
  13   7  -1   43.58   14.37
  13   7   0   -1.03   13.87
  13   7   0  -21.40   15.91
 -13   7   0    8.77   13.44
  13  -7   0  -19.01   18.91
  13  -7   0   12.90   15.24
 -13   7   1   24.32   13.59
  13   7   1   36.65   15.95
  13  -7   1   38.15   17.61
  13  -7   1   37.66   16.95
 -13   7   2   12.89   13.73
  13   7   2   44.66   17.56
  13  -7   2   31.65   16.11
  13  -7   2    7.02   19.23
  13  -7   3   50.30   17.25
  13  -7   3   24.13   18.64
 -13   8  -2   37.90   15.38
  13   8  -1   84.24   15.42
 -13   8  -1   78.46   17.92
  13   8   0  425.57   28.14
 -13   8   0  351.56   27.29
  14   0  -1  783.34   30.18
  14   0  -1  767.47   32.44
  14   0   0  594.02   25.47
 -14   0   0  576.62   30.72
  14   0   0  620.15   27.70
 -14   0   1  884.79   39.72
  14   0   1  816.55   36.99
 -14   0   2  162.58   17.45
 -14   0   2  185.59   15.85
  14   0   2  163.84   15.16
 -14   0   3  689.68   37.99
 -14   0   3  657.65   33.41
  14   0   3  712.41   34.63
 -14   0   4  158.39   20.20
  14   0   4  170.22   10.89
 -14   0   4  160.08   15.84
  14   0   4  188.05   18.04
  14   0   5  288.82   16.47
 -14   0   5  224.24   24.44
  14   0   5  249.54   22.12
 -14   0   5  234.38   19.21
 -14   0   6   73.08   13.28
  14   0   6   79.08   17.45
 -14   0   6   97.85   21.05
 -14   0   7  676.11   34.53
 -14   0   8   42.51   13.34
  14   1  -2  196.30   11.25
 -14   1  -2  242.97   18.95
  14   1  -1   34.20    4.12
 -14   1  -1   16.43    9.98
  14  -1  -1   21.32    6.44
  14   1  -1   19.53    6.54
 -14  -1   0   30.47   10.31
  14   1   0   25.18    7.53
 -14   1   0   24.68    6.85
  14  -1   0   13.13    7.43
  14  -1   0   28.98    7.00
 -14  -1   1   31.44    9.58
 -14   1   1   28.80    9.84
 -14  -1   1   30.49   10.67
  14  -1   1   26.24    7.57
  14   1   1   27.46    7.90
 -14   1   1   26.71    6.74
  14  -1   1    9.53    8.01
 -14   1   2  199.56   16.73
 -14  -1   2  171.89   15.67
  14   1   2  195.30   15.79
  14  -1   2  197.24   15.84
 -14   1   3  182.70   16.03
 -14  -1   3  156.35   14.80
  14  -1   3  148.02    7.51
  14   1   3  175.05    9.17
  14  -1   3  147.91    9.53
  14   1   3  158.94   15.81
  14  -1   3  165.86   15.99
 -14   1   3  179.05   18.76
 -14  -1   3  153.20   18.56
 -14   1   4   34.10   10.78
 -14  -1   4   26.92   10.13
 -14  -1   4   35.02   14.62
 -14   1   4   26.85   13.21
  14   1   4   29.26   12.18
  14  -1   4   35.66   12.30
  14  -1   4   27.11    7.49
  14   1   4   27.15    6.40
  14   1   5  180.15   19.99
  14  -1   5  206.96   19.91
  14   1   5  220.34   14.54
 -14  -1   5  204.96   16.67
 -14   1   5  213.58   23.13
 -14  -1   5  209.70   24.04
 -14   1   5  219.83   18.22
  14  -1   5  211.97   15.24
 -14   1   6   49.72   13.09
 -14  -1   6   55.70   12.24
  14   1   6   70.84   16.46
  14  -1   6   27.92   15.37
 -14   1   6   39.74   18.45
 -14   1   7  107.98   23.43
 -14   1   7  128.84   16.84
 -14  -1   7  109.38   14.38
  14   2  -3  896.23   33.27
 -14   2  -3  974.83   44.83
  14   2  -2  441.38   19.68
 -14   2  -2  436.80   26.75
 -14  -2  -1  720.30   34.45
  14   2  -1  669.50   26.24
  14  -2  -1  661.11   31.34
 -14   2  -1  689.22   34.69
  14   2  -1  635.45   28.92
  14   2   0  260.87   16.37
 -14  -2   0  254.16   19.51
 -14   2   0  252.66   18.78
  14   2   0  245.00   14.56
  14  -2   0  234.99   15.59
 -14   2   0  225.65   13.90
  14   2   1  829.57   35.65
 -14  -2   1  794.36   38.48
 -14  -2   1  760.53   40.21
  14  -2   1  820.29   35.87
  14   2   1  841.56   37.71
 -14  -2   2  467.48   25.88
  14   2   2  483.53   27.13
  14  -2   2  475.74   25.63
  14  -2   2  482.63   25.04
 -14   2   2  445.72   26.57
 -14  -2   2  417.59   28.86
  14   2   3  894.62   42.10
  14  -2   3  890.56   40.53
 -14  -2   3  812.89   38.72
  14  -2   3  866.36   36.56
  14   2   3  821.22   32.15
 -14   2   3  841.63   40.04
  14   2   4   42.25   13.96
  14  -2   4   24.85   11.38
 -14  -2   4   22.74   14.19
 -14   2   4   26.82   12.83
  14   2   4   30.02    7.29
  14  -2   4   21.89    8.94
 -14  -2   4   24.73   10.00
 -14   2   4   16.83   10.86
  14   2   5  367.71   27.49
  14  -2   5  360.95   25.77
  14  -2   5  335.44   20.73
  14   2   5  360.61   19.72
 -14   2   5  324.32   26.59
 -14   2   5  316.68   22.40
 -14  -2   5  365.11   22.41
  14   2   6   22.82   16.66
  14  -2   6   24.53   15.19
 -14   2   6   13.96   11.81
 -14  -2   6   10.31   10.35
 -14   2   6   21.59   15.51
 -14   2   7  261.64   28.40
 -14  -3  -4  418.89   22.81
 -14   3  -3   75.37   11.93
 -14  -3  -3   84.23   11.56
  14   3  -3   68.69    6.48
 -14   3  -3   83.14   13.77
  14   3  -2   14.07    6.59
 -14   3  -2   14.96    7.97
 -14  -3  -2   19.98    9.40
 -14   3  -2   27.40   12.11
  14   3  -1  113.51    9.56
 -14   3  -1  122.88   14.42
  14   3  -1  115.19    6.26
 -14   3  -1  120.92   11.67
  14   3  -1  103.38    8.41
  14  -3  -1  121.52   14.36
  14   3  -1  118.17   11.94
 -14  -3  -1  119.10   14.44
 -14  -3   0  873.77   41.08
  14   3   0  822.68   37.70
  14   3   0  860.20   35.57
 -14   3   0  790.67   34.63
  14  -3   0  792.01   37.42
 -14   3   0  834.24   40.22
 -14   3   1  102.30    9.20
  14   3   1   97.34    5.56
  14   3   1  104.89    5.82
 -14   3   1   99.99   14.47
  14  -3   1   83.06    4.51
 -14  -3   1  107.20   15.22
  14  -3   1  102.38   12.18
  14   3   1   91.45   13.65
  14   3   2   15.39    5.09
  14   3   2   29.35   12.11
 -14   3   2   27.07    6.44
  14  -3   2   17.65    6.24
 -14  -3   2   16.70   12.86
  14  -3   2   23.26    9.76
  14  -3   3   95.09   13.37
 -14  -3   3   78.43   16.74
  14  -3   3  110.32   13.97
  14   3   3   95.99    9.00
  14   3   3   80.21   16.20
 -14   3   3   95.09   13.94
 -14  -3   3   91.08   12.96
  14  -3   4  407.97   25.49
  14   3   4  418.63   21.21
 -14   3   4  415.93   25.60
  14   3   4  400.52   29.74
  14  -3   4  447.12   26.75
  14  -3   4  438.83   26.54
 -14  -3   4  459.52   24.81
  14   3   5  149.17   13.71
 -14   3   5  147.22   16.94
 -14   3   5  151.32   19.50
  14   3   5  159.65   22.40
  14  -3   5  189.19   19.08
 -14  -3   5  151.00   14.80
  14  -3   5  186.26   19.09
 -14  -3   6   43.31   11.49
 -14   3   6   37.54   17.05
 -14   3   7   80.13   20.54
 -14   4  -5   66.66   14.41
  14   4  -5   64.33   14.19
 -14   4  -4   82.08   13.26
 -14  -4  -4   69.85   11.37
  14   4  -4   76.44   15.14
 -14   4  -4   97.53   16.17
  14   4  -3  202.30   12.83
 -14   4  -3  221.19   19.75
 -14  -4  -3  175.93   16.16
  14   4  -3  199.53   19.27
 -14   4  -3  190.87   16.87
  14   4  -2  113.21   11.72
  14  -4  -2  102.30    7.86
 -14  -4  -2  102.13   12.94
 -14   4  -2  119.88   13.33
 -14   4  -2   96.29   15.07
 -14   4  -1  213.66   19.15
  14  -4  -1  190.73   10.53
 -14  -4  -1  222.11   18.50
  14   4  -1  225.39   16.81
 -14   4  -1  212.52   15.81
  14  -4  -1  214.90   20.25
 -14   4   0  148.68   13.06
  14  -4   0  149.38    9.20
 -14   4   0  163.56   17.40
 -14  -4   0  165.59   17.52
  14   4   0  194.54   17.22
  14   4   0  132.50   13.09
  14  -4   0  164.70   16.37
 -14   4   1  216.79   14.70
  14  -4   1  214.35   12.25
 -14  -4   1  217.76   20.77
 -14   4   1  252.70   19.95
  14  -4   1  213.95   17.64
  14   4   1  215.87   19.38
 -14   4   2   98.52    9.91
  14   4   2   99.69   15.74
  14  -4   2   86.42   11.79
 -14  -4   2   90.14   16.75
  14  -4   2   88.14   14.39
  14  -4   3  178.89   19.87
  14   4   3  173.55   14.27
  14  -4   3  213.93   18.64
  14   4   3  181.41   21.07
  14   4   4   79.83   11.96
  14   4   4   65.45   17.92
  14  -4   4   72.40   16.35
  14  -4   4   70.98   14.20
 -14   4   4   87.97   14.86
  14   4   5   45.97   18.93
 -14   4   5   58.67   14.32
 -14   4   5   49.30   14.16
  14  -4   5   48.86   16.04
 -14   4   6   17.32   15.36
  14   5  -5   42.04   14.90
 -14   5  -4  275.62   23.05
  14   5  -4  227.75   22.63
 -14   5  -4  241.79   20.37
  14   5  -3   89.57   17.86
 -14  -5  -3   98.03   13.11
 -14   5  -3   93.48   16.22
 -14   5  -3   95.76   14.81
 -14  -5  -2  372.25   22.98
  14   5  -2  358.70   22.03
  14  -5  -2  325.35   17.14
  14   5  -2  341.25   26.44
 -14   5  -2  357.18   24.66
 -14   5  -2  342.78   22.17
 -14  -5  -1   13.57   11.63
  14  -5  -1   22.08    6.92
  14   5  -1   14.45   14.25
 -14   5  -1   16.31   11.81
 -14   5  -1   14.89   10.29
  14   5  -1   41.54   11.80
  14   5   0  285.00   25.39
  14  -5   0  313.24   24.15
  14  -5   0  303.50   16.85
  14   5   0  323.04   23.40
 -14   5   0  344.88   20.21
 -14   5   0  297.66   23.28
  14  -5   1   32.46   13.00
  14   5   1   25.12   12.35
 -14   5   1   30.30   13.21
  14  -5   1   12.33    8.95
  14  -5   2  376.06   24.52
 -14   5   2  334.02   23.57
  14  -5   2  345.65   24.34
  14   5   2  280.63   25.22
  14   5   3   91.08   18.53
  14  -5   3   78.52   17.22
  14  -5   3   68.48   15.55
  14   5   4  284.43   27.83
  14  -5   4  309.84   25.09
 -14   5   5   48.75   14.24
  14   6  -5   14.62   15.48
 -14   6  -4   18.50   15.00
  14   6  -4    3.31   15.17
 -14   6  -3  107.23   18.08
  14   6  -3   73.93   17.84
 -14   6  -3   94.96   15.43
 -14   6  -2   56.40   14.86
  14   6  -2   61.12   12.90
  14   6  -2   43.42   15.96
 -14   6  -2   40.99   12.75
 -14   6  -1   34.49   14.38
  14   6  -1   23.13   12.97
  14   6  -1   34.05   16.40
 -14   6  -1   43.92   12.28
  14   6   0   95.70   16.88
  14   6   0   86.87   18.36
  14  -6   0   93.76   17.81
 -14   6   0  108.44   17.21
  14   6   1   35.02   15.28
  14   6   1   24.30   18.22
 -14   6   1   44.75   13.52
  14  -6   1   54.24   15.48
 -14   6   2   39.20   13.78
  14   6   2   45.76   16.99
  14  -6   2   68.30   15.03
  14   6   3   76.72   19.52
  14  -6   3   82.71   17.52
 -14   7  -3   11.65   14.38
 -14   7  -2   31.28   15.74
  14   7  -1   20.54   13.88
 -14   7  -1   55.19   17.08
  14   7   0  600.14   35.31
 -14   7   0  621.48   35.91
  14  -7   0  586.24   39.31
  14  -7   1   24.27   17.28
  14   7   1   31.07   16.21
  14  -7   2   60.64   18.38
  14   7   2   63.69   19.28
 -14   8  -2   25.21   17.15
  14   8  -1   15.13   13.05
  14   8   0   15.76   15.76
  15   0  -1    2.88    4.36
  15   0  -1   -3.78    6.55
  15   0   0   -0.52    7.55
 -15   0   0    4.17    9.61
  15   0   0    5.22    5.83
  15   0   1   10.41    8.19
 -15   0   1   -6.44   10.50
  15   0   2   -1.42    9.07
 -15   0   2   14.75   11.21
 -15   0   2   11.78   10.50
  15   0   3   -2.46   10.56
 -15   0   3   21.34   13.32
 -15   0   3    3.88    9.76
  15   0   4    3.74   11.85
 -15   0   4   -1.24   13.66
 -15   0   4   11.76   11.33
  15   0   5    4.25   13.66
 -15   0   5   -1.38   14.64
 -15   0   5   11.93   11.27
 -15   0   6    3.08   17.45
 -15   0   6   -0.81   11.86
 -15   0   7   14.61   12.47
 -15   1  -2   23.99   11.85
  15   1  -2   19.29    5.99
  15   1  -1  429.11   18.70
  15  -1  -1  438.52   18.47
 -15   1  -1  440.66   25.11
  15   1   0  219.60   14.86
  15  -1   0  200.63   14.56
 -15  -1   0  210.09   18.24
  15  -1   0  205.86   13.65
  15  -1   1  535.75   25.70
 -15  -1   1  541.49   31.59
 -15   1   1  539.86   29.63
 -15  -1   1  549.95   29.65
  15   1   1  515.72   27.23
  15  -1   1  560.47   27.73
 -15  -1   2   12.51   10.18
 -15   1   2    9.72    9.90
  15   1   2   13.24    9.60
  15  -1   2   16.46   10.17
 -15   1   3  672.11   38.63
 -15  -1   3  731.68   40.70
 -15   1   3  770.89   37.13
 -15  -1   3  744.58   36.14
  15   1   3  743.88   37.06
  15  -1   3  740.71   36.65
 -15   1   4  231.38   22.66
 -15  -1   4  250.52   24.33
 -15   1   4  315.33   21.34
 -15  -1   4  251.95   19.68
  15   1   4  280.68   22.15
  15  -1   4  267.27   21.43
 -15   1   5  167.89   17.02
 -15   1   5  155.35   20.45
 -15  -1   5  163.08   22.61
 -15  -1   5  173.22   16.93
  15   1   5  162.92   19.95
  15  -1   5  170.41   19.55
 -15   1   6   -7.42   17.95
 -15   1   6    0.83   11.72
 -15  -1   6    6.70   10.97
 -15  -1   7  347.32   22.88
 -15   2  -3   63.72   14.69
 -15   2  -2   31.37   12.84
  15   2  -2   47.22    6.94
  15   2  -1   95.19    5.82
  15  -2  -1  102.82   12.04
  15   2  -1  106.83   10.26
 -15   2  -1  105.85   15.01
 -15  -2  -1  110.49   14.43
  15  -2   0  176.01   14.26
 -15  -2   0  180.66   17.50
  15   2   0  196.67   14.49
 -15   2   0  173.84   16.82
  15   2   1  115.61   13.24
 -15  -2   1  122.72   16.23
 -15  -2   1  121.34   14.74
  15  -2   1  127.11   12.23
 -15  -2   2   47.21   14.36
  15   2   2   56.85   12.74
  15  -2   2   58.10   11.99
 -15  -2   2   52.76   11.48
 -15   2   2   60.59   12.76
  15  -2   2   52.68   10.85
  15   2   3   35.17   13.13
  15  -2   3   38.88   12.37
  15  -2   3   52.28   11.85
 -15  -2   3   31.28   10.67
 -15   2   3   28.58   11.83
  15   2   4  142.96   18.17
  15  -2   4   98.39   15.84
 -15   2   4  115.27   15.26
 -15  -2   4  134.39   14.80
 -15  -2   4  125.15   19.79
 -15   2   4   86.44   16.17
  15   2   5   31.81   15.49
  15  -2   5   33.05   14.38
 -15   2   5   21.20   14.11
 -15  -2   5   25.22   11.18
 -15   2   5   39.81   14.36
 -15   2   6   23.82   16.10
 -15  -2   6   47.59   12.54
 -15  -3  -5   66.71   10.75
 -15  -3  -4   21.02    9.79
 -15  -3  -3  325.79   21.33
 -15   3  -3  370.66   25.49
  15   3  -2    8.63    6.88
 -15  -3  -2   20.21    9.85
 -15   3  -2   10.69    9.34
 -15   3  -2    3.76   12.31
  15   3  -1  277.55   17.26
 -15   3  -1  260.89   16.90
 -15  -3  -1  269.01   20.22
  15  -3  -1  265.43   20.49
 -15   3  -1  282.83   21.30
 -15   3   0   72.67    9.48
  15   3   0   79.27   12.28
 -15  -3   0   68.83   13.66
  15  -3   0   48.50   11.00
 -15   3   0   82.44   14.08
  15   3   1  321.46   21.88
 -15   3   1  320.97   16.54
 -15  -3   1  275.35   22.78
 -15   3   1  270.27   21.87
  15  -3   1  308.23   19.88
  15   3   2    1.89   11.75
  15  -3   2   13.83   10.21
 -15  -3   2    4.53   12.30
  15  -3   3  253.82   20.76
 -15   3   3  333.03   23.21
 -15  -3   3  307.23   26.14
  15   3   3  348.98   25.81
 -15  -3   3  317.08   21.14
 -15   3   4   28.83   12.98
  15   3   4   31.18   15.66
  15  -3   4   16.41   12.59
 -15   3   4   33.98   12.98
 -15  -3   4   10.57   11.41
 -15   3   5   71.02   16.32
  15   3   5   64.10   18.48
  15  -3   5   57.69   15.63
 -15  -3   5   78.66   13.37
 -15   3   6   38.03   16.17
 -15   4  -4  256.07   22.29
 -15   4  -4  287.62   20.28
 -15  -4  -4  241.23   17.73
 -15   4  -3  174.33   19.22
 -15   4  -3  142.21   15.05
 -15  -4  -3  135.47   14.66
 -15   4  -2  159.70   15.00
 -15  -4  -2  152.91   15.95
 -15   4  -2  169.30   18.89
  15   4  -2  181.66   13.94
 -15   4  -1   39.17   10.39
  15   4  -1   31.78   10.34
 -15  -4  -1   26.45   12.31
  15  -4  -1   32.96   14.28
 -15   4  -1   44.95   13.44
  15   4   0  311.60   21.93
 -15   4   0  313.06   18.72
 -15  -4   0  327.13   23.55
  15  -4   0  296.87   22.34
 -15   4   0  283.77   22.55
 -15   4   1   28.69    8.38
  15   4   1   16.69   12.73
 -15  -4   1   37.40   13.78
 -15   4   1   27.54   12.02
  15  -4   1   41.28   11.51
  15   4   2  142.95   18.66
 -15  -4   2  139.48   18.36
 -15   4   2  139.00   18.27
  15  -4   2  135.30   16.16
  15   4   3  118.60   19.05
  15  -4   3  158.33   17.63
  15  -4   4  291.48   23.45
  15   4   4  311.03   28.48
 -15   4   5   15.28   13.54
  15  -4   5    3.13   14.35
  15   5  -5   11.63   14.62
 -15   5  -4   87.39   17.69
  15   5  -4   81.12   17.48
 -15   5  -3  128.17   16.03
 -15  -5  -3  130.06   14.57
 -15   5  -3  112.63   17.16
  15   5  -3  108.64   18.38
 -15   5  -2   44.92   12.28
  15   5  -2   51.73   15.86
 -15  -5  -2   49.40   12.77
 -15   5  -2   52.23   15.23
  15   5  -1   25.08   11.53
 -15  -5  -1   35.74   12.70
 -15   5  -1   30.84   13.51
 -15   5  -1   29.14   11.18
  15   5   0   21.62   13.03
 -15   5   0   14.79   12.28
  15  -5   0   10.55   14.04
 -15   5   0   15.57   10.28
  15   5   1   21.25   14.85
 -15   5   1   36.05   13.98
  15  -5   1   17.10   12.79
 -15   5   1   25.49   10.36
  15   5   2   47.28   16.01
 -15   5   2   45.49   14.31
  15  -5   2   49.59   13.57
  15  -5   3  115.06   17.46
  15   5   3   88.78   19.25
  15  -5   4  115.12   18.54
 -15   6  -4  191.50   22.24
 -15   6  -3   49.20   16.92
  15   6  -3   65.96   17.94
 -15   6  -2   70.88   17.48
 -15   6  -2   99.73   15.43
  15   6  -2   87.64   18.85
  15   6  -1  134.10   21.40
 -15   6  -1  147.15   19.50
 -15   6  -1  167.01   16.55
  15   6  -1  163.16   18.28
  15   6   0  436.15   29.10
 -15   6   0  405.01   24.99
 -15   6   0  409.74   28.04
  15  -6   0  428.61   31.19
  15   6   1  193.87   22.05
 -15   6   1  196.92   20.80
  15  -6   1  173.47   21.30
  15  -6   2   84.72   16.59
  15   6   2   84.42   19.75
  15  -6   3   77.68   17.58
 -15   7  -2    1.12   15.99
  15   7   0    6.24   14.37
  15  -7   1   -1.29   17.55
  15   7   1   -1.16   15.59
  16   0  -1  514.58   24.19
  16   0   0 1051.44   43.48
 -16   0   0 1084.29   48.26
  16   0   0  993.61   40.73
 -16   0   1  495.24   29.30
  16   0   1  543.26   27.41
 -16   0   2  118.66   16.85
  16   0   2  109.71   13.90
 -16   0   2  121.11   15.00
  16   0   3  196.00   18.34
 -16   0   3  228.99   19.01
 -16   0   3  199.42   21.05
  16   0   4  313.48   23.85
 -16   0   4  315.97   21.84
 -16   0   4  286.93   25.58
  16   0   5  239.32   22.98
 -16   0   5  267.40   25.71
 -16   0   5  261.77   20.69
  16   1  -2   42.62    6.96
 -16   1  -2   46.20   13.73
  16   1  -1   17.01    7.25
 -16   1  -1   19.48   12.01
  16   1   0    7.75    8.67
  16  -1   0    5.07    7.36
 -16  -1   0   21.35   12.16
 -16  -1   0    2.67   11.44
  16   1   1   28.66   10.25
  16  -1   1   33.75   10.68
  16  -1   1   29.56    8.39
 -16  -1   1   11.35   12.47
 -16  -1   1   25.40   12.22
 -16   1   1   25.05   11.46
  16  -1   2   43.43   10.05
  16   1   2   23.30   10.98
  16  -1   2   44.02   11.98
 -16  -1   2   57.39   13.09
 -16   1   2   32.25   12.12
 -16  -1   3  114.54   17.90
 -16   1   3  118.17   16.26
  16   1   3  130.08   16.08
  16  -1   3  114.32   15.25
 -16   1   3  133.14   15.88
 -16  -1   3  141.64   16.07
 -16   1   4   82.08   16.06
 -16  -1   4  111.63   18.91
  16   1   4  107.57   16.72
  16  -1   4  109.84   16.27
 -16   1   4  101.35   15.10
 -16  -1   4  124.19   15.37
 -16   1   5   82.58   18.48
  16   1   5  136.83   19.34
  16  -1   5  122.14   17.84
 -16   1   5  121.36   16.18
 -16  -1   5  101.01   14.70
 -16  -1   6   18.99   12.76
 -16   2  -2  159.92   18.47
 -16  -2  -2  127.58   14.93
  16   2  -1  309.78   17.75
 -16   2  -1  326.22   23.76
 -16  -2  -1  335.39   23.05
  16   2   0   17.88    9.35
  16  -2   0   30.75    9.44
 -16  -2   0    6.56   11.61
 -16   2   0   16.29   12.34
  16  -2   1  255.00   17.60
 -16  -2   1  263.54   21.85
  16   2   1  237.49   18.55
 -16  -2   2  138.46   18.34
  16  -2   2  163.78   16.28
  16   2   2  148.63   16.41
 -16   2   2  151.05   17.42
 -16  -2   2  130.69   15.55
  16  -2   2  137.13   14.11
  16  -2   3  464.93   28.23
  16   2   3  463.07   29.45
  16  -2   3  502.06   27.90
 -16   2   3  507.06   29.44
 -16  -2   3  479.66   27.97
  16   2   4  180.80   19.84
  16  -2   4  209.86   19.68
 -16  -2   4  192.14   18.06
 -16   2   4  177.30   19.87
 -16   2   4  188.38   18.38
 -16  -2   4  194.72   23.52
 -16  -2   5  113.10   15.53
 -16   2   5   72.92   17.01
 -16  -2   6   36.27   13.26
 -16  -3  -5   68.85   11.89
 -16  -3  -4   51.16   11.74
 -16   3  -3   22.54   14.07
 -16  -3  -3   15.15   10.89
 -16   3  -2  155.12   17.92
 -16  -3  -2  101.93   14.18
 -16  -3  -1   55.50   13.44
  16   3  -1   66.57   10.92
  16  -3  -1   55.63   13.61
 -16   3  -1   70.52   14.42
 -16   3  -1   71.55   10.36
 -16   3   0  200.08   14.08
 -16  -3   0  187.37   19.28
  16   3   0  200.81   17.09
  16  -3   0  235.36   17.60
 -16   3   0  186.25   18.43
  16   3   1   70.76   14.04
 -16  -3   1   76.07   15.48
 -16   3   1   61.70   14.34
  16  -3   1   63.65   11.85
  16   3   2  183.29   19.25
  16  -3   2  131.39   15.20
 -16  -3   2  148.11   19.13
  16   3   3   25.25   15.24
  16  -3   3   19.90   11.78
 -16  -3   3   37.49   15.29
 -16   3   3   26.80   13.39
  16   3   4   37.10   16.75
  16  -3   4   23.14   13.47
 -16  -3   4   46.33   12.99
 -16   3   4   34.62   13.64
  16  -3   5   43.48   15.36
 -16  -3   5   51.27   13.69
 -16  -4  -4   70.02   12.22
 -16   4  -3   49.89   12.23
 -16   4  -3   25.06   14.74
 -16  -4  -3   39.14   11.67
 -16   4  -2   80.26   12.35
 -16   4  -2  100.62   17.13
 -16  -4  -2   99.95   14.31
  16   4  -1  172.78   15.46
 -16   4  -1  145.11   18.13
 -16   4  -1  145.46   13.95
 -16  -4  -1  155.49   17.05
 -16   4   0  424.77   22.71
 -16  -4   0  413.62   27.70
  16   4   0  439.01   26.42
  16  -4   0  433.18   27.66
 -16   4   0  411.76   27.51
  16   4   1  161.98   18.33
 -16   4   1  165.28   18.23
  16  -4   1  158.65   16.68
 -16  -4   1  139.25   18.29
  16   4   2   79.42   16.89
  16  -4   2   92.22   15.47
 -16  -4   2  112.11   18.33
 -16   4   2   64.81   14.96
  16  -4   3   37.07   14.69
  16   4   3   45.06   17.42
  16  -4   4   81.83   16.63
  16   4   4   69.12   19.24
 -16   5  -4  185.91   22.38
 -16   5  -3  197.70   22.17
 -16   5  -3  149.03   16.73
 -16  -5  -3  177.35   16.70
 -16   5  -2  224.63   22.77
 -16  -5  -2  196.58   18.33
 -16   5  -2  231.65   18.73
  16   5  -1   41.71   12.94
 -16   5  -1   59.19   16.19
 -16   5  -1   53.01   11.97
 -16  -5  -1   42.75   12.81
 -16   5   0  102.89   16.95
 -16   5   0  102.52   13.32
  16  -5   0   84.64   17.94
  16   5   0  107.60   16.91
  16  -5   1   60.76   15.43
  16   5   1   34.85   15.46
  16  -5   2  187.83   19.69
  16   5   2  189.59   21.84
  16  -5   3  141.22   19.35
  16   5   3  102.40   21.12
 -16   6  -3   12.40   15.03
 -16   6  -2    1.11   15.31
 -16   6  -1   13.07   11.79
  16  -6   0   -2.52   17.97
  16   6   0   11.22   14.71
  16  -6   1   -1.15   16.60
  16   6   1   -3.42   14.98
  16  -6   2   -2.20   15.25
  16   6   2   -7.53   17.68
 -17   0   0   10.25   11.56
  17   0   0    3.48    9.07
  17   0   1   -1.98    7.97
  17   0   1   -0.68    9.86
 -17   0   1   -1.82   11.33
 -17   0   2   12.29   13.82
  17   0   2   10.20   10.98
 -17   0   2   -0.89   11.44
 -17   0   3   14.10   13.75
 -17   0   3    7.94   11.73
  17   0   3    4.45   12.45
 -17   0   4    0.87   11.53
  17   0   4   15.06   13.42
 -17   1  -2   38.11   13.42
 -17   1  -1  336.32   24.39
  17   1  -1  300.34   17.72
 -17  -1   0  274.61   22.44
 -17  -1   0  258.89   21.50
  17   1   0  268.12   17.60
 -17  -1   1  309.83   24.25
  17   1   1  294.24   20.16
  17  -1   1  293.37   19.77
  17  -1   1  282.23   17.95
 -17   1   1  302.05   22.66
 -17  -1   1  277.32   22.05
  17   1   2   22.87   12.24
  17  -1   2   26.23   12.04
  17  -1   2   42.35   10.88
 -17   1   2   28.50   13.59
 -17  -1   2   17.56   11.84
 -17   1   2   28.10   12.96
 -17  -1   3  108.08   18.33
 -17   1   3   85.94   16.47
  17   1   3  129.67   17.03
  17  -1   3  107.91   15.89
 -17  -1   3  101.04   15.36
 -17   1   3  115.52   15.81
  17   1   4  143.84   19.19
  17  -1   4  127.91   18.12
 -17  -1   4  144.98   17.25
 -17  -2  -2   23.81   11.81
 -17   2  -2   25.72   14.59
 -17  -2  -1   33.83   12.54
  17   2  -1   41.61    9.33
 -17   2  -1   65.71   15.51
 -17  -2   0   55.58   13.94
  17   2   0   56.49   11.19
 -17   2   0   34.69   13.03
 -17  -2   1   28.65   13.34
  17   2   1   53.71   12.67
  17  -2   1   22.65   10.23
  17   2   2   42.08   13.81
  17  -2   2   17.30   10.94
 -17  -2   2   31.13   14.81
 -17  -2   2   29.93   12.35
 -17   2   2   21.57   12.54
  17   2   3   48.27   14.88
  17  -2   3   34.02   13.32
  17  -2   3   26.53   12.50
 -17   2   3   26.16   13.45
 -17  -2   3   41.10   13.43
  17  -2   4   31.69   14.46
 -17  -2   4   25.16   12.73
  17   2   4   35.27   15.32
  17  -2   4   30.73   13.84
 -17  -3  -4   39.22   11.60
 -17   3  -3   48.04   15.43
 -17  -3  -3   61.61   12.47
 -17   3  -2    1.05   13.34
 -17  -3  -2   28.69   12.26
 -17   3  -1  245.41   21.92
 -17  -3  -1  216.19   19.91
  17   3   0  134.93   14.73
 -17  -3   0  134.35   17.07
 -17   3   0  131.12   17.30
 -17  -3   1  201.99   20.52
  17   3   1  221.77   19.51
  17  -3   1  189.82   17.36
 -17   3   1  199.60   19.79
 -17  -3   2   13.97   14.50
  17   3   2    5.92   13.04
  17  -3   2    5.48   11.33
  17   3   3   71.69   16.76
  17  -3   3   88.41   14.97
  17  -3   4   31.17   14.03
 -17   4  -3  151.50   20.16
 -17  -4  -3  104.51   14.77
 -17   4  -2  258.61   23.35
 -17   4  -2  267.83   19.37
 -17  -4  -2  261.59   20.42
 -17   4  -1   34.50   14.55
 -17  -4  -1   47.60   13.83
  17   4   0    7.33   12.09
 -17   4   0    9.17   13.40
 -17  -4   0   -0.98   12.72
 -17  -4   1   36.43   14.61
  17  -4   1   38.63   12.98
  17   4   1   39.38   15.18
  17   4   2  271.59   24.42
  17  -4   2  274.30   22.08
  17  -4   3  103.71   17.35
  17   4   3  107.20   19.99
  17  -4   4   10.12   14.93
 -17  -5  -2    0.82   12.06
 -17   5  -2   18.94   12.01
 -17  -5  -1   26.25   13.67
  17   5   0   18.51   14.98
  17  -5   1   17.28   14.80
  17   5   1   13.75   15.16
  17  -5   2   -8.95   13.71
  17   5   2   -5.94   16.43
  17  -5   3   12.47   15.20
  17   6   1   80.68   18.19
  17  -6   2  107.04   19.59
  18   0   0   57.85   10.92
 -18   0   0   58.82   14.88
  18   0   1  351.48   21.79
 -18   0   1  279.80   23.08
 -18   0   1  283.65   24.25
  18   0   2  165.83   17.81
  18   0   3    7.45   12.87
 -18   1  -1   14.39   13.19
 -18  -1   0    8.35   12.92
  18   1   0    4.81    9.62
 -18  -1   1   23.93   14.36
 -18  -1   1   21.74   13.21
  18   1   1   14.52   11.30
  18  -1   1   20.12   11.03
  18   1   2    6.79   12.36
  18  -1   2   21.32   12.11
  18   1   3    7.82   14.62
  18  -1   3   22.28   13.94
  18  -1   3   18.72   12.49
 -18  -2  -3  221.36   19.36
 -18  -2  -2  142.68   17.46
 -18  -2  -1  307.04   23.64
 -18  -2   0    9.12   13.07
  18   2   0   12.94   10.33
 -18  -2   1  266.14   23.80
  18   2   1  293.58   21.39
  18   2   2  137.18   17.43
  18  -2   3  246.40   22.09
  18   2   3  254.94   22.49
  18  -2   3  231.58   20.22
  18  -2   4   76.39   15.61
 -18  -3  -4   28.25   11.71
 -18  -3  -3   20.37   11.90
 -18  -3  -2  162.59   17.69
 -18  -3  -1   39.68   13.56
 -18  -3   0   23.15   14.28
  18   3   1   63.60   14.14
  18   3   2  166.39   19.62
  18   3   3   42.17   16.81
  18  -3   3   23.58   13.58
  18  -3   4   11.58   14.48
 -18  -4  -3    3.11   12.00
 -18  -4  -2   32.12   13.18
 -18  -4  -1   80.90   15.33
  18   4   1   89.70   16.59
  18   4   2   37.88   16.12
  18  -4   3   -0.96   14.71
 -18  -5  -2   72.25   15.44
  19   0   1   -3.71   11.00
  19   0   2   13.75   13.52
  19   0   3   -3.86   14.83
  19   1   1   61.99   13.68
  19  -1   2  247.40   21.20
  19   1   2  238.47   21.63
  19   1   3   68.32   17.68
  19  -1   3   57.41   16.59
  19   2   1   18.65   12.71
  19   2   2   -0.94   15.05
  19   3   2   74.34   17.33
  20   0   2  283.54   23.17
  20  -1   2   14.03   13.67
  20   1   2   21.03   14.87
   0   0   0    0.00    0.00
TITL shS_918_IlGu_auto in Pna2(1)
REM Pna2(1) (#33, found as Pc2(1)n in cab setting)
CELL 0.71073  14.494050   7.950649   8.056886  90.0000  90.0000  90.0000
ZERR    4.00   0.000328   0.000195   0.000182   0.0000   0.0000   0.0000
LATT -1
SYMM -x,-y, z+1/2
SYMM  x+1/2,-y+1/2, z
SYMM -x+1/2, y+1/2, z+1/2
SFAC C H N Br Pb
UNIT 8.00 20.00 16.00 12.00 4.00
SIZE 0.09 0.13 0.26
TREF
HKLF 4
END
_computing_structure_solution     'SHELXT 2018/2 (Sheldrick, 2018)'
;
_shelx_hkl_checksum     62103
_shelx_res_file
;
TITL shs_918_ilgu_auto_a.res in Pna2(1)
    shs_918_ilgu_auto.res
    created by SHELXL-2019/3 at 17:09:35 on 09-Oct-2025
REM Old TITL shS_918_IlGu_auto in Pna2(1)
REM SHELXT solution in Pna2(1): R1 0.071, Rweak 0.011, Alpha 0.001
REM <I/s> 1.171 for 121 systematic absences, Orientation as input
REM Flack x = -0.010 ( 0.007 ) from 702 Parsons' quotients
REM Formula found by SHELXT: C2 N4 Br3 Pb
CELL 0.71073 14.4941 7.9506 8.0569 90 90 90
ZERR 4 0.0003 0.0002 0.0002 0 0 0
LATT -1
SYMM -X,-Y,0.5+Z
SYMM 0.5+X,0.5-Y,+Z
SYMM 0.5-X,0.5+Y,0.5+Z
SFAC C H N Br Pb
UNIT 8 20 16 12 4
EQIV $1 1-X,1-Y,0.5+Z
EQIV $2 -0.5+X,1.5-Y,1+Z
EQIV $3 -0.5+X,0.5-Y,1+Z
EQIV $4 0.5-X,-0.5+Y,0.5+Z
EQIV $5 -0.5+X,1.5-Y,+Z
EQIV $6 0.5-X,-0.5+Y,-0.5+Z
L.S. 8
PLAN  13
SIZE 0.09 0.13 0.26
HTAB C1 Br3_$1
HTAB C1 Br1
HTAB N1 Br2_$2
HTAB C2 Br3_$3
HTAB C2 Br2_$4
HTAB N4 Br2_$5
HTAB N4 N2_$6
CONF
HTAB N4 Br1
BIND Br3 Pb1_$1
BOND
list 4
MORE -1
BOND $H
fmap 2 53
acta
OMIT 1 1 0
REM <olex2.extras>
REM <HklSrc "%.\\shS_918_IlGu_auto.hkl">
REM </olex2.extras>
WGHT    0.025100
EXTI    0.009448
FVAR       0.33786
PB1   5    0.479525    0.538358    0.040970    11.00000    0.04173    0.03125 =
         0.02568    0.00146   -0.00250   -0.00392
BR3   4    0.538548    0.231006    0.208568    11.00000    0.03951    0.02669 =
         0.02248    0.00025   -0.00019    0.00099
BR2   4    0.598268    0.724267    0.286376    11.00000    0.04037    0.02980 =
         0.03109   -0.00120    0.00417   -0.00700
BR1   4    0.343236    0.526732    0.320753    11.00000    0.03346    0.04569 =
         0.03332   -0.00046    0.00556   -0.00129
N3    3    0.164842    0.480785    0.710155    11.00000    0.02830    0.02698 =
         0.01957    0.00011    0.00102    0.00337
N4    3    0.130818    0.408859    0.562755    11.00000    0.04368    0.03374 =
         0.02592   -0.00545   -0.00514   -0.00125
AFIX   3
H4A   2    0.125107    0.485825    0.481111    11.00000   -1.20000
H4B   2    0.167219    0.328072    0.517335    11.00000   -1.20000
AFIX   0
N1    3    0.177523    0.536145    0.964974    11.00000    0.05737    0.03955 =
         0.01901   -0.00202    0.00805   -0.00538
AFIX  43
H1    2    0.167398    0.537000    1.070146    11.00000   -1.20000
AFIX   0
N2    3    0.246762    0.621660    0.891782    11.00000    0.05077    0.03509 =
         0.03667   -0.00653    0.00066   -0.00821
C1    1    0.237123    0.585840    0.735851    11.00000    0.03310    0.04036 =
         0.03909   -0.00397    0.00428   -0.00862
AFIX  43
H1A   2    0.275035    0.627032    0.652065    11.00000   -1.20000
AFIX   0
C2    1    0.126996    0.451041    0.857867    11.00000    0.04077    0.03629 =
         0.02986   -0.00471    0.00648   -0.00491
AFIX  43
H2    2    0.075805    0.384404    0.880651    11.00000   -1.20000
AFIX   0
HKLF 4
REM  shs_918_ilgu_auto_a.res in Pna2(1)
REM wR2 = 0.0467, GooF = S = 1.032, Restrained GooF = 1.031 for all data
REM R1 = 0.0218 for 2054 Fo > 4sig(Fo) and 0.0250 for all 2209 data
REM 92 parameters refined using 1 restraints
END
WGHT      0.0251      0.0000
REM Highest difference peak  1.084,  deepest hole -1.002,  1-sigma level  0.152
Q1    1   0.4189  0.5405  0.0509  11.00000  0.05    1.08
Q2    1   0.5391  0.5916 -0.0210  11.00000  0.05    0.81
Q3    1   0.2732  0.5364  0.3263  11.00000  0.05    0.75
Q4    1   0.5403  0.5877  0.0953  11.00000  0.05    0.74
Q5    1   0.5414  0.4818 -0.0172  11.00000  0.05    0.72
Q6    1   0.5414  0.4956  0.0321  11.00000  0.05    0.72
Q7    1   0.4870  0.5385  0.1360  11.00000  0.05    0.70
Q8    1   0.4816  0.5455 -0.0539  11.00000  0.05    0.67
Q9    1   0.5344  0.7796  0.2085  11.00000  0.05    0.61
Q10   1   0.5394  0.4819  0.0976  11.00000  0.05    0.60
Q11   1   0.6604  0.7578  0.3012  11.00000  0.05    0.60
Q12   1   0.4838  0.1591  0.2727  11.00000  0.05    0.58
Q13   1   0.4821  0.2624  0.1890  11.00000  0.05    0.55
;
_shelx_res_checksum     29983
