# Supplementary material for: Crystal structure and Hirshfeld surface analysis of catena-poly[4-amino-4H-1,2,4-triazol-1-ium [lead(II)-tri-μ-bromido]]
Source: Acta Crystallogr E Crystallogr Commun. 2025 Nov 6;81(Pt 12):1115–8. doi: 10.1107/S2056989025009557 (PMC12810312; doi:10.1107/S2056989025009557)
Supplement: Supplementary file 2 [file e-81-01115-Isup2.hkl]

data_I                                                                          
_shelx_title ' shs_918_ilgu_auto_a.res in Pna2(1)'                              
_shelx_refln_list_code          4                                               
_shelx_F_calc_maximum      344.95                                               
_exptl_crystal_F_000       928.00                                               
_reflns_d_resolution_high  0.7054                                               
                                                                                
loop_                                                                           
 _space_group_symop_operation_xyz                                               
 'x, y, z'                                                                      
 '-x, -y, z+1/2'                                                                
 'x+1/2, -y+1/2, z'                                                             
 '-x+1/2, y+1/2, z+1/2'                                                         
                                                                                
_cell_length_a    14.4941                                                       
_cell_length_b     7.9506                                                       
_cell_length_c     8.0569                                                       
_cell_angle_alpha  90.000                                                       
_cell_angle_beta   90.000                                                       
_cell_angle_gamma  90.000                                                       
                                                                                
_shelx_F_squared_multiplier     1.000                                           
                                                                                
loop_                                                                           
 _refln_index_h                                                                 
 _refln_index_k                                                                 
 _refln_index_l                                                                 
 _refln_F_squared_calc                                                          
 _refln_F_squared_meas                                                          
 _refln_F_squared_sigma                                                         
 _refln_observed_status                                                         
   2   5 -10        978.16        832.27       135.43 o                         
   2   1  -9       3708.05       3002.47       156.91 o                         
   1   2  -9        804.50        735.91        86.36 o                         
   2   2  -9        455.68        383.84        79.63 o                         
   3   2  -9       1408.22       1218.40       121.63 o                         
   1   3  -9        138.27        156.69        73.09 o                         
   2   3  -9        969.88        853.35       107.02 o                         
   3   3  -9        818.69        721.94       110.14 o                         
   1   4  -9       4456.83       3629.41       213.24 o                         
   2   4  -9        608.35        543.86       112.02 o                         
   3   4  -9       5962.29       5066.03       276.08 o                         
   0   5  -9       5871.52       5156.12       278.61 o                         
   1   5  -9        164.16        199.49        63.53 o                         
   2   5  -9       7631.52       6977.29       539.70 o                         
   3   5  -9        291.79        290.23        97.08 o                         
   4   5  -9       4698.90       4735.48       293.20 o                         
   1   6  -9       1484.82       1449.53        85.79 o                         
   2   6  -9        223.54        250.11        77.45 o                         
   3   6  -9       2484.93       2166.65       201.17 o                         
   0   0  -8      18024.55      17460.25       711.60 o                         
   2   0  -8      10184.97       9485.26       271.59 o                         
   1   1  -8      14718.94      14446.13       279.72 o                         
   2   1  -8       2576.01       2365.65        70.93 o                         
   3   1  -8       8561.03       8312.40       484.94 o                         
   4   1  -8       1841.00       1869.27       123.20 o                         
   5   1  -8       6136.19       6066.12       233.73 o                         
   0   2  -8       5709.49       6105.31       265.74 o                         
   1   2  -8          8.18        -28.42        44.55 o                         
   2   2  -8      13077.86      12694.56       380.22 o                         
   3   2  -8        162.29        184.74        32.10 o                         
   4   2  -8      16983.22      15076.47       602.02 o                         
   5   2  -8       1336.32       1244.62       116.01 o                         
   6   2  -8       6801.92       6870.11       295.90 o                         
   1   3  -8       3832.66       3748.15       199.37 o                         
   2   3  -8       3135.24       3173.44       131.21 o                         
   3   3  -8       3648.91       3667.95       114.70 o                         
   4   3  -8       5395.98       4860.65       260.29 o                         
   5   3  -8       4809.90       4685.72       254.85 o                         
   6   3  -8       3357.81       3159.57       200.47 o                         
   7   3  -8       1993.66       1870.81       149.51 o                         
   0   4  -8       4523.14       4093.93       234.33 o                         
   1   4  -8        539.38        626.90        60.27 o                         
   2   4  -8       1867.83       1868.33       121.44 o                         
   3   4  -8       1773.91       1787.66       111.04 o                         
   4   4  -8        322.44        334.67       129.49 o                         
   5   4  -8        927.39        933.48       161.66 o                         
   6   4  -8        512.50        447.85        94.94 o                         
   7   4  -8       1192.12       1169.75       138.07 o                         
   1   5  -8       3422.61       3377.27       125.28 o                         
   2   5  -8        938.62       1058.72       117.24 o                         
   3   5  -8       1381.28       1329.30       100.42 o                         
   4   5  -8        167.50        178.51        94.38 o                         
   5   5  -8        122.14        135.73        56.34 o                         
   6   5  -8       2020.85       1914.70       126.07 o                         
   7   5  -8        306.32        253.78       104.76 o                         
   0   6  -8         92.68        128.16        70.49 o                         
   1   6  -8        212.76        233.78        54.98 o                         
   2   6  -8        752.72        796.93        67.79 o                         
   3   6  -8        296.61        374.54        66.27 o                         
   4   6  -8       1033.36       1128.57        86.67 o                         
   5   6  -8       2587.65       2255.06       197.82 o                         
   6   6  -8        247.35         72.92       110.26 o                         
   7   6  -8       4550.76       4212.37       255.33 o                         
   1   7  -8       1280.45       1106.53        81.01 o                         
   2   7  -8        640.43        583.84       102.58 o                         
   3   7  -8         94.40         73.29       119.56 o                         
   4   7  -8       1939.62       1724.97       190.23 o                         
   5   7  -8         97.40         27.51       132.13 o                         
   6   7  -8       2034.09       1784.89       179.08 o                         
   7   7  -8         24.70         38.90       115.73 o                         
   2   0  -7       7382.01       7652.48       358.45 o                         
   4   0  -7        222.95        369.31        88.27 o                         
   0   1  -7       9534.62       9392.50       218.09 o                         
   1   1  -7       3094.30       3072.26        62.08 o                         
   2   1  -7       3274.36       3241.14       222.96 o                         
   3   1  -7       2808.28       2819.23       164.17 o                         
   4   1  -7        272.17        345.28        73.20 o                         
   5   1  -7       2293.58       2371.93        93.21 o                         
   6   1  -7       1402.25       1474.08        76.14 o                         
   1   2  -7       4999.04       4902.63        98.08 o                         
   2   2  -7       5987.50       5715.06       238.74 o                         
   3   2  -7       2335.10       2243.77        76.16 o                         
   4   2  -7       1079.20       1187.56        58.92 o                         
   5   2  -7       2636.40       2567.87       101.14 o                         
   6   2  -7       8041.37       7987.73       346.76 o                         
   7   2  -7       1468.84       1549.61       113.60 o                         
   8   2  -7      18448.06      19735.21       727.75 o                         
   9   2  -7        135.60        191.04        55.82 o                         
   0   3  -7      23614.61      24614.13      1840.16 o                         
   1   3  -7       1563.17       1651.75        58.93 o                         
   2   3  -7       9558.28       9177.02       192.66 o                         
   3   3  -7       2044.46       1975.31        95.52 o                         
   4   3  -7       3978.15       3875.95       179.75 o                         
   5   3  -7        101.31         98.59        36.73 o                         
   6   3  -7       3199.76       3121.73       109.48 o                         
   7   3  -7       4036.16       4158.32       231.49 o                         
   8   3  -7        781.31        728.20       104.88 o                         
   9   3  -7       4184.54       4351.83       226.06 o                         
  10   3  -7         84.15         66.86        75.53 o                         
   1   4  -7       8910.40       8665.59       229.39 o                         
   2   4  -7       1567.31       1544.47        70.89 o                         
   3   4  -7       2636.75       2635.59        67.21 o                         
   4   4  -7         83.19        108.35        38.08 o                         
   5   4  -7       4753.67       4654.97       117.53 o                         
   6   4  -7       2069.90       1860.07        82.41 o                         
   7   4  -7       3177.26       3274.28       152.48 o                         
   8   4  -7       4139.83       4324.31       250.25 o                         
   9   4  -7        533.90        417.93       113.14 o                         
  10   4  -7        742.47        902.13        92.70 o                         
   0   5  -7      10941.78      10467.79       353.72 o                         
   1   5  -7        593.91        682.88        53.68 o                         
   2   5  -7       5557.40       5317.01       135.37 o                         
   3   5  -7       2062.77       2078.87        79.83 o                         
   4   5  -7       2702.09       2652.36        88.83 o                         
   5   5  -7        416.28        453.07        49.95 o                         
   6   5  -7       5049.61       4845.02       122.93 o                         
   7   5  -7       1306.41       1186.51        60.34 o                         
   8   5  -7       1526.32       1475.09       152.50 o                         
   9   5  -7        844.58        761.70       132.52 o                         
  10   5  -7         41.35         61.77       108.90 o                         
   1   6  -7       9950.46       9729.47       205.74 o                         
   2   6  -7        291.27        350.20        57.38 o                         
   3   6  -7       4135.04       4042.84       156.48 o                         
   4   6  -7         50.70         70.60        51.82 o                         
   5   6  -7       5390.20       4959.45       169.61 o                         
   6   6  -7        817.45        777.60        61.59 o                         
   7   6  -7       2851.43       2639.79       135.07 o                         
   8   6  -7       1227.37       1176.18        94.16 o                         
   9   6  -7        407.22        456.57        75.17 o                         
  10   6  -7        110.24        139.32       114.53 o                         
   0   7  -7       8919.05       8420.00       254.41 o                         
   1   7  -7        349.33        359.12        60.80 o                         
   2   7  -7       5369.59       5347.25       152.64 o                         
   3   7  -7       1170.93       1002.76        76.02 o                         
   4   7  -7       2102.08       2093.63       101.22 o                         
   5   7  -7        750.13        763.73       209.62 o                         
   6   7  -7       3051.34       2361.23       207.78 o                         
   7   7  -7        124.74         84.74       113.65 o                         
   8   7  -7        584.24        656.32       129.72 o                         
   9   7  -7         39.20        106.89       110.22 o                         
  10   7  -7         23.77        105.39       112.58 o                         
   1   8  -7       3157.37       3431.50       263.18 o                         
   2   8  -7         30.65        -30.40       152.09 o                         
   3   8  -7        999.25        992.63       173.46 o                         
   4   8  -7        315.37        336.53       152.97 o                         
   2   0  -6      39043.63      38185.36       992.28 o                         
   4   0  -6      47806.92      45690.70      1176.21 o                         
   1   1  -6      15616.04      15166.68       256.47 o                         
   2   1  -6       9424.34       9518.33       187.29 o                         
   3   1  -6      29087.20      28091.38       619.34 o                         
   4   1  -6      10328.36      10211.93       208.64 o                         
   5   1  -6      12773.51      12622.62       345.88 o                         
   6   1  -6       2261.39       2138.97        84.38 o                         
   7   1  -6       5045.69       5064.63       200.95 o                         
   0   2  -6      17263.11      17628.31       430.73 o                         
   1   2  -6        164.19        182.38        22.36 o                         
   2   2  -6      10226.05       9718.62       161.06 o                         
   3   2  -6        783.34        787.38        46.91 o                         
   4   2  -6       2734.38       2703.92        75.27 o                         
   5   2  -6       2500.02       2401.33        69.87 o                         
   6   2  -6       1942.17       1969.10        98.70 o                         
   7   2  -6        246.58        315.50        71.36 o                         
   8   2  -6       6791.94       7286.73       308.60 o                         
   9   2  -6        721.19        790.77        81.18 o                         
  10   2  -6       7937.56       7795.32       319.95 o                         
   1   3  -6      18449.66      18341.39       265.63 o                         
   2   3  -6       1767.88       1749.05        55.63 o                         
   3   3  -6      15419.48      14953.39       243.98 o                         
   4   3  -6        750.50        848.99        58.41 o                         
   5   3  -6       3364.80       3315.87        91.00 o                         
   6   3  -6        700.30        676.09        74.96 o                         
   7   3  -6       1881.73       1847.07        76.77 o                         
   8   3  -6       3151.41       2980.06        86.66 o                         
   9   3  -6       2670.41       2603.12       123.03 o                         
  10   3  -6       1604.63       1665.97       100.29 o                         
  11   3  -6        132.38        164.66        83.25 o                         
  12   3  -6        546.13        633.54        97.36 o                         
   0   4  -6       5686.25       5672.36       210.34 o                         
   1   4  -6        561.88        584.06        36.16 o                         
   2   4  -6      11606.84      11428.83       260.30 o                         
   3   4  -6        541.56        574.01        35.98 o                         
   4   4  -6      12864.43      12506.73       207.21 o                         
   5   4  -6       9910.10       9127.04       183.70 o                         
   6   4  -6       5714.17       5518.51       146.77 o                         
   7   4  -6       9428.29       8981.96       172.40 o                         
   8   4  -6        287.68        338.53        32.53 o                         
   9   4  -6       6983.49       6709.19       228.75 o                         
  10   4  -6        777.57        818.33       134.01 o                         
  11   4  -6       3701.77       3822.58       166.31 o                         
  12   4  -6       1172.11       1337.49       310.07 o                         
  13   4  -6        926.66       1158.20       136.84 o                         
   1   5  -6        368.16        498.53        45.92 o                         
   2   5  -6       5542.44       5669.55       147.17 o                         
   3   5  -6       1363.18       1437.66        90.59 o                         
   4   5  -6       9520.17       9466.71       189.27 o                         
   5   5  -6       2066.13       2032.83        65.73 o                         
   6   5  -6       6769.86       6618.83       187.93 o                         
   7   5  -6       1004.98        913.06        71.61 o                         
   8   5  -6       4583.17       4437.14       154.01 o                         
   9   5  -6        519.02        557.85        61.61 o                         
  10   5  -6       5843.94       5562.69       222.56 o                         
  11   5  -6         16.96        -12.66        79.86 o                         
  12   5  -6       4745.39       4487.71       270.37 o                         
  13   5  -6        248.07        354.98       124.72 o                         
   0   6  -6        922.28        901.11       101.05 o                         
   1   6  -6        576.53        610.12        61.23 o                         
   2   6  -6         29.82         71.85        58.89 o                         
   3   6  -6       2006.39       1759.12        92.15 o                         
   4   6  -6        247.72        167.01        62.14 o                         
   5   6  -6       1898.64       1977.66        98.52 o                         
   6   6  -6        182.35        144.51        62.35 o                         
   7   6  -6        227.95        242.86        72.60 o                         
   8   6  -6        254.37        207.95        55.77 o                         
   9   6  -6        860.31        851.17        72.19 o                         
  10   6  -6       1283.48       1078.64        87.79 o                         
  11   6  -6       4090.43       3960.72       175.39 o                         
  12   6  -6        655.52        620.89       135.62 o                         
  13   6  -6       2421.18       2250.84       203.86 o                         
   1   7  -6       1309.31       1375.59       101.63 o                         
   2   7  -6        328.48        363.52        67.72 o                         
   3   7  -6         80.69        151.06        84.11 o                         
   4   7  -6        243.51        384.93        87.62 o                         
   5   7  -6        555.97        484.24        77.21 o                         
   6   7  -6       1129.19        993.10        84.28 o                         
   7   7  -6        153.61        126.44        66.20 o                         
   8   7  -6       1983.44       2099.84       118.76 o                         
   9   7  -6        140.79        161.29        74.60 o                         
  10   7  -6       1889.09       1912.01       111.05 o                         
  11   7  -6         11.16        -70.54        73.42 o                         
   0   8  -6        172.92        140.60       102.83 o                         
   1   8  -6        258.35        293.30        81.68 o                         
   2   8  -6        155.66        298.97        95.65 o                         
   3   8  -6        247.44        294.41        99.61 o                         
   4   8  -6          8.29       -125.89       156.55 o                         
   5   8  -6       3576.24       3056.15       252.93 o                         
   6   8  -6         49.78         20.06       128.27 o                         
   2   0  -5        393.47        298.04        71.42 o                         
   4   0  -5       5499.78       5499.82       136.04 o                         
   0   1  -5      21547.40      21224.66       449.36 o                         
   1   1  -5       2706.28       2762.66        59.16 o                         
   2   1  -5       5059.31       4958.05        88.56 o                         
   3   1  -5       4253.59       4302.73        81.48 o                         
   4   1  -5        428.66        442.53        23.85 o                         
   5   1  -5      24304.85      24094.34       366.45 o                         
   6   1  -5       2041.10       2067.86        63.56 o                         
   7   1  -5       7203.84       7421.89       266.20 o                         
   8   1  -5        507.59        536.25        51.50 o                         
   1   2  -5       6834.45       6722.67       117.13 o                         
   2   2  -5       4311.59       4276.58        62.98 o                         
   3   2  -5      10243.95       9855.30       140.79 o                         
   4   2  -5      17763.99      16977.80       242.24 o                         
   5   2  -5       3752.52       3646.66        69.68 o                         
   6   2  -5      26361.95      26765.13       438.13 o                         
   7   2  -5        349.10        382.66        34.83 o                         
   8   2  -5      10455.55      10365.87       302.94 o                         
   9   2  -5        827.37        843.03        43.93 o                         
  10   2  -5      12629.92      13212.61       364.07 o                         
   0   3  -5      20431.03      20808.28       352.31 o                         
   1   3  -5       2637.25       2602.59        71.05 o                         
   2   3  -5      27115.93      27528.48       649.96 o                         
   3   3  -5       3508.49       3348.09        64.93 o                         
   4   3  -5      13478.41      12908.63       171.60 o                         
   5   3  -5       9254.24       8815.34       119.86 o                         
   6   3  -5       4670.75       4528.25        86.26 o                         
   7   3  -5       1305.44       1273.14        35.53 o                         
   8   3  -5        773.85        783.77        63.24 o                         
   9   3  -5       2338.58       2170.48       110.03 o                         
  10   3  -5        603.00        742.16        81.16 o                         
  11   3  -5       7519.61       7753.14       251.01 o                         
  12   3  -5       1187.97       1207.58        93.69 o                         
  15   3  -5        660.43        585.23        94.31 o                         
  16   3  -5        552.60        603.84       104.28 o                         
   1   4  -5       7854.38       7976.03       143.13 o                         
   2   4  -5        844.73        888.83        50.86 o                         
   3   4  -5      13987.64      13880.24       233.73 o                         
   4   4  -5        773.98        756.40        48.33 o                         
   5   4  -5       7809.82       7431.97       191.71 o                         
   6   4  -5       4124.86       3650.00       130.10 o                         
   7   4  -5       1704.74       1639.14        50.00 o                         
   8   4  -5       5213.67       4912.75        87.52 o                         
   9   4  -5       4497.33       4263.37        78.40 o                         
  10   4  -5       1466.55       1424.33        52.74 o                         
  11   4  -5        898.24        819.71        88.11 o                         
  12   4  -5       2912.66       3078.98       109.72 o                         
  13   4  -5        189.46        170.51        52.63 o                         
  14   4  -5        507.46        574.41        88.67 o                         
   0   5  -5      10085.80       9747.37       320.53 o                         
   1   5  -5        264.53        362.95        57.03 o                         
   2   5  -5      12728.22      12686.25       325.73 o                         
   3   5  -5       1827.60       1768.67        74.63 o                         
   4   5  -5       9810.94       9522.92       510.84 o                         
   5   5  -5       5392.09       4942.26       135.79 o                         
   6   5  -5       2165.21       2167.75        83.66 o                         
   7   5  -5        713.93        699.17        50.80 o                         
   8   5  -5       2303.84       2220.40        77.28 o                         
   9   5  -5       1034.40       1141.30        69.79 o                         
  10   5  -5       2204.56       2176.87        88.18 o                         
  11   5  -5       2554.81       2474.56        93.59 o                         
  12   5  -5         48.73         91.89        49.86 o                         
  13   5  -5        453.68        574.24        95.79 o                         
  14   5  -5        405.45        368.60       130.64 o                         
  15   5  -5         60.41        101.90       128.09 o                         
   1   6  -5      13315.00      13198.96       379.96 o                         
   2   6  -5        147.68        165.30        86.41 o                         
   3   6  -5      19537.79      17444.60       570.64 o                         
   4   6  -5       1028.20       1050.83        93.31 o                         
   5   6  -5       6631.70       6359.47       327.22 o                         
   6   6  -5       1859.76       1723.60       104.33 o                         
   7   6  -5       1181.45       1046.14        85.95 o                         
   8   6  -5       1095.13       1061.84        81.02 o                         
   9   6  -5       1559.80       1473.83        81.30 o                         
  10   6  -5        552.50        564.43        64.14 o                         
  11   6  -5        584.61        555.26        64.50 o                         
  12   6  -5        307.60        479.82        98.93 o                         
  13   6  -5        746.95        806.93       153.02 o                         
  14   6  -5        167.50        128.12       135.66 o                         
   0   7  -5       8089.41       8093.43       305.13 o                         
   1   7  -5       1150.87       1114.30        92.62 o                         
   2   7  -5      11433.42      11126.43       278.13 o                         
   3   7  -5       2028.61       1859.23       124.49 o                         
   4   7  -5      10087.00       9820.93       294.38 o                         
   5   7  -5        301.93        208.11       113.05 o                         
   6   7  -5       1835.13       1808.28       115.69 o                         
   7   7  -5        909.58        974.08        94.20 o                         
   8   7  -5        898.06        823.66        91.23 o                         
   9   7  -5        470.56        471.46        70.11 o                         
  10   7  -5        389.01        478.21        77.88 o                         
  11   7  -5        124.77        156.60        95.98 o                         
  12   7  -5        170.65        169.60        80.82 o                         
   1   8  -5       2082.16       2079.87       156.11 o                         
   2   8  -5        264.62        290.80        72.79 o                         
   3   8  -5       4371.71       4312.50       193.77 o                         
   4   8  -5        502.71        717.50        78.44 o                         
   5   8  -5       2717.61       2533.48       169.88 o                         
   6   8  -5        763.74        708.94        95.02 o                         
   7   8  -5        993.15        846.34        95.51 o                         
   8   8  -5        989.97        983.28        97.13 o                         
   9   8  -5       2344.61       2085.57       151.85 o                         
  10   8  -5        481.59        319.10       140.65 o                         
   0   0  -4     106390.68     110242.84      3843.65 o                         
   2   0  -4      42882.13      42598.54       884.81 o                         
   4   0  -4      10418.25      10702.08       530.92 o                         
   6   0  -4      13836.02      13286.22       513.85 o                         
   8   0  -4      10573.09      10503.61       424.10 o                         
   1   1  -4      66590.12      65542.96       865.99 o                         
   2   1  -4       4890.84       4543.57        81.29 o                         
   3   1  -4      21371.27      21196.97       349.38 o                         
   4   1  -4       7563.57       7190.51       148.52 o                         
   5   1  -4      23387.91      22967.46       425.66 o                         
   6   1  -4       5608.82       5646.11        99.69 o                         
   7   1  -4      16935.01      16857.71       282.99 o                         
   8   1  -4       7190.49       7154.06       210.38 o                         
   0   2  -4      49425.32      49025.36       873.86 o                         
   1   2  -4         69.55         80.12        11.59 o                         
   2   2  -4      28842.08      27980.77       378.95 o                         
   3   2  -4        775.71        786.65        24.63 o                         
   4   2  -4      34511.17      32710.03       524.18 o                         
   5   2  -4       1769.52       1744.31        35.97 o                         
   6   2  -4      39150.58      38124.92       480.50 o                         
   7   2  -4       9928.30       9584.70       143.58 o                         
   8   2  -4       2168.33       2118.74        72.66 o                         
   9   2  -4       4678.02       4585.76       106.54 o                         
  10   2  -4       6283.97       6369.11       137.86 o                         
  11   2  -4       1183.03       1258.12        77.44 o                         
   1   3  -4      16049.56      16558.23       370.07 o                         
   2   3  -4      21283.41      21665.40       333.23 o                         
   3   3  -4      12241.11      12290.67       195.08 o                         
   4   3  -4      11041.23      10973.16       168.51 o                         
   5   3  -4      18050.05      17845.67       309.83 o                         
   6   3  -4       5278.39       5097.59        78.24 o                         
   7   3  -4      11790.81      11574.37       164.83 o                         
   8   3  -4       8555.17       8191.55       130.07 o                         
   9   3  -4        762.04        729.90        22.65 o                         
  10   3  -4       5562.16       5499.41        95.96 o                         
  11   3  -4         80.58         83.43        15.53 o                         
  12   3  -4       6062.34       6006.97       162.61 o                         
  13   3  -4       1412.20       1433.83       220.45 o                         
  14   3  -4       3808.54       3701.33       201.55 o                         
  15   3  -4        130.22        184.20        85.79 o                         
  16   3  -4        426.72        448.59       102.94 o                         
  17   3  -4        314.89        343.81       101.69 o                         
  18   3  -4        186.77        247.58       102.62 o                         
   0   4  -4      25476.75      26112.22       547.32 o                         
   1   4  -4       3472.30       3575.10        78.59 o                         
   2   4  -4       8118.95       8633.64       229.71 o                         
   3   4  -4       6366.54       6507.84       117.34 o                         
   4   4  -4       2481.20       2539.08        63.24 o                         
   5   4  -4       3669.95       3708.50        86.89 o                         
   6   4  -4       1466.82       1469.81        46.30 o                         
   7   4  -4       3325.34       3277.89        77.81 o                         
   8   4  -4       2838.98       2819.15        62.98 o                         
   9   4  -4       4508.67       4475.53        80.75 o                         
  10   4  -4       1760.46       1767.23        55.90 o                         
  11   4  -4       4640.70       4575.74        88.09 o                         
  12   4  -4       2654.66       2734.32        58.53 o                         
  13   4  -4       5621.07       5689.53       149.69 o                         
  14   4  -4        665.83        706.16        59.68 o                         
  15   4  -4       2301.41       2301.67       107.43 o                         
  16   4  -4        654.32        614.23       107.20 o                         
   1   5  -4      14994.13      15170.19       468.23 o                         
   2   5  -4        292.46        286.00        45.15 o                         
   3   5  -4        529.18        583.33        71.37 o                         
   4   5  -4       2633.54       2682.56        87.58 o                         
   5   5  -4        280.47        288.98        39.79 o                         
   6   5  -4       6985.45       6791.88       179.67 o                         
   7   5  -4       1576.24       1528.13        88.07 o                         
   8   5  -4      13430.46      12807.47       254.65 o                         
   9   5  -4       1447.73       1392.68        61.80 o                         
  10   5  -4       4721.80       4639.67       151.32 o                         
  11   5  -4        597.22        526.78        48.52 o                         
  12   5  -4       1771.13       1757.01        60.65 o                         
  13   5  -4         23.34         11.75        40.46 o                         
  14   5  -4       2348.57       2193.12       114.51 o                         
  15   5  -4        707.71        739.89       109.08 o                         
  16   5  -4       1444.45       1633.36       196.63 o                         
   0   6  -4       2125.33       2237.52       280.14 o                         
   1   6  -4       1035.71       1092.34        68.98 o                         
   2   6  -4        735.07        923.59       104.42 o                         
   3   6  -4       1032.28        905.19        69.39 o                         
   4   6  -4       1319.80       1281.00        61.99 o                         
   5   6  -4       3395.74       3147.70       175.64 o                         
   6   6  -4       1983.88       1943.90        81.73 o                         
   7   6  -4      15981.00      15095.74       379.84 o                         
   8   6  -4         89.08         35.02        46.30 o                         
   9   6  -4      12135.04      11660.09       233.85 o                         
  10   6  -4       1075.42        981.71        60.59 o                         
  11   6  -4       1751.71       1663.09        72.34 o                         
  12   6  -4        110.68        174.41        48.12 o                         
  13   6  -4       1616.07       1530.68       130.71 o                         
  14   6  -4        108.83         95.93        93.46 o                         
  15   6  -4       1572.20       1682.88       195.44 o                         
   1   7  -4       2687.90       2606.76       126.50 o                         
   2   7  -4       4456.81       4332.79       213.94 o                         
   3   7  -4       1592.11       1467.43       111.54 o                         
   4   7  -4       2845.28       2681.56        82.59 o                         
   5   7  -4        670.03        617.63        57.60 o                         
   6   7  -4       3888.97       3742.11       152.94 o                         
   7   7  -4        305.17        311.96        75.04 o                         
   8   7  -4       6079.58       6045.38       196.10 o                         
   9   7  -4        257.59        264.79        59.21 o                         
  10   7  -4       2637.30       2732.37        97.43 o                         
  11   7  -4        236.81        242.76        62.01 o                         
  12   7  -4       2595.44       2473.87       134.92 o                         
   0   8  -4       1182.17       1255.98       361.35 o                         
   1   8  -4       1625.20       1755.32       145.74 o                         
   2   8  -4       1222.97       1315.54       125.68 o                         
   3   8  -4       2874.53       3143.44       154.10 o                         
   4   8  -4       1383.40       1291.51        90.04 o                         
   5   8  -4       1558.19       1602.36       147.74 o                         
   6   8  -4        313.01        430.49        86.68 o                         
   7   8  -4        688.16        692.89        89.70 o                         
   8   8  -4        101.65        188.53        78.84 o                         
   9   8  -4       1186.34       1191.11       131.86 o                         
  10   8  -4        102.46        177.32        99.49 o                         
  11   8  -4       1925.94       2077.17       147.45 o                         
  12   8  -4        282.14        157.69       124.29 o                         
   1   9  -4        496.47        586.87       118.87 o                         
   2   9  -4        274.32        216.99       147.26 o                         
   3   9  -4       1151.83       1197.87       122.76 o                         
   4   9  -4        329.11        488.90        96.30 o                         
   2   0  -3      32747.57      31909.77       811.72 o                         
   4   0  -3      40752.50      41938.22      1458.76 o                         
   8   0  -3      67711.93      62787.31      2226.22 o                         
   0   1  -3      43206.94      43405.34       684.17 o                         
   1   1  -3      10265.58      10314.93       133.70 o                         
   2   1  -3      20119.61      20160.05       292.66 o                         
   3   1  -3       5366.23       5127.54        73.23 o                         
   4   1  -3      11918.36      11319.29       190.48 o                         
   5   1  -3       9283.77       9124.13       204.35 o                         
   6   1  -3       5912.10       5750.16       118.19 o                         
   7   1  -3      31089.54      31398.47       462.05 o                         
   8   1  -3        173.58        198.08        17.89 o                         
   9   1  -3      18838.71      19027.33       508.24 o                         
   1   2  -3       7972.28       8067.30       202.23 o                         
   2   2  -3      22028.14      22638.57       337.60 o                         
   3   2  -3       6386.24       6437.80       101.50 o                         
   4   2  -3        239.96        273.01        17.38 o                         
   5   2  -3       6113.51       5896.54        97.82 o                         
   6   2  -3       2865.83       2711.30        52.56 o                         
   7   2  -3       2983.85       2888.82        51.96 o                         
   8   2  -3       8119.76       7994.69       113.33 o                         
   9   2  -3        330.50        311.38        19.26 o                         
  10   2  -3       6205.50       5983.41       103.46 o                         
  11   2  -3        360.60        376.61        22.05 o                         
  12   2  -3       3841.39       3691.19       103.09 o                         
  13   2  -3        136.62        153.77        29.56 o                         
  14   2  -3       8493.16       8274.38       351.29 o                         
  15   2  -3        303.17        558.61       128.78 o                         
  18   2  -3       1761.89       1946.20       170.21 o                         
   0   3  -3      11217.59      11802.15       275.40 o                         
   1   3  -3      10743.27      11189.51       226.37 o                         
   2   3  -3       4214.45       4570.82       181.98 o                         
   3   3  -3       7045.81       7053.88       124.35 o                         
   4   3  -3       2888.05       2853.97        65.73 o                         
   5   3  -3       7075.61       6971.04       112.92 o                         
   6   3  -3      13842.03      13853.10       172.33 o                         
   7   3  -3      18286.70      17698.91       227.77 o                         
   8   3  -3       5542.12       5321.03        99.91 o                         
   9   3  -3      14406.29      13830.60       222.04 o                         
  10   3  -3       4775.64       4609.31        76.73 o                         
  11   3  -3       3220.66       3186.40        55.87 o                         
  12   3  -3       1194.80       1187.36        46.76 o                         
  13   3  -3       5267.42       5179.44       123.67 o                         
  14   3  -3        619.69        655.99        42.02 o                         
  15   3  -3       2763.63       3047.18       197.76 o                         
  16   3  -3        108.55        161.01        75.46 o                         
  17   3  -3        509.75        500.15        85.06 o                         
  18   3  -3        210.26        178.53       104.29 o                         
   1   4  -3      36680.39      37871.70       755.26 o                         
   2   4  -3       5595.84       5504.19        98.37 o                         
   3   4  -3      20903.72      20788.02       314.44 o                         
   4   4  -3      11402.56      11314.10       155.55 o                         
   5   4  -3      16868.03      16499.14       220.19 o                         
   6   4  -3      10393.72      10089.66       143.13 o                         
   7   4  -3       7062.79       6720.39       114.34 o                         
   8   4  -3      18525.53      18095.78       247.17 o                         
   9   4  -3       1165.32       1147.87        39.39 o                         
  10   4  -3       6104.36       5995.25        93.37 o                         
  11   4  -3        460.82        504.88        27.41 o                         
  12   4  -3       3155.34       3165.10        63.83 o                         
  13   4  -3        674.71        607.19        34.60 o                         
  14   4  -3       1620.39       1740.01        64.34 o                         
  15   4  -3       1277.52       1304.70        93.52 o                         
  16   4  -3        319.97        350.77        64.22 o                         
  17   4  -3       1017.20       1097.97       206.25 o                         
  18   4  -3         19.18         27.25       105.13 o                         
   0   5  -3      61960.43      65160.99      3617.34 o                         
   1   5  -3        746.39        775.16        39.97 o                         
   2   5  -3      29978.75      30610.08       465.94 o                         
   3   5  -3       1404.03       1473.78        74.56 o                         
   4   5  -3      20296.95      20351.06       409.07 o                         
   5   5  -3       1277.45       1268.32        43.12 o                         
   6   5  -3      10989.54      10795.00       178.06 o                         
   7   5  -3       2959.60       2905.51        83.71 o                         
   8   5  -3       2253.46       2285.54        72.51 o                         
   9   5  -3       1238.25       1235.54        55.37 o                         
  10   5  -3        474.45        476.49        44.91 o                         
  11   5  -3        824.03        836.61        52.43 o                         
  12   5  -3       1258.52       1183.41        47.16 o                         
  13   5  -3        813.17        823.06        45.74 o                         
  14   5  -3        903.81        833.86        66.71 o                         
  15   5  -3        973.72       1071.63        71.78 o                         
  16   5  -3       1478.88       1519.79       109.89 o                         
   1   6  -3      14006.85      12908.21       383.34 o                         
   2   6  -3       2679.17       2470.31       109.92 o                         
   3   6  -3       5909.66       5723.67       152.69 o                         
   4   6  -3       1292.88       1261.27        67.08 o                         
   5   6  -3       8504.57       8391.14       173.95 o                         
   6   6  -3       1056.83       1046.88        57.93 o                         
   7   6  -3       6732.87       6748.59       141.60 o                         
   8   6  -3        241.97        254.98        38.98 o                         
   9   6  -3       1071.41       1061.46        52.68 o                         
  10   6  -3        134.94        168.20        43.21 o                         
  11   6  -3        893.01        901.55        68.73 o                         
  12   6  -3         49.08         54.15        45.87 o                         
  13   6  -3        489.73        526.35        51.80 o                         
  14   6  -3        544.32        824.98        86.00 o                         
  15   6  -3        529.66        510.29       107.95 o                         
  16   6  -3        176.20        108.67       131.72 o                         
   0   7  -3       9809.60       9520.15       510.39 o                         
   1   7  -3       1231.81        869.67       157.94 o                         
   2   7  -3       5153.12       5077.03       204.60 o                         
   3   7  -3       1569.20       1463.25        72.25 o                         
   4   7  -3       3842.92       3765.30       171.33 o                         
   5   7  -3         30.37         -1.23        47.17 o                         
   6   7  -3       7072.60       7223.82       160.57 o                         
   7   7  -3       1238.50       1208.91        61.75 o                         
   8   7  -3       2649.80       2643.59       133.59 o                         
   9   7  -3        307.00        441.34        61.34 o                         
  10   7  -3       1157.94       1158.26        75.11 o                         
  11   7  -3         27.08         13.72        54.59 o                         
  12   7  -3        514.93        509.87        58.60 o                         
  13   7  -3        396.31        359.21        69.47 o                         
  14   7  -3         43.12        102.07       125.99 o                         
   1   8  -3      15604.71      15322.07       485.35 o                         
   2   8  -3         14.85        110.57        71.70 o                         
   3   8  -3       6406.02       6426.69       184.44 o                         
   4   8  -3        142.25        108.85        60.37 o                         
   5   8  -3       6454.55       6429.87       194.94 o                         
   6   8  -3          5.59         -3.15        53.56 o                         
   7   8  -3       3007.28       3379.61       160.96 o                         
   8   8  -3        198.61        211.56        85.95 o                         
   9   8  -3        731.18        791.81        71.73 o                         
  10   8  -3        158.00        246.99        76.95 o                         
  11   8  -3        260.18        239.40        98.42 o                         
  12   8  -3        250.28        407.30       145.15 o                         
   0   9  -3       6642.69       6879.41       282.23 o                         
   1   9  -3        312.00        400.07       101.65 o                         
   2   9  -3       4658.31       4889.85       186.29 o                         
   3   9  -3       1465.00       1560.44       155.95 o                         
   4   9  -3       2459.45       2429.22       113.16 o                         
   5   9  -3       2424.91       2291.25       108.94 o                         
   6   9  -3       2288.53       2634.93       136.40 o                         
   7   9  -3       2577.65       3037.53       185.37 o                         
   8   9  -3        344.63        409.38       148.24 o                         
   9   9  -3       2013.49       2308.53       260.36 o                         
   2   0  -2      61017.75      63059.48      2198.24 o                         
   4   0  -2      98747.38      99749.62      3455.38 o                         
   6   0  -2      25974.08      24206.76       877.49 o                         
   8   0  -2       8815.44       8187.73       496.23 o                         
  10   0  -2       4250.15       4218.31       119.62 o                         
  12   0  -2       3493.60       3253.45       203.61 o                         
   1   1  -2      38684.22      40676.69       681.60 o                         
   2   1  -2       8313.44       8568.91       144.52 o                         
   3   1  -2     117887.92     123360.13      4542.05 o                         
   4   1  -2       7517.74       7376.53       102.53 o                         
   5   1  -2      31684.18      31398.73       457.73 o                         
   6   1  -2       8213.75       7849.17       105.45 o                         
   7   1  -2       4308.75       4354.17        68.72 o                         
   8   1  -2       9152.04       9055.37       130.91 o                         
   9   1  -2      11242.45      10860.74       185.06 o                         
  10   1  -2       1328.32       1298.25        55.57 o                         
  11   1  -2        271.85        277.88        32.78 o                         
  12   1  -2       3830.45       3605.86       125.50 o                         
  13   1  -2       2039.16       1930.44        84.82 o                         
  14   1  -2       1814.68       1852.35       205.37 o                         
  15   1  -2        212.00        182.26        46.86 o                         
  16   1  -2        367.63        380.53        54.43 o                         
  17   1  -2        325.85        334.10       117.65 o                         
   0   2  -2     104037.38     112168.95      3032.64 o                         
   1   2  -2        988.41       1077.16        50.33 o                         
   2   2  -2     114406.70     125438.62      4254.84 o                         
   3   2  -2       6715.07       6841.87        89.58 o                         
   4   2  -2      35504.97      35516.09       517.78 o                         
   5   2  -2       8340.15       7931.19       108.52 o                         
   6   2  -2       1375.68       1421.21        26.36 o                         
   7   2  -2       3354.36       3435.47        52.21 o                         
   8   2  -2       6042.07       5967.09        74.25 o                         
   9   2  -2       2152.60       2160.64        34.16 o                         
  10   2  -2      14526.98      14052.76       168.04 o                         
  11   2  -2       6977.85       6633.12       120.66 o                         
  12   2  -2       1625.60       1555.33        62.35 o                         
  13   2  -2       2689.81       2632.11        87.10 o                         
  14   2  -2       4079.95       3891.69       140.28 o                         
  15   2  -2        419.63        387.33        69.50 o                         
  16   2  -2       1279.30       1248.82       142.07 o                         
  17   2  -2        200.54        216.17        80.45 o                         
  18   2  -2       1291.45       1253.30       153.37 o                         
   1   3  -2      23230.97      23781.63       672.89 o                         
   2   3  -2       4268.96       4252.51        73.65 o                         
   3   3  -2      36704.45      37457.09       455.86 o                         
   4   3  -2      10332.06      10261.84       138.97 o                         
   5   3  -2       3536.11       3490.81        55.50 o                         
   6   3  -2      29471.85      29387.48       326.66 o                         
   7   3  -2       1850.67       1850.34        49.48 o                         
   8   3  -2      22572.86      21737.32       244.64 o                         
   9   3  -2      11749.45      11514.44       137.62 o                         
  10   3  -2      15969.79      15540.91       179.60 o                         
  11   3  -2       2042.66       2045.74        37.83 o                         
  12   3  -2       2068.89       2038.79        34.86 o                         
  13   3  -2       1692.92       1699.13        45.41 o                         
  14   3  -2        110.83        157.90        36.73 o                         
  15   3  -2         88.52         95.77        39.39 o                         
  16   3  -2       1111.89       1123.07       233.56 o                         
  17   3  -2        110.88        135.41       121.10 o                         
  18   3  -2       1197.03       1427.85       155.35 o                         
   0   4  -2       3885.96       4100.12       166.72 o                         
   1   4  -2       2214.50       2462.11       125.59 o                         
   2   4  -2       7253.87       7154.21       703.07 o                         
   3   4  -2        298.72        311.38        29.13 o                         
   4   4  -2      29006.88      29017.50       364.54 o                         
   5   4  -2      11815.57      11743.56       146.31 o                         
   6   4  -2       4284.49       4254.15        66.43 o                         
   7   4  -2      11701.99      11713.97       162.00 o                         
   8   4  -2       2432.50       2345.08        59.68 o                         
   9   4  -2       6822.19       6738.59       111.73 o                         
  10   4  -2       1576.50       1563.91        38.09 o                         
  11   4  -2       7279.94       7034.87        98.60 o                         
  12   4  -2        783.76        811.36        33.66 o                         
  13   4  -2       1788.88       1703.86        56.09 o                         
  14   4  -2        901.12        936.22        44.19 o                         
  15   4  -2       1443.54       1471.41        68.79 o                         
  16   4  -2        792.04        811.59        72.02 o                         
  17   4  -2       2317.70       2317.37       105.99 o                         
  18   4  -2        254.28        281.53       115.52 o                         
   1   5  -2       2636.16       2761.06       106.93 o                         
   2   5  -2        610.11        681.56        52.72 o                         
   3   5  -2      13094.30      13090.57       370.22 o                         
   4   5  -2      14219.29      14752.10       306.36 o                         
   5   5  -2       7245.28       7185.53       137.65 o                         
   6   5  -2       5804.76       5706.96       155.59 o                         
   7   5  -2        896.51        880.09        37.75 o                         
   8   5  -2        563.61        547.84        38.09 o                         
   9   5  -2        578.23        588.15        38.39 o                         
  10   5  -2       7343.38       7256.54       138.30 o                         
  11   5  -2        486.48        520.60        44.69 o                         
  12   5  -2       9893.55       9817.28       167.98 o                         
  13   5  -2        284.16        327.37        38.34 o                         
  14   5  -2       3151.07       3066.67        79.01 o                         
  15   5  -2        429.37        431.31        60.44 o                         
  16   5  -2       1817.50       1913.59        99.85 o                         
  17   5  -2         53.40         86.73        79.38 o                         
  18   5  -2        724.25        633.84       135.45 o                         
   0   6  -2       5011.05       5156.66       234.08 o                         
   1   6  -2       1326.95       1308.28       219.26 o                         
   2   6  -2       4179.47       4105.38       191.98 o                         
   3   6  -2      11138.15      11336.07       366.70 o                         
   4   6  -2       1222.03       1164.25        65.81 o                         
   5   6  -2      13911.25      13428.03       307.58 o                         
   6   6  -2       1052.76       1024.01        49.01 o                         
   7   6  -2       4814.94       4957.34       124.64 o                         
   8   6  -2         86.92        121.22        36.48 o                         
   9   6  -2       4777.52       5048.15       123.88 o                         
  10   6  -2       1360.97       1462.96        65.60 o                         
  11   6  -2      12804.97      12754.31       275.79 o                         
  12   6  -2        225.03        252.34        54.30 o                         
  13   6  -2       5444.55       5470.42       130.95 o                         
  14   6  -2        319.52        456.55        61.06 o                         
  15   6  -2        829.96        780.59        86.52 o                         
  16   6  -2        106.73          9.73       134.15 o                         
   1   7  -2        575.50        669.91        74.42 o                         
   2   7  -2        947.27        986.48        95.80 o                         
   3   7  -2       1656.59       1618.09       105.06 o                         
   4   7  -2       6682.15       6756.53       199.59 o                         
   5   7  -2       2885.15       2652.69       114.01 o                         
   6   7  -2      10059.61       9983.57       202.93 o                         
   7   7  -2        367.22        432.69        48.62 o                         
   8   7  -2       6185.64       6439.95       194.82 o                         
   9   7  -2       1363.11       1414.67       117.83 o                         
  10   7  -2       7778.77       8580.46       475.96 o                         
  11   7  -2       1540.08       1664.08        85.70 o                         
  12   7  -2       3915.37       4212.90       131.99 o                         
  13   7  -2        266.74        242.19        58.56 o                         
  14   7  -2        422.23        274.26       138.01 o                         
  15   7  -2         64.99          9.81       140.10 o                         
   0   8  -2       4302.81       4394.17       206.34 o                         
   1   8  -2        661.13        626.11        80.85 o                         
   2   8  -2       2366.58       2532.30       123.21 o                         
   3   8  -2        608.32        561.88        79.18 o                         
   4   8  -2        464.38        615.91        57.77 o                         
   5   8  -2       3179.39       3171.78       108.18 o                         
   6   8  -2        253.10        361.42        76.29 o                         
   7   8  -2       3058.57       3069.71       113.01 o                         
   8   8  -2         62.10        137.36        58.09 o                         
   9   8  -2       2898.71       3168.23       129.77 o                         
  10   8  -2         48.95        165.61        83.78 o                         
  11   8  -2       2229.15       2502.71       157.72 o                         
  12   8  -2        131.08        114.25        96.87 o                         
  13   8  -2        469.78        332.33       134.86 o                         
  14   8  -2        179.84        220.93       150.30 o                         
   1   9  -2       3286.72       3331.65       217.72 o                         
   2   9  -2         82.99        104.70        64.23 o                         
   3   9  -2        434.06        400.57        69.56 o                         
   4   9  -2       1686.91       1700.18       109.18 o                         
   5   9  -2         75.63        132.07        72.32 o                         
   6   9  -2       1458.28       1518.55        86.83 o                         
   7   9  -2        156.74        170.78        55.19 o                         
   8   9  -2        186.77        238.32        79.94 o                         
   9   9  -2        964.74       1163.37       140.01 o                         
  10   9  -2       1114.36       1516.30       140.20 o                         
  11   9  -2        514.88        734.93       204.11 o                         
   2   0  -1        771.09        976.28        43.53 o                         
   4   0  -1      79298.73      76525.71      3285.65 o                         
   6   0  -1      16943.37      16907.02       345.12 o                         
   8   0  -1      20635.70      18958.93       339.40 o                         
  10   0  -1      22212.86      21277.23       442.81 o                         
  12   0  -1      22330.98      22037.09       460.69 o                         
  14   0  -1       6859.66       6919.38       197.01 o                         
  16   0  -1       4458.02       4554.72       214.11 o                         
   0   1  -1       1429.27       1622.36        80.18 o                         
   1   1  -1       1018.23       1130.14        71.82 o                         
   2   1  -1       1777.02       1849.08        33.77 o                         
   3   1  -1       7362.19       7262.67       118.09 o                         
   4   1  -1      31651.72      31572.32       397.30 o                         
   5   1  -1      36998.49      36669.21       448.20 o                         
   6   1  -1       4485.90       4180.11        51.51 o                         
   7   1  -1      28734.95      27418.23       286.08 o                         
   8   1  -1       2541.45       2426.95        37.43 o                         
   9   1  -1      18989.25      18305.24       226.61 o                         
  10   1  -1       9075.71       8822.77       126.80 o                         
  11   1  -1      20999.57      20260.45       337.90 o                         
  12   1  -1       4121.81       3981.35        87.60 o                         
  13   1  -1       9958.77       9868.83       173.98 o                         
  14   1  -1        171.89        249.92        42.95 o                         
  15   1  -1       3816.64       3849.73       102.95 o                         
  16   1  -1        122.81        157.21        54.39 o                         
  17   1  -1       2708.71       2764.69       158.55 o                         
  18   1  -1        144.92        126.10       115.59 o                         
   1   2  -1      17380.23      18030.43       569.89 o                         
   2   2  -1      75764.62      78658.39      3143.32 o                         
   3   2  -1      22208.83      22323.45       259.05 o                         
   4   2  -1      28996.87      28625.74       314.78 o                         
   5   2  -1       6843.54       6845.66        86.40 o                         
   6   2  -1      28341.37      28295.78       309.48 o                         
   7   2  -1       1509.44       1549.62        29.47 o                         
   8   2  -1      24928.94      24119.45       273.40 o                         
   9   2  -1        785.73        775.77        18.06 o                         
  10   2  -1      20522.98      19593.14       200.64 o                         
  11   2  -1         10.21          8.57        11.73 o                         
  12   2  -1      10952.48      10545.93       157.78 o                         
  13   2  -1        213.74        196.76        25.32 o                         
  14   2  -1       6008.04       5980.31       121.70 o                         
  15   2  -1        877.18        883.81        37.38 o                         
  16   2  -1       2658.47       2833.49       106.67 o                         
  17   2  -1        308.10        406.56        75.72 o                         
  18   2  -1       2808.57       2705.65       208.32 o                         
   0   3  -1      50812.80      51787.88      1088.13 o                         
   1   3  -1       6083.04       6733.61       185.77 o                         
   2   3  -1      33910.70      35600.24       901.09 o                         
   3   3  -1       3437.57       3658.84       107.59 o                         
   4   3  -1      22456.20      22918.42       289.43 o                         
   5   3  -1      12061.86      11943.14       149.58 o                         
   6   3  -1      20505.33      20321.88       223.13 o                         
   7   3  -1       9206.82       9069.50       126.00 o                         
   8   3  -1       3436.55       3543.12        69.57 o                         
   9   3  -1       6269.12       6334.95        78.42 o                         
  10   3  -1       9749.12       9467.17       107.92 o                         
  11   3  -1       9877.26       9822.89       120.20 o                         
  12   3  -1       2227.65       2209.12        38.10 o                         
  13   3  -1       4355.75       4394.29        67.66 o                         
  14   3  -1       1011.41       1010.39        31.17 o                         
  15   3  -1       2330.39       2385.64        74.74 o                         
  16   3  -1        573.55        575.74        47.96 o                         
  17   3  -1       1796.22       2025.49       129.61 o                         
  18   3  -1        546.69        348.01       118.93 o                         
   1   4  -1      23346.87      22663.85      2027.32 o                         
   2   4  -1       1079.24       1031.07        75.77 o                         
   3   4  -1      28144.93      29347.35       630.70 o                         
   4   4  -1      20718.73      21199.87       586.73 o                         
   5   4  -1      13142.73      13022.51       316.71 o                         
   6   4  -1       4376.20       4327.39        92.65 o                         
   7   4  -1       5446.81       5256.87        79.28 o                         
   8   4  -1       3586.67       3496.08        65.07 o                         
   9   4  -1       4834.60       4728.92        80.12 o                         
  10   4  -1       4261.21       4233.13        79.56 o                         
  11   4  -1        351.79        331.16        27.32 o                         
  12   4  -1       5418.28       5444.73        95.33 o                         
  13   4  -1       1720.67       1652.37        63.49 o                         
  14   4  -1       1750.71       1836.71        56.03 o                         
  15   4  -1        327.47        310.19        46.43 o                         
  16   4  -1       1210.01       1367.25        69.87 o                         
  17   4  -1        377.08        365.29        87.89 o                         
  18   4  -1        691.10        709.71       134.49 o                         
   0   5  -1      20039.73      19448.85      1225.83 o                         
   1   5  -1        375.26        493.09        42.17 o                         
   2   5  -1      21595.45      23349.24       408.06 o                         
   3   5  -1       2009.14       2053.21        61.95 o                         
   4   5  -1      24560.29      25651.07       470.80 o                         
   5   5  -1       2069.96       2054.90        55.23 o                         
   6   5  -1       8902.42       8974.84       143.08 o                         
   7   5  -1       6727.28       6696.48       126.56 o                         
   8   5  -1       3558.79       3571.52        71.41 o                         
   9   5  -1       5045.85       5020.81        99.20 o                         
  10   5  -1       2386.57       2302.39        58.03 o                         
  11   5  -1       2996.32       3025.00        63.22 o                         
  12   5  -1       2798.56       2816.64        65.40 o                         
  13   5  -1        816.77        809.02        53.73 o                         
  14   5  -1        257.91        185.84        36.72 o                         
  15   5  -1        206.99        263.21        53.14 o                         
  16   5  -1        436.28        432.36        57.99 o                         
  17   5  -1        185.18        230.05       119.80 o                         
   1   6  -1      32809.00      31838.32       712.72 o                         
   2   6  -1       5537.77       5746.44       177.36 o                         
   3   6  -1      25351.16      24921.30       447.18 o                         
   4   6  -1       1713.41       1824.31        88.01 o                         
   5   6  -1      11058.83      11368.90       293.43 o                         
   6   6  -1       1020.22       1018.52        54.53 o                         
   7   6  -1       3938.50       4013.65       120.85 o                         
   8   6  -1       1008.66       1103.24        64.60 o                         
   9   6  -1       1863.61       1831.38        81.58 o                         
  10   6  -1        204.64        298.85        52.28 o                         
  11   6  -1          7.73          4.84        50.56 o                         
  12   6  -1        264.86        296.90        49.19 o                         
  13   6  -1        375.33        398.46        61.62 o                         
  14   6  -1        317.59        302.72        60.31 o                         
  15   6  -1       1398.36       1372.45        82.08 o                         
  16   6  -1         99.98        114.52       103.31 o                         
   0   7  -1      18830.25      18427.01       553.30 o                         
   1   7  -1        929.60        951.16        78.34 o                         
   2   7  -1      17116.10      16804.72       411.47 o                         
   3   7  -1       1000.33       1177.92        73.40 o                         
   4   7  -1      12388.93      11848.35       271.26 o                         
   5   7  -1       1875.94       1733.87       101.81 o                         
   6   7  -1       7072.95       7379.50       246.64 o                         
   7   7  -1       4086.19       4274.35       196.14 o                         
   8   7  -1       1115.35       1203.29       114.12 o                         
   9   7  -1       1199.82       1262.71        76.75 o                         
  10   7  -1       2974.73       3355.28       167.20 o                         
  11   7  -1        136.18        189.53        57.77 o                         
  12   7  -1         76.57        117.92        57.50 o                         
  13   7  -1        309.90        315.41        65.41 o                         
  14   7  -1        339.93        321.85       151.88 o                         
   1   8  -1       8003.61       8054.11       290.28 o                         
   2   8  -1        410.87        463.69        71.15 o                         
   3   8  -1       7383.09       7537.61       198.80 o                         
   4   8  -1       1647.10       1647.95       122.61 o                         
   5   8  -1       3507.39       3586.97       123.69 o                         
   6   8  -1       1362.56       1419.59        82.05 o                         
   7   8  -1       2869.31       2936.23       343.22 o                         
   8   8  -1        969.02       1113.90       120.17 o                         
   9   8  -1       2241.06       2384.42       205.71 o                         
  10   8  -1        728.17        800.47        73.23 o                         
  11   8  -1        252.98        297.04        77.97 o                         
  12   8  -1        333.97        387.63       103.33 o                         
  13   8  -1        707.55        718.34       102.54 o                         
  14   8  -1        127.16        132.58       114.35 o                         
   0   9  -1       3023.32       3186.36       174.62 o                         
   1   9  -1        175.80        132.48        72.73 o                         
   2   9  -1       3386.75       3606.84       219.67 o                         
   3   9  -1        209.54        189.29        62.12 o                         
   4   9  -1       3631.13       3858.56       134.05 o                         
   5   9  -1        448.85        517.75        68.02 o                         
   6   9  -1       1473.28       1536.30        90.22 o                         
   7   9  -1       2324.01       2407.21       122.13 o                         
   8   9  -1        684.48        811.17        90.16 o                         
   9   9  -1       1350.35       1587.33        92.08 o                         
  10   9  -1        438.97        581.74       103.47 o                         
  11   9  -1        485.35        523.87        92.61 o                         
  12   9  -1        492.89        557.10       121.34 o                         
   1  10  -1       4331.45       3882.45       279.97 o                         
   2  10  -1         33.63        -33.03       142.81 o                         
   2   0   0     102081.81     103471.41      2651.81 o                         
   4   0   0      11847.23      11763.55       189.89 o                         
   6   0   0      38090.15      35880.11       855.62 o                         
   8   0   0      11406.56      11031.22       210.84 o                         
  10   0   0        499.91        505.07        29.82 o                         
  12   0   0        531.67        615.32        51.01 o                         
  14   0   0       5320.67       5316.13       142.15 o                         
  16   0   0       9460.11       9306.82       226.60 o                         
  18   0   0        655.49        510.52        77.23 o                         
   2   1   0          2.98         18.39         8.28 o                         
   3   1   0      39806.59      39648.12       534.10 o                         
   4   1   0       1998.74       2094.55        32.24 o                         
   5   1   0      33885.29      32669.13       464.71 o                         
   6   1   0      25011.88      24426.73       260.82 o                         
   7   1   0      29309.12      27970.96       298.92 o                         
   8   1   0      40289.80      37324.59       497.89 o                         
   9   1   0        631.72        657.87        24.38 o                         
  10   1   0       6156.15       5927.02        88.63 o                         
  11   1   0        796.98        817.19        26.78 o                         
  12   1   0         70.53         88.02        23.36 o                         
  13   1   0       1115.66       1090.64        41.84 o                         
  14   1   0        133.08        215.45        29.73 o                         
  15   1   0       1881.73       1839.03        66.31 o                         
  16   1   0         78.93         74.37        40.78 o                         
  17   1   0       2344.11       2353.82       102.52 o                         
  18   1   0         15.45         55.38        67.60 o                         
   0   2   0      43117.78      46835.54       980.01 o                         
   1   2   0       1572.56       1741.98        58.53 o                         
   2   2   0        870.24        909.06        73.81 o                         
   3   2   0       2746.83       2950.77        64.09 o                         
   4   2   0      13499.66      13569.55       257.55 o                         
   5   2   0       3115.16       3307.60        70.32 o                         
   6   2   0      85574.29      80568.82      1504.55 o                         
   7   2   0       7458.90       7178.38        97.88 o                         
   8   2   0       8867.49       8541.32       108.66 o                         
   9   2   0       6344.78       6385.04        77.25 o                         
  10   2   0       1132.96       1117.42        21.79 o                         
  11   2   0        244.54        293.11        17.39 o                         
  12   2   0       4264.50       4237.18        77.87 o                         
  13   2   0       2134.71       2113.95        50.64 o                         
  14   2   0       2184.29       2150.13        57.83 o                         
  15   2   0       1540.06       1608.39        68.49 o                         
  16   2   0        100.33        165.15        45.77 o                         
  17   2   0        463.79        447.53        63.58 o                         
  18   2   0        125.18         98.61        71.02 o                         
   1   3   0      44021.13      46429.96       761.65 o                         
   2   3   0      21146.69      22341.91       543.87 o                         
   3   3   0      22978.88      24143.09       574.46 o                         
   4   3   0        952.08       1024.57        39.71 o                         
   5   3   0      33703.23      33734.26       431.29 o                         
   6   3   0       3061.06       2912.81        57.55 o                         
   7   3   0      17871.17      17481.25       239.13 o                         
   8   3   0        331.71        350.67        19.52 o                         
   9   3   0        458.29        459.01        20.17 o                         
  10   3   0       1607.79       1584.01        34.96 o                         
  11   3   0        752.87        744.00        23.03 o                         
  12   3   0       5866.14       5835.52        76.49 o                         
  13   3   0        511.53        535.22        25.16 o                         
  14   3   0       7367.56       7386.72       136.76 o                         
  15   3   0        566.25        625.04        45.96 o                         
  16   3   0       1809.52       1793.30        66.82 o                         
  17   3   0       1082.94       1173.63        82.31 o                         
  18   3   0        105.52        202.85       125.13 o                         
   0   4   0     108804.06     110059.44      2980.40 o                         
   1   4   0      11190.15      11469.05       247.88 o                         
   2   4   0      36546.07      36175.33      1069.60 o                         
   3   4   0      15288.35      15667.49       315.69 o                         
   4   4   0       1022.73       1096.70        42.82 o                         
   5   4   0       9589.79      10130.81       178.32 o                         
   6   4   0      10662.48      11021.65       196.29 o                         
   7   4   0      15229.55      15161.33       245.70 o                         
   8   4   0        363.81        424.39        35.36 o                         
   9   4   0      12559.36      12417.05       195.93 o                         
  10   4   0          1.55         19.08        22.37 o                         
  11   4   0       6355.24       6249.08       105.54 o                         
  12   4   0        138.66        218.77        30.48 o                         
  13   4   0       9572.83       9647.27       135.42 o                         
  14   4   0       1376.71       1376.67        51.87 o                         
  15   4   0       2699.56       2709.35        85.18 o                         
  16   4   0       3692.51       3752.82       103.33 o                         
  17   4   0          7.10         45.06        64.25 o                         
   1   5   0       8213.11       8661.56       203.42 o                         
   2   5   0       5691.15       6035.69       135.96 o                         
   3   5   0        574.75        649.67        41.66 o                         
   4   5   0       4153.09       4378.28        81.61 o                         
   5   5   0        143.57        153.17        25.42 o                         
   6   5   0      20211.71      21333.52       401.22 o                         
   7   5   0       2760.80       2850.69        64.51 o                         
   8   5   0      44953.68      45407.55      1109.96 o                         
   9   5   0       2557.53       2503.27        86.77 o                         
  10   5   0      13457.93      13853.54       377.54 o                         
  11   5   0       1491.99       1617.55        47.56 o                         
  12   5   0       2050.99       2109.07        57.26 o                         
  13   5   0       1048.90       1024.32        50.67 o                         
  14   5   0       2774.45       2763.64        77.59 o                         
  15   5   0        153.10        137.61        53.28 o                         
  16   5   0        893.81        885.00        70.00 o                         
  17   5   0         68.91        162.18       131.25 o                         
   0   6   0       1802.38       1985.42       495.33 o                         
   1   6   0         66.90         78.54        49.10 o                         
   2   6   0       1857.12       1925.57        94.15 o                         
   3   6   0         54.56        118.74        41.16 o                         
   4   6   0         13.91          9.90        31.71 o                         
   5   6   0         59.15        105.01        37.77 o                         
   6   6   0       4406.61       4490.70       164.93 o                         
   7   6   0      15065.88      15872.58       355.63 o                         
   8   6   0        168.66        154.02        93.82 o                         
   9   6   0       8727.62       9208.58       391.21 o                         
  10   6   0          1.94         32.47        49.28 o                         
  11   6   0        961.91       1006.81        63.59 o                         
  12   6   0        976.49       1001.65        65.44 o                         
  13   6   0       2082.23       2233.89       114.44 o                         
  14   6   0        880.07        852.67        76.97 o                         
  15   6   0       3730.31       3695.73       123.84 o                         
  16   6   0         87.54         44.12        99.74 o                         
   1   7   0          9.25        -51.22        58.08 o                         
   2   7   0       4350.59       4598.85       189.50 o                         
   3   7   0        211.39        232.41        52.38 o                         
   4   7   0        365.94        433.19        58.39 o                         
   5   7   0       1859.89       1840.77        71.35 o                         
   6   7   0        595.35        542.79        51.93 o                         
   7   7   0        324.87        273.94        58.53 o                         
   8   7   0       3863.35       4028.39       194.17 o                         
   9   7   0       1493.31       1439.16       101.53 o                         
  10   7   0       1885.65       1912.79       107.36 o                         
  11   7   0       1509.99       1558.08       229.00 o                         
  12   7   0       2306.68       2497.42        85.42 o                         
  13   7   0          3.92        -24.73        59.35 o                         
  14   7   0       5301.41       5347.73       187.76 o                         
  15   7   0        100.38         54.68       125.91 o                         
   0   8   0         88.07        102.43        80.17 o                         
   1   8   0       4019.99       3864.19       151.20 o                         
   2   8   0        144.77        155.13        63.32 o                         
   3   8   0       9496.94       9295.68       228.47 o                         
   4   8   0        405.76        508.17        66.30 o                         
   5   8   0       2458.55       2616.78       105.45 o                         
   6   8   0        443.04        407.25        61.09 o                         
   7   8   0       4823.64       4985.13       148.10 o                         
   8   8   0        320.20        402.67        60.56 o                         
   9   8   0       4469.78       4649.29       207.80 o                         
  10   8   0        117.10        128.74        72.84 o                         
  11   8   0       3256.07       3474.35       188.92 o                         
  12   8   0         28.33         64.43        98.31 o                         
  13   8   0       3365.31       3448.18       326.37 o                         
  14   8   0          1.21        138.07       138.07 o                         
   1   9   0       2131.55       2054.35       144.04 o                         
   2   9   0       1454.16       1417.24        87.52 o                         
   3   9   0       4817.10       4856.74       151.97 o                         
   4   9   0        492.11        479.79        66.75 o                         
   5   9   0       4532.47       4402.13       142.84 o                         
   6   9   0       1809.19       1865.97        95.21 o                         
   7   9   0        518.08        670.14        72.89 o                         
   8   9   0       4799.17       5121.73       180.81 o                         
   9   9   0        380.51        331.39        89.50 o                         
  10   9   0       1728.48       2015.95       100.28 o                         
  11   9   0        848.30        970.31        96.95 o                         
  12   9   0        647.88        771.11       206.05 o                         
   0  10   0       2975.53       3377.96       253.98 o                         
   1  10   0          5.06         50.60        91.15 o                         
   2  10   0       2779.04       2656.52       158.80 o                         
   3  10   0        517.56        344.05       150.49 o                         
   4  10   0       1651.02       1386.36       182.93 o                         
   5  10   0        183.98         10.25       138.64 o                         
   2   0   1       1223.60       1354.99        26.00 o                         
   4   0   1      70780.67      67797.62      2070.38 o                         
   6   0   1      13611.97      13493.22       160.64 o                         
   8   0   1      24813.37      24395.66       476.41 o                         
  10   0   1      20361.77      19618.41       360.11 o                         
  12   0   1      18661.34      18310.72       496.84 o                         
  14   0   1       7717.30       7591.54       304.87 o                         
  16   0   1       4614.74       4621.61       212.60 o                         
  18   0   1       2607.68       2741.57       206.08 o                         
   0   1   1       1463.78       1438.85        46.67 o                         
   1   1   1        700.90        809.84        20.91 o                         
   2   1   1       1096.22       1147.77        30.56 o                         
   3   1   1       8524.59       8761.36       120.73 o                         
   4   1   1      28871.69      28446.08       398.33 o                         
   5   1   1      34900.82      33636.74       590.16 o                         
   6   1   1       4168.41       4091.98        52.99 o                         
   7   1   1      31834.68      30794.90       304.81 o                         
   8   1   1       2576.51       2563.23        32.45 o                         
   9   1   1      19798.78      19170.56       158.79 o                         
  10   1   1       9498.68       9390.91       113.91 o                         
  11   1   1      19849.87      19123.43       254.97 o                         
  12   1   1       4032.90       4040.55        71.57 o                         
  13   1   1       9625.41       9516.53       174.68 o                         
  14   1   1        170.77        224.67        27.57 o                         
  15   1   1       4644.71       4787.57       102.70 o                         
  16   1   1        164.83        231.08        37.98 o                         
  17   1   1       2410.48       2573.94        74.90 o                         
  18   1   1        118.77        173.40        53.70 o                         
  19   1   1        530.93        543.65       119.97 o                         
   1   2   1      19281.86      20175.39       449.00 o                         
   2   2   1      80550.43      86584.81      1397.74 o                         
   3   2   1      21959.43      22859.57       482.01 o                         
   4   2   1      28859.56      29973.04       622.07 o                         
   5   2   1       7076.06       7397.07       109.72 o                         
   6   2   1      27897.13      27681.77       291.18 o                         
   7   2   1       1410.60       1446.40        34.33 o                         
   8   2   1      27786.27      27615.71       349.66 o                         
   9   2   1        778.59        783.64        22.67 o                         
  10   2   1      20404.40      19831.86       204.54 o                         
  11   2   1          8.86         21.95         9.87 o                         
  12   2   1      11370.89      10858.63       112.88 o                         
  13   2   1        175.69        212.29        23.32 o                         
  14   2   1       7219.35       7244.57       149.47 o                         
  15   2   1       1017.28       1071.72        60.91 o                         
  16   2   1       2103.97       2213.25        97.04 o                         
  17   2   1        318.67        319.27        80.23 o                         
  18   2   1       2360.00       2482.51       140.06 o                         
  19   2   1        255.10        163.47       111.40 o                         
   0   3   1      51009.45      51997.15      1084.85 o                         
   1   3   1       6377.40       6777.54       125.21 o                         
   2   3   1      37263.37      40582.48       521.25 o                         
   3   3   1       3600.37       3910.56        80.33 o                         
   4   3   1      22572.82      24493.28       704.47 o                         
   5   3   1      10904.03      11705.40       341.98 o                         
   6   3   1      23325.27      24119.55       374.32 o                         
   7   3   1       7961.02       8084.71       150.54 o                         
   8   3   1       2906.61       2898.78        54.59 o                         
   9   3   1       6274.90       6310.64       136.21 o                         
  10   3   1       9002.99       8990.59       141.31 o                         
  11   3   1       9139.28       9205.89       137.51 o                         
  12   3   1       2340.71       2300.36        42.50 o                         
  13   3   1       4793.98       4829.94        74.07 o                         
  14   3   1        932.03        840.22        23.57 o                         
  15   3   1       2730.88       2681.76        88.92 o                         
  16   3   1        652.68        594.68        60.21 o                         
  17   3   1       1658.04       1786.36        84.31 o                         
  18   3   1        528.22        557.77       124.01 o                         
   1   4   1      20314.07      21538.89       343.80 o                         
   2   4   1        739.19        742.97        33.07 o                         
   3   4   1      26852.28      28436.59       685.30 o                         
   4   4   1      18934.08      19722.91       466.65 o                         
   5   4   1      15065.52      15440.31       265.03 o                         
   6   4   1       3560.97       3624.96        91.47 o                         
   7   4   1       6068.60       6080.34       167.21 o                         
   8   4   1       4793.04       4921.22        86.16 o                         
   9   4   1       4460.51       4541.05       104.18 o                         
  10   4   1       3323.97       3398.11       104.73 o                         
  11   4   1        335.51        377.38        28.98 o                         
  12   4   1       4652.76       4989.46       114.48 o                         
  13   4   1       1558.21       1565.66        49.46 o                         
  14   4   1       1865.26       1939.08        59.33 o                         
  15   4   1        271.08        268.15        43.75 o                         
  16   4   1       1355.59       1379.76        78.37 o                         
  17   4   1        348.32        334.47        71.68 o                         
  18   4   1        749.71        787.00       145.56 o                         
   0   5   1      22915.70      24253.33       456.50 o                         
   1   5   1        403.26        423.88        34.11 o                         
   2   5   1      19236.47      19716.39       301.50 o                         
   3   5   1       1783.64       1910.42        50.98 o                         
   4   5   1      20427.27      21434.73       462.53 o                         
   5   5   1       2445.30       2651.45        70.85 o                         
   6   5   1       8840.34       8930.88       157.78 o                         
   7   5   1       7233.88       7378.81       136.01 o                         
   8   5   1       4167.96       4328.00       115.24 o                         
   9   5   1       5775.25       5767.93       158.82 o                         
  10   5   1       2495.61       2515.02        81.31 o                         
  11   5   1       2734.42       2806.03        92.16 o                         
  12   5   1       2745.54       2810.66        86.31 o                         
  13   5   1        634.00        646.16        79.35 o                         
  14   5   1        189.78        208.17        50.03 o                         
  15   5   1        234.93        218.22        55.34 o                         
  16   5   1        546.13        434.74       113.62 o                         
  17   5   1        204.27        136.16        92.81 o                         
   1   6   1      36636.00      36320.28       696.85 o                         
   2   6   1       5724.20       5795.86       156.53 o                         
   3   6   1      24851.46      23889.19       443.78 o                         
   4   6   1       1721.21       1718.71        83.04 o                         
   5   6   1      10374.70      10034.20       213.15 o                         
   6   6   1       1040.39       1160.41        80.61 o                         
   7   6   1       4012.78       4061.85       129.96 o                         
   8   6   1       1095.52       1070.69        92.74 o                         
   9   6   1       1719.82       1818.45        99.14 o                         
  10   6   1        153.53        223.43        59.53 o                         
  11   6   1         32.28         50.14        45.68 o                         
  12   6   1        303.91        319.47        51.93 o                         
  13   6   1        393.62        354.66        64.23 o                         
  14   6   1        350.03        359.36        67.36 o                         
  15   6   1       1639.85       1658.60       108.43 o                         
  16   6   1         73.72        -20.53        97.44 o                         
  17   6   1        786.06        707.89       159.60 o                         
   0   7   1      21465.61      20054.34       593.70 o                         
   1   7   1        870.29        900.74        84.69 o                         
   2   7   1      16691.27      16464.32       353.07 o                         
   3   7   1        941.40        982.57        52.31 o                         
   4   7   1      12677.82      12724.42       395.10 o                         
   5   7   1       2052.73       2021.82        94.31 o                         
   6   7   1       7907.21       8239.67       161.92 o                         
   7   7   1       4256.85       4437.62       121.61 o                         
   8   7   1       1145.61       1195.95        79.54 o                         
   9   7   1       1321.56       1470.88       105.22 o                         
  10   7   1       2613.44       2681.29       266.39 o                         
  11   7   1        127.43        112.74        52.60 o                         
  12   7   1         80.71         87.19        55.38 o                         
  13   7   1        293.54        294.75        69.19 o                         
  14   7   1        360.27        243.53       103.65 o                         
  15   7   1         84.49        -10.70       102.12 o                         
   1   8   1       6537.26       6251.57       201.00 o                         
   2   8   1        479.49        466.80        71.90 o                         
   3   8   1       6620.12       6447.75       177.41 o                         
   4   8   1       1830.89       1816.50        90.25 o                         
   5   8   1       4238.19       4231.94       134.26 o                         
   6   8   1       1442.43       1427.52       103.35 o                         
   7   8   1       3257.37       3214.72       106.16 o                         
   8   8   1        953.33        993.86        67.76 o                         
   9   8   1       2055.63       2247.35        90.93 o                         
  10   8   1        813.37        844.47        71.93 o                         
  11   8   1        245.24        216.97        80.93 o                         
  12   8   1        377.72        350.10        73.36 o                         
   0   9   1       3386.79       3152.95       355.20 o                         
   1   9   1        194.10        252.41        68.52 o                         
   2   9   1       2912.62       2797.72       113.00 o                         
   3   9   1        227.20        249.35        61.96 o                         
   4   9   1       3227.30       3104.93       117.56 o                         
   5   9   1        275.85        335.10        63.78 o                         
   6   9   1       1652.96       1587.90        87.88 o                         
   7   9   1       1921.35       1903.09        96.36 o                         
   8   9   1        707.07        750.31        89.57 o                         
   9   9   1       1063.61       1033.67       104.28 o                         
  10   9   1        392.03        334.20       100.41 o                         
  11   9   1        459.38        431.91        83.51 o                         
  12   9   1        484.18        531.04       198.00 o                         
   1  10   1       4975.60       4555.35       287.29 o                         
   2  10   1         36.28        120.11        85.64 o                         
   3  10   1       2459.04       2105.74       205.87 o                         
   4  10   1        466.32        358.30       146.88 o                         
   5  10   1       1031.69        875.62       160.13 o                         
   6  10   1        744.26        753.75       151.44 o                         
   0   0   2       4636.86       5345.01       117.56 o                         
   2   0   2      68365.10      71092.19      1291.83 o                         
   4   0   2     102741.26      95233.00      2680.99 o                         
   6   0   2      25950.49      24669.22       354.01 o                         
   8   0   2       7839.47       7539.75        98.81 o                         
  10   0   2       4110.15       4090.30        63.08 o                         
  12   0   2       3252.93       3326.44        96.12 o                         
  14   0   2       1540.57       1509.16        81.60 o                         
  16   0   2       1132.37       1020.54        76.62 o                         
  18   0   2       1549.13       1457.49       156.53 o                         
  20   0   2       2251.03       2494.90       203.88 o                         
   1   1   2      37209.35      38688.47       512.53 o                         
   2   1   2       8440.68       8793.65       148.33 o                         
   3   1   2     118993.95     120272.59      1353.79 o                         
   4   1   2       7939.62       8193.90       100.85 o                         
   5   1   2      30910.51      30018.84       361.10 o                         
   6   1   2       9015.79       8705.64        96.93 o                         
   7   1   2       3391.68       3456.47        39.23 o                         
   8   1   2       9729.34       9666.93        90.50 o                         
   9   1   2      11870.81      11474.75        97.85 o                         
  10   1   2       1560.23       1582.66        20.76 o                         
  11   1   2        348.42        362.37        11.25 o                         
  12   1   2       3948.99       3979.85        60.33 o                         
  13   1   2       2230.17       2281.76        59.24 o                         
  14   1   2       1753.18       1683.64        70.36 o                         
  15   1   2        127.83        113.61        43.61 o                         
  16   1   2        300.42        361.95        45.09 o                         
  17   1   2        258.71        250.63        43.54 o                         
  18   1   2        148.80        123.82        75.80 o                         
  19   1   2       2129.20       2138.90       133.21 o                         
  20   1   2         99.52        152.31        88.18 o                         
   0   2   2      96156.88     101878.35      2061.75 o                         
   1   2   2        732.28        743.42        23.92 o                         
   2   2   2     110502.55     112656.67      2454.98 o                         
   3   2   2       6943.09       7205.05        96.66 o                         
   4   2   2      35207.00      34916.90       382.80 o                         
   5   2   2       8176.93       7898.45       122.02 o                         
   6   2   2        452.21        475.71        27.36 o                         
   7   2   2       3078.72       3077.66        47.04 o                         
   8   2   2       6447.24       6412.37        83.10 o                         
   9   2   2       1726.20       1774.11        36.53 o                         
  10   2   2      14721.86      14604.27       163.14 o                         
  11   2   2       7258.69       7071.77        79.85 o                         
  12   2   2       1589.77       1551.04        26.92 o                         
  13   2   2       2495.93       2462.64        38.73 o                         
  14   2   2       3949.17       4112.00        95.47 o                         
  15   2   2        448.82        483.38        43.74 o                         
  16   2   2       1143.46       1275.60        58.02 o                         
  17   2   2        236.74        243.47        49.72 o                         
  18   2   2       1198.78       1204.76       153.08 o                         
  19   2   2         62.56         -8.24       131.86 o                         
   1   3   2      23759.48      23815.35       507.87 o                         
   2   3   2       3823.75       3910.11        86.17 o                         
   3   3   2      38623.36      39588.29       491.69 o                         
   4   3   2       9159.21       9461.95       143.80 o                         
   5   3   2       3532.44       3536.19        79.20 o                         
   6   3   2      28235.04      28331.15       447.28 o                         
   7   3   2       1469.01       1553.58        51.24 o                         
   8   3   2      21408.68      20857.37       266.16 o                         
   9   3   2      12097.78      11974.74       155.85 o                         
  10   3   2      14939.32      14686.05       197.76 o                         
  11   3   2       1985.76       2027.87        50.80 o                         
  12   3   2       2172.41       2225.20        50.84 o                         
  13   3   2       1795.25       1835.75        58.26 o                         
  14   3   2        175.27        186.76        26.22 o                         
  15   3   2         65.40         62.43        57.22 o                         
  16   3   2       1233.30       1348.27       118.59 o                         
  17   3   2        100.99         71.22        64.55 o                         
  18   3   2       1238.97       1461.35       172.32 o                         
  19   3   2        675.44        652.12       152.02 o                         
   0   4   2       5364.87       5795.89       160.01 o                         
   1   4   2       2245.74       2372.71        63.72 o                         
   2   4   2       8847.68       9689.51       187.59 o                         
   3   4   2        619.88        707.71        31.28 o                         
   4   4   2      30444.48      30866.57       533.55 o                         
   5   4   2      13423.38      13846.88       306.22 o                         
   6   4   2       3864.22       3810.86       117.48 o                         
   7   4   2      11342.66      11585.69       190.01 o                         
   8   4   2       2231.07       2236.38        54.42 o                         
   9   4   2       7406.32       7461.22       115.87 o                         
  10   4   2       1359.86       1360.69        41.15 o                         
  11   4   2       7917.70       8112.55       160.88 o                         
  12   4   2        735.80        728.67        47.99 o                         
  13   4   2       1655.33       1741.54        73.28 o                         
  14   4   2        906.63        820.09        50.85 o                         
  15   4   2       1299.45       1220.75        78.07 o                         
  16   4   2        809.77        776.13        76.13 o                         
  17   4   2       2373.08       2404.10       144.18 o                         
  18   4   2        266.28        332.02       141.29 o                         
   1   5   2       2032.62       2175.46        58.10 o                         
   2   5   2        783.97        953.10        37.00 o                         
   3   5   2      12975.61      13355.88       214.56 o                         
   4   5   2      14612.09      14904.09       237.81 o                         
   5   5   2       6970.49       7025.33       146.09 o                         
   6   5   2       7272.03       7235.66       157.74 o                         
   7   5   2        805.43        885.51        47.96 o                         
   8   5   2       1521.13       1581.44        50.76 o                         
   9   5   2        785.67        750.94        36.83 o                         
  10   5   2       7400.43       7288.01       130.95 o                         
  11   5   2        571.57        611.04        55.14 o                         
  12   5   2      10345.43      10458.50       316.08 o                         
  13   5   2        304.37        403.16        59.21 o                         
  14   5   2       3044.40       2983.28       136.29 o                         
  15   5   2        421.33        417.47        73.54 o                         
  16   5   2       1662.79       1658.13       128.56 o                         
  17   5   2         45.59        -66.42        92.23 o                         
   0   6   2       4707.19       4991.25       236.84 o                         
   1   6   2       1324.17       1381.88        63.77 o                         
   2   6   2       4015.23       4185.90        97.26 o                         
   3   6   2      10613.03      10743.91       228.73 o                         
   4   6   2       1170.62       1169.45        49.86 o                         
   5   6   2      14078.83      13677.82       299.41 o                         
   6   6   2        937.67       1043.65        75.41 o                         
   7   6   2       3415.11       3390.26       100.71 o                         
   8   6   2        109.13        159.99        52.54 o                         
   9   6   2       4578.56       4496.55       141.95 o                         
  10   6   2       1407.83       1339.13        96.53 o                         
  11   6   2      12915.87      12535.98       464.04 o                         
  12   6   2        243.78        284.05        49.82 o                         
  13   6   2       5266.39       5037.53       156.89 o                         
  14   6   2        345.73        468.97        76.43 o                         
  15   6   2        753.95        742.26       111.46 o                         
  16   6   2        115.94        -40.91       101.19 o                         
  17   6   2        722.53        939.04       171.86 o                         
   1   7   2        458.71        442.12        50.60 o                         
   2   7   2        638.64        705.38        51.39 o                         
   3   7   2       1541.45       1629.12        61.30 o                         
   4   7   2       6180.71       6377.20       134.29 o                         
   5   7   2       2840.05       2788.88       106.59 o                         
   6   7   2       9967.24       9982.03       251.09 o                         
   7   7   2        417.05        478.61        55.03 o                         
   8   7   2       5607.53       5413.23       149.75 o                         
   9   7   2       1429.19       1495.83        73.19 o                         
  10   7   2       7198.43       7669.07       224.23 o                         
  11   7   2       1477.84       1460.76        80.19 o                         
  12   7   2       3967.09       4096.90       232.70 o                         
  13   7   2        229.19        208.89        71.35 o                         
  14   7   2        510.88        544.85       116.67 o                         
   0   8   2       4061.06       3631.73       179.70 o                         
   1   8   2        725.72        644.56        66.48 o                         
   2   8   2       2082.78       2031.37        93.95 o                         
   3   8   2        792.59        752.68        62.35 o                         
   4   8   2        502.36        581.84        62.42 o                         
   5   8   2       3826.89       3730.03       147.45 o                         
   6   8   2        181.32        206.81        59.29 o                         
   7   8   2       3146.95       3260.85       116.50 o                         
   8   8   2         95.44        171.38        54.28 o                         
   9   8   2       3143.59       3152.69       106.38 o                         
  10   8   2         52.83         98.39        55.14 o                         
  11   8   2       2606.58       2641.93       114.77 o                         
  12   8   2         99.43         26.72       176.91 o                         
   1   9   2       3714.64       3633.06       144.06 o                         
   2   9   2         84.18        138.65        60.19 o                         
   3   9   2        574.85        614.21        68.33 o                         
   4   9   2       1657.12       1543.35        82.43 o                         
   5   9   2        188.63        262.25        63.15 o                         
   6   9   2       1691.22       1664.20        91.53 o                         
   7   9   2        178.39        198.06        59.96 o                         
   8   9   2        269.74        397.21        81.47 o                         
   9   9   2        939.28       1125.07       164.58 o                         
  10   9   2       1135.65       1279.14       126.54 o                         
  11   9   2        499.90        624.98       198.10 o                         
   0  10   2       1412.24       1302.75       153.76 o                         
   1  10   2        375.21        403.27        96.44 o                         
   2  10   2       1455.53       1463.60       116.47 o                         
   3  10   2       1695.67       1743.56       189.45 o                         
   4  10   2       1232.55       1044.52       157.91 o                         
   5  10   2       1630.71       1746.14       192.40 o                         
   6  10   2        548.74        400.01       146.81 o                         
   7  10   2        345.95         76.18       142.63 o                         
   2   0   3      33707.13      35690.01       510.90 o                         
   4   0   3      42409.88      43153.49       576.44 o                         
   6   0   3      31333.18      29894.91       502.33 o                         
   8   0   3      63547.09      58952.78       864.79 o                         
  10   0   3      27245.21      26162.22       306.59 o                         
  12   0   3      15067.93      14423.49       217.85 o                         
  14   0   3       6093.24       6103.78       180.65 o                         
  16   0   3       1901.60       1842.88        98.38 o                         
  18   0   3         26.06         65.27       112.75 o                         
   0   1   3      41681.83      42467.80       868.08 o                         
   1   1   3       9332.23       9582.58       148.69 o                         
   2   1   3      20037.52      20656.31       309.42 o                         
   3   1   3       5533.98       5428.86        84.91 o                         
   4   1   3      13125.75      13252.43       150.38 o                         
   5   1   3      11842.35      12216.20       120.68 o                         
   6   1   3       6238.14       6190.22        62.69 o                         
   7   1   3      28880.24      28271.90       255.72 o                         
   8   1   3        122.20        137.43         9.81 o                         
   9   1   3      17896.87      17300.13       142.73 o                         
  10   1   3       3654.70       3532.97        47.39 o                         
  11   1   3       8910.06       8718.66        89.44 o                         
  12   1   3       2796.47       2768.19        36.96 o                         
  13   1   3       9528.14       9335.80       119.05 o                         
  14   1   3       1379.77       1409.54        35.09 o                         
  15   1   3       6541.24       6547.52       136.63 o                         
  16   1   3       1036.30       1109.63        58.01 o                         
  17   1   3        906.05        959.59        58.76 o                         
  18   1   3        155.93        144.54        68.78 o                         
  19   1   3        487.96        552.38       106.09 o                         
   1   2   3       6771.67       6619.43       134.12 o                         
   2   2   3      20243.62      20213.04       247.83 o                         
   3   2   3       6897.60       7063.11        96.09 o                         
   4   2   3         39.33         64.07         9.61 o                         
   5   2   3       6579.45       6605.76        97.05 o                         
   6   2   3       5017.99       4915.40        84.53 o                         
   7   2   3       2867.68       2801.12        44.56 o                         
   8   2   3       8607.97       8525.53       105.09 o                         
   9   2   3        242.41        246.96        13.53 o                         
  10   2   3       6489.64       6401.21        72.82 o                         
  11   2   3        419.44        436.38        16.47 o                         
  12   2   3       3675.26       3619.62        44.05 o                         
  13   2   3        156.90        163.78        17.34 o                         
  14   2   3       7298.26       7596.18       137.88 o                         
  15   2   3        265.40        336.98        46.60 o                         
  16   2   3       4173.33       4279.54       112.97 o                         
  17   2   3        223.79        307.21        52.73 o                         
  18   2   3       2009.83       2144.61       109.34 o                         
   0   3   3      12127.92      12671.69       288.47 o                         
   1   3   3      10790.86      10710.23       193.28 o                         
   2   3   3       5654.61       5712.54       222.36 o                         
   3   3   3       6327.72       5985.67       115.30 o                         
   4   3   3       1789.46       1774.72        41.75 o                         
   5   3   3       8425.77       8567.39       129.82 o                         
   6   3   3      11927.93      11450.41       166.56 o                         
   7   3   3      17628.86      16870.69       266.91 o                         
   8   3   3       5877.15       5726.73        92.80 o                         
   9   3   3      14653.02      14285.34       189.19 o                         
  10   3   3       5084.57       5085.96        77.83 o                         
  11   3   3       3809.70       3889.72        69.20 o                         
  12   3   3       1183.70       1191.55        32.50 o                         
  13   3   3       4826.61       4780.02        78.05 o                         
  14   3   3        763.00        830.68        43.06 o                         
  15   3   3       2554.56       2747.65       111.18 o                         
  16   3   3        175.31        235.22        59.95 o                         
  17   3   3        744.23        718.09        97.96 o                         
  18   3   3        234.27        279.48        92.59 o                         
   1   4   3      37737.41      37307.04       987.97 o                         
   2   4   3       5757.88       5685.40       125.03 o                         
   3   4   3      21097.36      20986.58       352.63 o                         
   4   4   3      11756.14      11859.83       165.62 o                         
   5   4   3      15896.38      15609.44       272.86 o                         
   6   4   3      10603.80      10419.13       160.72 o                         
   7   4   3       6433.29       6267.74       140.55 o                         
   8   4   3      16991.72      16441.23       266.22 o                         
   9   4   3       1735.73       1724.94        47.41 o                         
  10   4   3       6032.04       5934.38       101.71 o                         
  11   4   3        438.46        440.80        32.11 o                         
  12   4   3       3770.65       3905.98       102.71 o                         
  13   4   3        772.37        840.50        94.73 o                         
  14   4   3       1660.63       1641.21        78.42 o                         
  15   4   3       1290.40       1254.54       174.52 o                         
  16   4   3        262.57        356.97        98.43 o                         
  17   4   3        997.04        923.81       115.02 o                         
  18   4   3          4.28         -8.41       128.87 o                         
   0   5   3      58231.75      59837.12      1088.47 o                         
   1   5   3        749.66        782.56        37.23 o                         
   2   5   3      30070.38      30189.22       493.94 o                         
   3   5   3       1556.17       1568.63        59.43 o                         
   4   5   3      22609.61      22746.92       321.50 o                         
   5   5   3       1581.37       1531.87        53.69 o                         
   6   5   3      10613.89      10328.39       303.43 o                         
   7   5   3       2497.47       2493.75        67.46 o                         
   8   5   3       2367.61       2278.06       130.84 o                         
   9   5   3       1060.26       1042.58        53.86 o                         
  10   5   3        400.82        348.40        39.70 o                         
  11   5   3       1179.53       1183.67        74.43 o                         
  12   5   3       1198.51       1250.71        96.03 o                         
  13   5   3        887.22        906.83        90.50 o                         
  14   5   3        851.93        694.42        85.98 o                         
  15   5   3        916.18        920.36       115.34 o                         
  16   5   3       1274.63       1111.36       170.48 o                         
  17   5   3        240.66        109.30       133.22 o                         
   1   6   3      12256.09      12935.63       235.59 o                         
   2   6   3       2439.84       2543.89        82.29 o                         
   3   6   3       6975.78       6938.31       142.63 o                         
   4   6   3       1306.78       1305.74        58.17 o                         
   5   6   3       9531.07       9571.93       199.99 o                         
   6   6   3        978.75        881.75        63.46 o                         
   7   6   3       6646.60       6391.22       137.18 o                         
   8   6   3        269.25        287.62        45.22 o                         
   9   6   3        969.45       1000.49        72.42 o                         
  10   6   3        149.79        179.32        43.84 o                         
  11   6   3        879.35        788.14        68.66 o                         
  12   6   3         31.66          1.68        59.90 o                         
  13   6   3        530.31        555.59        73.18 o                         
  14   6   3        538.58        702.93       114.35 o                         
  15   6   3        443.90        681.13       154.15 o                         
   0   7   3       8925.12       8956.50       218.74 o                         
   1   7   3       1281.21       1235.76        59.55 o                         
   2   7   3       5870.71       6102.44       135.12 o                         
   3   7   3       1823.37       1833.66        70.73 o                         
   4   7   3       4208.98       4213.52       118.14 o                         
   5   7   3         40.46         70.37        47.01 o                         
   6   7   3       5968.53       5914.67       166.43 o                         
   7   7   3       1120.97       1157.50        74.78 o                         
   8   7   3       2705.23       2748.56       103.17 o                         
   9   7   3        271.91        286.63        53.51 o                         
  10   7   3       1306.87       1311.28        67.75 o                         
  11   7   3         47.13         71.52        59.99 o                         
  12   7   3        526.48        582.11        93.71 o                         
  13   7   3        405.55        330.74       114.73 o                         
   1   8   3      16339.82      16051.83       308.93 o                         
   2   8   3         12.13         21.04        53.75 o                         
   3   8   3       6356.16       6469.53       197.75 o                         
   4   8   3         72.25         87.10        52.88 o                         
   5   8   3       5864.71       5840.98       150.72 o                         
   6   8   3         14.16         41.47        59.73 o                         
   7   8   3       2732.98       2652.92       115.26 o                         
   8   8   3        277.61        281.15        57.68 o                         
   9   8   3        995.24       1039.49        85.44 o                         
  10   8   3        167.89        249.31        71.74 o                         
  11   8   3        327.78        420.60       101.51 o                         
  12   8   3        232.25        302.99       172.75 o                         
   0   9   3       5845.15       5793.70       235.48 o                         
   1   9   3        283.58        313.85        62.68 o                         
   2   9   3       4892.86       4749.97       134.75 o                         
   3   9   3       1290.23       1309.36        77.15 o                         
   4   9   3       2672.33       2684.74       101.42 o                         
   5   9   3       2429.32       2320.06        95.27 o                         
   6   9   3       2150.12       2276.89       126.18 o                         
   7   9   3       2706.68       2428.31       177.25 o                         
   8   9   3        364.67        395.45       119.71 o                         
   9   9   3       2181.17       2423.12       174.00 o                         
   1  10   3        804.09        832.46        92.93 o                         
   2  10   3        298.77        390.31        82.02 o                         
   3  10   3        328.08        383.70       117.03 o                         
   4  10   3        678.64        733.47       135.36 o                         
   0   0   4     102556.78     101747.45      2048.28 o                         
   2   0   4      40025.92      41046.31       592.08 o                         
   4   0   4       6133.78       6094.92       100.09 o                         
   6   0   4      14101.66      13764.34       204.37 o                         
   8   0   4      12123.47      11964.41       169.49 o                         
  10   0   4       4949.10       4916.86        89.23 o                         
  12   0   4       3710.79       3567.24        93.36 o                         
  14   0   4       1370.73       1493.88        65.62 o                         
  16   0   4       2632.23       2708.69       120.09 o                         
   1   1   4      69013.02      69975.45      1003.86 o                         
   2   1   4       4680.04       4796.50        78.09 o                         
   3   1   4      17721.37      18057.97       223.83 o                         
   4   1   4       7206.20       7238.92        91.21 o                         
   5   1   4      25907.07      26708.21       282.76 o                         
   6   1   4       4912.81       4928.16        62.43 o                         
   7   1   4      17609.29      16962.68       161.29 o                         
   8   1   4       6712.78       6485.53        73.68 o                         
   9   1   4       2110.01       2101.93        36.34 o                         
  10   1   4       1016.60        995.93        28.28 o                         
  11   1   4        563.45        551.50        20.72 o                         
  12   1   4        375.29        389.09        22.71 o                         
  13   1   4        681.93        710.32        24.38 o                         
  14   1   4        207.04        258.06        30.18 o                         
  15   1   4       2452.24       2374.57        87.99 o                         
  16   1   4        859.90        944.38        58.32 o                         
  17   1   4       1127.11       1223.93        91.94 o                         
   0   2   4      54104.68      54600.77      1122.08 o                         
   1   2   4        167.91        183.94        18.81 o                         
   2   2   4      32512.60      33716.34       494.62 o                         
   3   2   4        805.70        817.65        23.48 o                         
   4   2   4      34001.73      34306.04       413.75 o                         
   5   2   4       1949.31       2044.59        37.56 o                         
   6   2   4      39205.51      39464.69       452.30 o                         
   7   2   4      10333.68      10185.44       114.00 o                         
   8   2   4       2248.32       2193.47        34.70 o                         
   9   2   4       4812.49       4612.89        58.92 o                         
  10   2   4       5671.37       5692.15        80.21 o                         
  11   2   4       1030.53       1015.40        30.92 o                         
  12   2   4        680.19        715.20        28.57 o                         
  13   2   4       1001.92        998.96        33.20 o                         
  14   2   4        237.58        230.45        32.29 o                         
  15   2   4        989.79       1048.51        67.01 o                         
  16   2   4       1619.53       1678.77        70.64 o                         
  17   2   4        207.27        267.03        61.31 o                         
  18   2   4        480.38        669.86       136.88 o                         
   1   3   4      16665.82      16595.46       298.32 o                         
   2   3   4      22347.73      22175.34       526.72 o                         
   3   3   4       9244.28       8902.91       151.17 o                         
   4   3   4      11207.54      11136.60       153.79 o                         
   5   3   4      18724.32      18201.54       245.47 o                         
   6   3   4       6169.88       6025.29        85.74 o                         
   7   3   4      12440.33      12110.58       153.56 o                         
   8   3   4       9827.97       9456.54       141.83 o                         
   9   3   4        448.32        484.44        22.71 o                         
  10   3   4       6367.07       6233.36       100.98 o                         
  11   3   4        132.09        159.08        24.04 o                         
  12   3   4       5872.83       5773.77        88.54 o                         
  13   3   4       1425.37       1534.20        53.78 o                         
  14   3   4       3707.53       3782.54        84.77 o                         
  15   3   4        174.91        206.23        50.65 o                         
  16   3   4        302.75        314.26        61.41 o                         
  17   3   4        322.70        273.24       122.99 o                         
  18   3   4        115.81        101.47       126.88 o                         
   0   4   4      23309.61      23445.28       500.05 o                         
   1   4   4       3123.06       3188.61       151.69 o                         
   2   4   4       6841.72       6601.62       167.83 o                         
   3   4   4       6111.66       5774.27       120.37 o                         
   4   4   4       1760.24       1711.06        46.19 o                         
   5   4   4       2841.27       2827.86        78.20 o                         
   6   4   4       1697.82       1644.01        45.07 o                         
   7   4   4       3413.11       3329.01        69.05 o                         
   8   4   4       3123.54       3030.58        67.59 o                         
   9   4   4       4188.30       4012.99        80.76 o                         
  10   4   4       1870.52       1835.33        60.15 o                         
  11   4   4       4044.09       4078.43       120.77 o                         
  12   4   4       2592.02       2626.26        96.12 o                         
  13   4   4       5680.20       5739.30       139.01 o                         
  14   4   4        641.51        676.65        57.43 o                         
  15   4   4       2578.13       2639.76       159.46 o                         
  16   4   4        640.25        674.68       110.37 o                         
  17   4   4        106.53         88.68       130.82 o                         
   1   5   4      15959.84      15592.28       548.60 o                         
   2   5   4        475.10        523.34        39.98 o                         
   3   5   4        292.22        296.79        32.17 o                         
   4   5   4       1752.78       1756.55        58.16 o                         
   5   5   4        471.18        496.92        38.01 o                         
   6   5   4       5759.81       5295.95       203.61 o                         
   7   5   4       1838.22       1772.09        69.22 o                         
   8   5   4      12906.96      12411.14       227.73 o                         
   9   5   4       1203.20       1175.38        50.62 o                         
  10   5   4       4313.47       4142.48       157.84 o                         
  11   5   4        555.71        662.88        64.69 o                         
  12   5   4       1527.94       1443.07        76.87 o                         
  13   5   4         19.50         32.43        59.90 o                         
  14   5   4       2504.24       2633.13       164.12 o                         
  15   5   4        704.16       1009.97       162.65 o                         
   0   6   4       2438.17       2635.89       107.52 o                         
   1   6   4       1024.82       1043.31        55.85 o                         
   2   6   4        834.39        904.58        52.68 o                         
   3   6   4       1507.59       1475.11        84.07 o                         
   4   6   4       1531.20       1445.91        67.11 o                         
   5   6   4       3464.13       3375.61       105.15 o                         
   6   6   4       1852.44       1608.10        69.59 o                         
   7   6   4      16977.26      15437.50       849.13 o                         
   8   6   4         54.87         69.80        44.09 o                         
   9   6   4      12528.93      12008.04       634.60 o                         
  10   6   4       1024.80       1030.39        83.30 o                         
  11   6   4       1587.45       1516.20        90.06 o                         
  12   6   4         93.33         76.13        66.99 o                         
  13   6   4       1669.59       1815.95       122.70 o                         
   1   7   4       2656.06       2801.98        90.54 o                         
   2   7   4       4726.21       4995.80       139.50 o                         
   3   7   4       1680.56       1765.70        68.48 o                         
   4   7   4       2925.34       2925.67        87.51 o                         
   5   7   4        694.06        757.64        68.24 o                         
   6   7   4       4142.73       4052.42       115.92 o                         
   7   7   4        335.15        281.13        52.34 o                         
   8   7   4       6795.31       6164.47       218.50 o                         
   9   7   4        277.27        317.24        61.90 o                         
  10   7   4       2750.87       2670.12       125.44 o                         
  11   7   4        268.73        255.02        69.02 o                         
  12   7   4       2640.61       1868.37       241.96 o                         
   0   8   4       1317.34       1483.13        85.62 o                         
   1   8   4       1689.80       1748.25        77.48 o                         
   2   8   4       1470.49       1508.62        64.98 o                         
   3   8   4       2683.92       2565.74        86.05 o                         
   4   8   4       1306.00       1260.98        71.90 o                         
   5   8   4       1046.26        983.37        83.15 o                         
   6   8   4        356.86        448.57        72.79 o                         
   7   8   4        467.34        399.13        87.64 o                         
   8   8   4         88.44        109.94        70.14 o                         
   9   8   4       1197.24       1066.60       124.45 o                         
  10   8   4         91.12        -52.15       101.94 o                         
  11   8   4       1587.80       1560.12       146.71 o                         
  12   8   4        324.24        104.14       181.20 o                         
   1   9   4        256.91        243.17        55.70 o                         
   2   9   4        285.74        377.52        58.63 o                         
   3   9   4       1015.72       1063.05        69.23 o                         
   4   9   4        216.64        195.94        80.51 o                         
   5   9   4       1802.65       2028.38       192.49 o                         
   6   9   4        651.22        829.24       152.11 o                         
   0  10   4       1126.21       1326.27       147.77 o                         
   1  10   4        238.08        197.12       107.46 o                         
   2  10   4       1063.95       1196.60       149.77 o                         
   2   0   5        428.32        396.01        21.61 o                         
   4   0   5       4998.16       5006.80        83.51 o                         
   6   0   5      17322.27      17803.46       399.75 o                         
   8   0   5      20070.00      20070.01       272.31 o                         
  10   0   5      10840.52      10185.18       175.04 o                         
  12   0   5       9902.12      10152.19       194.94 o                         
  14   0   5       2260.55       2274.62       123.66 o                         
  16   0   5       2058.58       2255.89       116.11 o                         
   0   1   5      23504.52      23975.67       441.54 o                         
   1   1   5       3049.02       3246.04        64.96 o                         
   2   1   5       5765.26       5931.31        90.60 o                         
   3   1   5       3892.93       3955.00        56.89 o                         
   4   1   5        265.75        298.75        17.02 o                         
   5   1   5      23497.01      23592.83       264.47 o                         
   6   1   5       1755.10       1769.44        30.64 o                         
   7   1   5       7781.73       7960.68        94.48 o                         
   8   1   5        579.59        589.42        16.55 o                         
   9   1   5       7997.50       7997.20        90.77 o                         
  10   1   5       1157.50       1132.67        25.84 o                         
  11   1   5      17050.59      16947.07       189.96 o                         
  12   1   5        440.48        487.48        24.95 o                         
  13   1   5       4138.49       4175.33        85.39 o                         
  14   1   5       1713.25       1849.67        56.45 o                         
  15   1   5       1405.44       1462.80        68.58 o                         
  16   1   5        897.16       1006.14        72.06 o                         
   1   2   5       7100.07       7205.42       147.04 o                         
   2   2   5       4756.95       4832.10        94.89 o                         
   3   2   5       9532.25       9406.80       115.28 o                         
   4   2   5      16974.16      17108.40       196.66 o                         
   5   2   5       3558.21       3533.13        50.23 o                         
   6   2   5      24507.14      24571.55       253.78 o                         
   7   2   5        404.78        427.01        18.55 o                         
   8   2   5       8706.62       8525.45        91.40 o                         
   9   2   5        791.59        817.83        26.41 o                         
  10   2   5      11469.56      11164.29       162.79 o                         
  11   2   5        317.77        362.49        24.62 o                         
  12   2   5       9637.64       9892.44       154.19 o                         
  13   2   5        251.21        299.30        37.15 o                         
  14   2   5       2942.66       3069.27        76.97 o                         
  15   2   5        240.00        262.01        53.46 o                         
  16   2   5        789.68        869.19       176.29 o                         
   0   3   5      17496.48      17540.17       547.31 o                         
   1   3   5       2963.16       3014.80       137.87 o                         
   2   3   5      24822.08      24738.10       590.93 o                         
   3   3   5       4192.40       4148.85        85.12 o                         
   4   3   5      13956.11      13887.02       184.17 o                         
   5   3   5       8503.73       8483.31       121.61 o                         
   6   3   5       5112.03       5137.63        88.48 o                         
   7   3   5       1698.39       1802.32        43.86 o                         
   8   3   5       1010.26       1032.71        33.32 o                         
   9   3   5       2596.44       2527.12        54.08 o                         
  10   3   5        502.87        496.79        34.31 o                         
  11   3   5       7448.18       7301.34       161.63 o                         
  12   3   5       1185.31       1213.89        42.22 o                         
  13   3   5       2391.83       2556.54        83.82 o                         
  14   3   5       1339.80       1414.39        57.33 o                         
  15   3   5        764.25        614.75        68.58 o                         
  16   3   5        447.59        421.11        89.61 o                         
   1   4   5       8292.74       7931.07       260.09 o                         
   2   4   5        899.01        888.39        65.43 o                         
   3   4   5      13826.76      13481.08       424.28 o                         
   4   4   5        718.41        658.97        35.18 o                         
   5   4   5       9048.40       8636.76       270.98 o                         
   6   4   5       4943.34       5031.85        95.58 o                         
   7   4   5       2061.81       2003.78        64.85 o                         
   8   4   5       6213.50       5876.28       135.78 o                         
   9   4   5       4069.25       3838.27       113.06 o                         
  10   4   5       1747.20       1763.71        76.25 o                         
  11   4   5        852.82        876.20        46.76 o                         
  12   4   5       2703.86       2805.10        86.21 o                         
  13   4   5        171.70        196.09        47.41 o                         
  14   4   5        432.90        452.90        68.18 o                         
  15   4   5         73.58         82.20        86.29 o                         
   0   5   5      12986.43      13353.96       700.08 o                         
   1   5   5        262.49        308.38        37.37 o                         
   2   5   5      14537.60      13444.53       592.64 o                         
   3   5   5       1686.62       1631.09        75.57 o                         
   4   5   5       9404.24       8881.14       353.97 o                         
   5   5   5       4912.13       4522.33       203.03 o                         
   6   5   5       1921.47       1869.09        90.61 o                         
   7   5   5        969.80        851.82        60.82 o                         
   8   5   5       2144.98       1987.85        96.24 o                         
   9   5   5       1073.72       1080.24        77.17 o                         
  10   5   5       2270.82       2396.57       106.08 o                         
  11   5   5       2371.65       2247.49       100.21 o                         
  12   5   5         47.86         31.47        49.17 o                         
  13   5   5        332.26        363.68        59.95 o                         
  14   5   5        497.05        427.51       124.88 o                         
   1   6   5      14144.18      13660.76       770.94 o                         
   2   6   5        161.42        209.67        41.32 o                         
   3   6   5      17261.19      16181.91       698.44 o                         
   4   6   5       1047.72       1010.71        45.58 o                         
   5   6   5       5868.55       5449.85       261.72 o                         
   6   6   5       1866.49       1795.98       106.00 o                         
   7   6   5       1344.58       1174.41        71.78 o                         
   8   6   5       1070.29        987.86       133.52 o                         
   9   6   5       1676.14       1621.74        97.72 o                         
  10   6   5        460.63        445.02        72.87 o                         
  11   6   5        667.94        670.30        81.90 o                         
  12   6   5        322.91        224.16       170.59 o                         
  13   6   5        711.33        753.88       181.87 o                         
   0   7   5       6535.18       6923.09       246.84 o                         
   1   7   5       1074.32       1111.13        98.66 o                         
   2   7   5      11037.90      10652.60       296.16 o                         
   3   7   5       1992.65       1985.16       127.42 o                         
   4   7   5      10003.15       9763.22       407.45 o                         
   5   7   5        239.54        233.46        54.80 o                         
   6   7   5       2177.45       2043.32       121.81 o                         
   7   7   5        893.61        895.93        90.35 o                         
   8   7   5        891.89        750.64        80.97 o                         
   9   7   5        430.39        371.55        82.74 o                         
  10   7   5        404.90        316.98        91.54 o                         
  11   7   5        111.69        192.50        97.75 o                         
  12   7   5        166.33        299.45       181.40 o                         
   1   8   5       2398.74       2477.21        89.58 o                         
   2   8   5        262.25        331.23        50.33 o                         
   3   8   5       4300.64       4256.13       127.12 o                         
   4   8   5        449.09        432.54        66.95 o                         
   5   8   5       3389.89       3345.11       159.78 o                         
   6   8   5        709.08        616.22        77.72 o                         
   7   8   5       1210.42       1052.59        88.04 o                         
   8   8   5        871.62        732.14       106.23 o                         
   9   8   5       2096.22       1866.07       157.03 o                         
   0   9   5       1399.62       1695.08       213.15 o                         
   1   9   5        271.14        224.92        85.28 o                         
   2   9   5       2122.75       2220.31       143.08 o                         
   3   9   5       1484.27       1421.51       158.79 o                         
   4   9   5       2371.32       2256.63       192.70 o                         
   5   9   5        418.44        363.34       136.08 o                         
   0   0   6      27449.04      27811.38       589.25 o                         
   2   0   6      39318.42      39218.34       630.97 o                         
   4   0   6      49883.15      49464.25       789.64 o                         
   6   0   6      16597.55      15871.91       386.99 o                         
   8   0   6       2419.43       2560.21        79.67 o                         
  10   0   6       1922.40       2074.78        73.08 o                         
  12   0   6       2764.04       2895.24        92.91 o                         
  14   0   6        694.44        710.08        82.86 o                         
   1   1   6      14186.79      13959.61       192.72 o                         
   2   1   6       9474.46       9577.09       138.72 o                         
   3   1   6      31008.51      31714.40       387.05 o                         
   4   1   6      10340.22      10546.25       143.14 o                         
   5   1   6      12455.13      12554.80       166.79 o                         
   6   1   6       2234.73       2275.83        42.17 o                         
   7   1   6       4095.61       4147.66        69.41 o                         
   8   1   6        780.20        807.97        31.27 o                         
   9   1   6       3460.05       3410.14        81.32 o                         
  10   1   6       2042.16       1985.64        50.30 o                         
  11   1   6        370.18        386.36        32.27 o                         
  12   1   6       2571.95       2573.85        64.26 o                         
  13   1   6       1114.03       1057.98        51.70 o                         
  14   1   6        383.74        448.71        57.35 o                         
  15   1   6         40.67         10.12        64.08 o                         
  16   1   6         65.11        166.38       111.80 o                         
   0   2   6      15162.82      15103.33       299.31 o                         
   1   2   6        135.08        189.49        29.25 o                         
   2   2   6      10503.91      10251.90       172.54 o                         
   3   2   6        526.57        548.56        23.63 o                         
   4   2   6       4125.58       4177.39        69.11 o                         
   5   2   6       2774.94       2850.34        50.25 o                         
   6   2   6       1133.06       1125.04        31.18 o                         
   7   2   6         85.47        109.84        17.61 o                         
   8   2   6       6938.91       6910.48        88.81 o                         
   9   2   6        742.61        790.02        35.06 o                         
  10   2   6       8103.28       8202.57       133.73 o                         
  11   2   6       1776.30       1765.92        54.57 o                         
  12   2   6       1425.96       1506.70        50.72 o                         
  13   2   6       1356.94       1319.02        66.17 o                         
  14   2   6        117.85        154.56        51.82 o                         
  15   2   6        406.30        337.84       104.21 o                         
  16   2   6        301.81        317.94       116.23 o                         
   1   3   6      17889.57      16516.40       388.72 o                         
   2   3   6       1724.34       1716.44        67.11 o                         
   3   3   6      16258.30      16118.52       297.35 o                         
   4   3   6       1100.92       1174.18        42.78 o                         
   5   3   6       3255.82       3285.71        56.77 o                         
   6   3   6        708.21        758.30        26.88 o                         
   7   3   6       1397.44       1502.46        38.65 o                         
   8   3   6       2886.51       2889.01        70.45 o                         
   9   3   6       2950.41       2954.71        68.86 o                         
  10   3   6       1577.49       1614.98        61.93 o                         
  11   3   6        130.42        118.34        34.28 o                         
  12   3   6        748.69        774.15        46.48 o                         
  13   3   6       1038.85       1032.54        58.51 o                         
  14   3   6        368.22        362.05        83.54 o                         
  15   3   6        309.54        333.37       141.75 o                         
   0   4   6       4615.71       4786.57       220.45 o                         
   1   4   6        417.41        392.42        59.03 o                         
   2   4   6      12305.91      11658.40       575.56 o                         
   3   4   6        477.94        520.05        41.75 o                         
   4   4   6      13225.96      13114.25       264.43 o                         
   5   4   6      10405.36      10633.27       305.67 o                         
   6   4   6       5546.65       5606.66       124.95 o                         
   7   4   6       8839.16       8635.12       265.26 o                         
   8   4   6        154.28        150.14        41.74 o                         
   9   4   6       6869.03       6712.83       142.56 o                         
  10   4   6        839.98        791.05        50.02 o                         
  11   4   6       3900.76       3690.54       156.01 o                         
  12   4   6       1128.55       1075.54        56.37 o                         
  13   4   6        962.90        988.27        77.26 o                         
  14   4   6        167.50        151.78       134.61 o                         
   1   5   6        222.32        240.04        38.18 o                         
   2   5   6       5401.44       5113.21       243.12 o                         
   3   5   6       1480.89       1383.96        96.70 o                         
   4   5   6       9650.76       9917.64       216.58 o                         
   5   5   6       1971.85       1976.73        69.84 o                         
   6   5   6       7112.79       7271.63       187.48 o                         
   7   5   6        882.01        879.79        54.68 o                         
   8   5   6       4342.69       4141.72       131.40 o                         
   9   5   6        602.25        643.79        67.76 o                         
  10   5   6       5900.31       5645.28       299.46 o                         
  11   5   6         20.99          0.00        44.78 o                         
  12   5   6       4919.19       3841.33       194.94 o                         
  13   5   6        241.77        332.89       139.80 o                         
   0   6   6        788.61        744.07        75.20 o                         
   1   6   6        368.02        353.97        61.56 o                         
   2   6   6         26.46         87.87        38.17 o                         
   3   6   6       2056.45       2053.04        86.54 o                         
   4   6   6        269.06        257.19        48.43 o                         
   5   6   6       2052.92       2229.17       102.02 o                         
   6   6   6        148.81        166.62        51.11 o                         
   7   6   6         76.68        118.76        52.30 o                         
   8   6   6        206.45        179.33        73.52 o                         
   9   6   6        780.73        778.81        89.48 o                         
  10   6   6       1349.29       1420.96       122.14 o                         
  11   6   6       4394.16       4255.97       194.83 o                         
  12   6   6        662.38        692.65       179.30 o                         
   1   7   6       1390.93       1512.63        93.63 o                         
   2   7   6        272.82        306.11        55.12 o                         
   3   7   6         69.26         55.11        53.61 o                         
   4   7   6        443.62        379.64        67.94 o                         
   5   7   6        541.69        498.79        75.71 o                         
   6   7   6       1357.17       1396.10        85.40 o                         
   7   7   6        153.58        135.63        67.97 o                         
   8   7   6       1672.80       1715.22       138.36 o                         
   9   7   6        144.81         66.33        94.74 o                         
  10   7   6       1857.86       1928.19       152.05 o                         
  11   7   6          3.58       -108.83       108.83 o                         
   0   8   6        166.56        107.51        92.22 o                         
   1   8   6        203.76        218.45        77.06 o                         
   2   8   6        152.69        198.48        93.43 o                         
   3   8   6        322.40        339.10        78.78 o                         
   4   8   6         10.55        -44.31        97.00 o                         
   5   8   6       3563.78       3061.85       591.36 o                         
   6   8   6         72.67       -100.06       165.07 o                         
   2   0   7       8049.47       8124.83       171.64 o                         
   4   0   7        115.10        128.43        30.63 o                         
   6   0   7       4670.24       4617.93       125.40 o                         
   8   0   7      14039.72      14030.13       335.88 o                         
  10   0   7       2481.47       2567.35        87.46 o                         
  12   0   7       2878.96       2965.54        97.64 o                         
  14   0   7       5394.73       5988.85       305.86 o                         
   0   1   7       8836.82       8866.41       170.92 o                         
   1   1   7       2636.90       2759.52        61.24 o                         
   2   1   7       2643.21       2743.91        60.27 o                         
   3   1   7       2894.70       3019.64        57.63 o                         
   4   1   7        246.75        311.75        24.69 o                         
   5   1   7       2753.99       2781.39        55.02 o                         
   6   1   7       1676.66       1743.36        42.08 o                         
   7   1   7       8444.41       8608.81       135.76 o                         
   8   1   7        584.51        603.48        38.91 o                         
   9   1   7       9649.19       9946.73       165.59 o                         
  10   1   7         36.89         70.28        31.91 o                         
  11   1   7       2262.67       2358.95        61.30 o                         
  12   1   7        183.85        229.64        34.64 o                         
  13   1   7       3605.60       3778.27       131.79 o                         
  14   1   7        920.98       1023.76        86.98 o                         
  15   1   7       2850.96       3060.06       201.58 o                         
   1   2   7       4644.80       4651.66       108.17 o                         
   2   2   7       6208.73       6226.74       109.10 o                         
   3   2   7       2823.38       2856.92        57.84 o                         
   4   2   7       1323.61       1403.61        35.84 o                         
   5   2   7       2985.05       3104.41        55.97 o                         
   6   2   7       9060.38       9302.10       133.42 o                         
   7   2   7       1283.96       1335.68        43.24 o                         
   8   2   7      19812.68      20388.97       338.71 o                         
   9   2   7         69.85        108.72        33.97 o                         
  10   2   7       5412.18       5624.82       109.86 o                         
  11   2   7        179.48        191.69        36.49 o                         
  12   2   7       1737.08       1820.18        54.77 o                         
  13   2   7         18.21          4.31        58.14 o                         
  14   2   7       2890.69       2305.59       250.26 o                         
   0   3   7      25886.82      24841.44       716.64 o                         
   1   3   7       1305.90       1232.25        68.30 o                         
   2   3   7      11002.04      10946.90       241.94 o                         
   3   3   7       1742.79       1833.08        75.76 o                         
   4   3   7       3378.09       3367.24        64.53 o                         
   5   3   7        144.93        165.91        24.01 o                         
   6   3   7       2952.64       2912.45        59.60 o                         
   7   3   7       3833.85       3861.60        86.96 o                         
   8   3   7        819.11        810.43        51.81 o                         
   9   3   7       4122.74       3948.49        95.14 o                         
  10   3   7         98.68         98.32        41.01 o                         
  11   3   7        804.05        845.13        51.20 o                         
  12   3   7        390.44        342.14        61.10 o                         
  13   3   7       1433.49       1355.23       134.89 o                         
  14   3   7        852.40        703.18       180.25 o                         
   1   4   7       8402.30       8270.91       410.68 o                         
   2   4   7       1611.95       1595.17       100.59 o                         
   3   4   7       2631.40       2518.15        92.16 o                         
   4   4   7         27.35        124.65        37.53 o                         
   5   4   7       4341.92       4004.17       145.62 o                         
   6   4   7       1644.24       1576.24        91.38 o                         
   7   4   7       2809.91       2816.42        95.96 o                         
   8   4   7       3611.81       3674.18       101.85 o                         
   9   4   7        755.91        710.91        56.48 o                         
  10   4   7        472.00        428.33        52.77 o                         
  11   4   7        447.58        450.22        51.89 o                         
  12   4   7        594.83        680.57       106.46 o                         
   0   5   7       9663.38       9870.73       301.37 o                         
   1   5   7        688.43        695.89        58.30 o                         
   2   5   7       4610.26       4404.44       261.59 o                         
   3   5   7       2092.26       2016.10       159.30 o                         
   4   5   7       2526.39       2263.70       155.97 o                         
   5   5   7        579.44        628.09        68.22 o                         
   6   5   7       5415.71       5318.45       233.46 o                         
   7   5   7       1142.37       1058.26        77.34 o                         
   8   5   7       1667.96       1621.25        75.26 o                         
   9   5   7        929.94        896.71        68.75 o                         
  10   5   7         28.86         45.30        58.63 o                         
  11   5   7        506.22        465.33        67.65 o                         
  12   5   7        133.13        118.62       104.53 o                         
   1   6   7       9647.46       9658.16       607.95 o                         
   2   6   7        278.90        246.03        52.16 o                         
   3   6   7       5109.54       4915.40       169.24 o                         
   4   6   7         64.77        125.43        51.43 o                         
   5   6   7       5837.34       5953.97       216.37 o                         
   6   6   7        839.28        895.25        86.41 o                         
   7   6   7       2782.37       2922.94       175.39 o                         
   8   6   7       1314.89       1405.97       122.22 o                         
   9   6   7        265.03        359.08        96.62 o                         
  10   6   7        116.78         82.66        71.01 o                         
  11   6   7        553.53        564.82        92.58 o                         
  12   6   7         10.86        -31.70       121.48 o                         
   0   7   7       9880.99      11072.72       460.28 o                         
   1   7   7        364.50        436.23        69.78 o                         
   2   7   7       5660.93       6058.39       204.65 o                         
   3   7   7       1223.18       1476.54        89.10 o                         
   4   7   7       2178.76       2407.73       104.67 o                         
   1   8   7       3048.95       3404.49       249.90 o                         
   2   8   7         33.29        104.34       136.94 o                         
   3   8   7        793.35        904.21       171.63 o                         
   4   8   7        352.89        342.16       148.16 o                         
   0   0   8      21616.93      21856.51       597.87 o                         
   2   0   8      10772.46      11241.99       269.58 o                         
   4   0   8       2526.62       2661.11        84.49 o                         
   6   0   8       4569.75       4849.62       161.56 o                         
   8   0   8       2996.43       2966.94       120.85 o                         
  10   0   8       5212.07       5572.32       147.88 o                         
  12   0   8        661.93        719.60        90.20 o                         
  14   0   8        289.94        372.62       116.93 o                         
   1   1   8      14691.30      15291.72       249.64 o                         
   2   1   8       2616.12       2806.34        70.79 o                         
   3   1   8       7882.39       8274.47       122.72 o                         
   4   1   8       2011.24       2107.00        60.22 o                         
   5   1   8       6180.68       6362.49       132.89 o                         
   6   1   8       1015.82       1071.60        47.73 o                         
   7   1   8       3129.45       3199.58        83.79 o                         
   8   1   8       1371.11       1445.28        54.81 o                         
   9   1   8       1061.74       1132.85        50.97 o                         
  10   1   8        260.88        286.68        37.05 o                         
  11   1   8        278.39        334.37        44.45 o                         
  12   1   8         77.97        118.07        64.81 o                         
  13   1   8        233.39        309.13       118.94 o                         
   0   2   8       6449.57       6770.84       163.37 o                         
   1   2   8         19.36         38.55        38.42 o                         
   2   2   8      11718.35      11978.51       227.96 o                         
   3   2   8        182.39        278.42        36.81 o                         
   4   2   8      15510.68      15713.51       245.27 o                         
   5   2   8       1123.78       1259.73        59.17 o                         
   6   2   8       7588.35       7526.76       137.45 o                         
   7   2   8       2109.65       2236.08        87.07 o                         
   8   2   8        518.54        635.83        51.84 o                         
   9   2   8       1365.64       1519.31        66.77 o                         
  10   2   8        184.59        224.56        48.62 o                         
  11   2   8        618.31        717.79        64.13 o                         
  12   2   8       1252.02       1343.17        94.86 o                         
   1   3   8       4387.25       4449.47       132.89 o                         
   2   3   8       3164.96       3020.92        95.02 o                         
   3   3   8       3450.81       3457.74        84.41 o                         
   4   3   8       4897.78       4957.21       124.35 o                         
   5   3   8       4742.50       4815.49       103.57 o                         
   6   3   8       2884.79       2914.69        89.04 o                         
   7   3   8       2153.93       2223.83        79.29 o                         
   8   3   8       1219.16       1229.02        71.96 o                         
   9   3   8        414.58        462.77        52.84 o                         
  10   3   8       1973.66       1930.10        87.30 o                         
  11   3   8        202.06        272.87        58.69 o                         
  12   3   8       2342.50       2320.02       147.53 o                         
   0   4   8       5748.48       5655.74       269.95 o                         
   1   4   8        583.25        584.40        50.32 o                         
   2   4   8       1873.18       1859.42        84.56 o                         
   3   4   8       1815.36       1925.75        79.29 o                         
   4   4   8        429.06        559.30        46.20 o                         
   5   4   8        885.09        898.63        63.77 o                         
   6   4   8        847.36        842.60        67.08 o                         
   7   4   8       1660.30       1649.28        81.75 o                         
   8   4   8        878.70        832.87        68.72 o                         
   9   4   8       1580.36       1687.85        91.82 o                         
  10   4   8       2312.58       2398.56       101.88 o                         
  11   4   8       1999.58       1976.95        93.74 o                         
  12   4   8        397.40        324.45       106.62 o                         
   1   5   8       3365.54       3208.11       189.52 o                         
   2   5   8       1176.96       1167.23       115.98 o                         
   3   5   8       1113.73       1098.93        65.16 o                         
   4   5   8        329.43        290.50        43.86 o                         
   5   5   8         81.68         99.26        53.69 o                         
   6   5   8       2169.19       1934.67       146.76 o                         
   7   5   8        375.01        361.00        63.66 o                         
   8   5   8       3643.53       3407.49       158.94 o                         
   9   5   8        216.35        273.34        67.10 o                         
  10   5   8       1488.12       1390.87       177.27 o                         
   0   6   8         77.37         65.01        74.83 o                         
   1   6   8        261.99        226.22        59.40 o                         
   2   6   8        683.27        622.05        63.97 o                         
   3   6   8        245.99        221.72        64.34 o                         
   4   6   8       1056.54       1009.31       205.71 o                         
   1   7   8       1200.80        641.62       135.42 o                         
   2   7   8        625.30        789.00       412.97 o                         
   3   7   8         77.57        235.08       129.15 o                         
   2   0   9        964.76       1064.62        63.06 o                         
   4   0   9       7597.72       8055.92       361.23 o                         
   6   0   9       9572.27       9912.61       269.38 o                         
   8   0   9       5021.47       5482.07       182.74 o                         
  10   0   9       7146.15       7079.67       255.17 o                         
  12   0   9       3429.50       3549.45       257.18 o                         
   0   1   9       5088.69       5447.03       144.07 o                         
   1   1   9        213.68        307.63        52.52 o                         
   2   1   9       3760.64       3857.22        81.21 o                         
   3   1   9        542.55        511.55        51.00 o                         
   4   1   9       1475.29       1577.62        68.63 o                         
   5   1   9       4352.70       4589.92       113.31 o                         
   6   1   9        380.54        467.07        53.56 o                         
   7   1   9       1953.94       2123.45        79.38 o                         
   8   1   9         25.70         71.11        50.18 o                         
   9   1   9       1669.17       1441.10        98.62 o                         
  10   1   9        318.90        336.28        55.43 o                         
  11   1   9       3790.03       4004.08       112.45 o                         
  12   1   9        334.77        447.97       109.51 o                         
   1   2   9        839.07        942.83        62.03 o                         
   2   2   9        621.65        702.54        47.70 o                         
   3   2   9       1490.06       1688.76        69.97 o                         
   4   2   9       1568.46       1811.71        72.70 o                         
   5   2   9        587.84        683.43        56.80 o                         
   6   2   9        469.78        485.31        53.61 o                         
   7   2   9        142.45        240.60        52.95 o                         
   8   2   9        312.73        367.82        54.56 o                         
   9   2   9        350.67        386.11        65.47 o                         
  10   2   9       1509.99       1423.28        84.87 o                         
  11   2   9        126.33        157.01        63.91 o                         
  12   2   9       2485.49       2504.91       164.31 o                         
   0   3   9        270.78        322.78        73.02 o                         
   1   3   9        141.02        213.44        59.93 o                         
   2   3   9        765.45        841.35        65.42 o                         
   3   3   9        892.62       1013.96        61.12 o                         
   4   3   9       1678.78       1787.83        92.67 o                         
   5   3   9       3621.75       3809.53       107.09 o                         
   6   3   9        998.68       1041.60        66.70 o                         
   7   3   9       1297.25       1404.44        73.11 o                         
   8   3   9        989.46        971.43        80.29 o                         
   9   3   9       1276.53       1314.11        83.72 o                         
  10   3   9        887.73        950.35        96.31 o                         
   1   4   9       4107.78       3906.18       258.52 o                         
   2   4   9        490.75        527.54        48.82 o                         
   3   4   9       6275.79       6454.31       161.06 o                         
   4   4   9       2443.30       2351.91        99.10 o                         
   5   4   9       2722.62       2527.25       102.88 o                         
   6   4   9       3216.40       3195.95       210.00 o                         
   0   5   9       6393.56       6751.91       536.87 o                         
   1   5   9        150.28        257.47        65.66 o                         
   2   5   9       7523.62       8095.75       269.51 o                         
   3   5   9        245.70        165.62        91.90 o                         
   4   5   9       4680.50       3771.88       322.03 o                         
   1   6   9       1732.96       1285.91       145.33 o                         
   2   6   9        253.51        216.93       129.90 o                         
   0   0  10       3037.39       3087.82       246.88 o                         
   2   0  10       2629.49       2638.55       124.10 o                         
   4   0  10       3897.92       4106.90       261.60 o                         
   6   0  10       4686.32       4911.00       305.23 o                         
   1   1  10       5233.88       5637.31       189.53 o                         
   2   1  10        794.82        886.43        63.21 o                         
   3   1  10       4629.35       4862.40       198.87 o                         
   4   1  10        538.89        734.78       126.07 o                         
   5   1  10       3119.29       3741.46       215.93 o                         
   6   1  10        553.49        709.24       113.02 o                         
   1   2  10        120.85        243.69       120.22 o                         
   2   2  10       6734.01       7204.89       254.39 o                         
   3   2  10        445.11        574.17        97.06 o                         
   4   2  10       2319.86       2601.09       151.55 o                         
   5   2  10        545.46        643.46       109.36 o                         
   1   3  10       3342.89       3529.69       248.84 o                         
   2   3  10        138.64         81.26        78.60 o                         
   3   3  10       1272.46       1233.45       181.82 o                         
   4   3  10       1456.09       1322.98       201.91 o                         
   0   4  10        996.46        882.91       150.28 o                         
   1   4  10         66.84        137.47        93.69 o                         
   2   4  10        429.64        403.44        98.09 o                         
   3   4  10         28.65         37.94       171.80 o                         
                                                                                
